# Supplementary material for: Coordination between TGF-β cellular signaling and epigenetic regulation during epithelial to mesenchymal transition
Source: Epigenetics Chromatin. 2019 Feb 8;12:11. doi: 10.1186/s13072-019-0256-y (PMC6368739; doi:10.1186/s13072-019-0256-y)
Supplement: Supplementary file 2 — Additional file 2: Table S1. Time-course monitoring of protein abundance changes during EMT. (A) Total list of identified and quantified proteins across five time points. Protein IDs refer to UniProt database. Peptide counts highlight the number of razor and unique peptides used for protein quantification. Protein intensity is the raw intensity, and the normalized log2 transformed protein abundance (average of biological replicates, n = 3). 0 min_S and 0 min_L refer to Fig. 1b. ANOVA p value describes the ANOVA p value of protein levels. Cluster number refers to Figure S4A (blank means protein not used for clustering); isClusterMember determines whether the protein belongs significantly to the cluster assigned. (B) Annotation for cluster proteins. (C) GO-BP (gene ontology biological processes) enrichment results for cluster proteins. [file 13072_2019_256_MOESM2_ESM.xlsx]

## Sheet: (A) ProteinGroups
Majority Protein ID	Majority Protein name	Majority Gene name	Protein IDs	Protein names	Gene names	Peptide counts	Sequence coverage [%]	Mol. weight [kDa]	Sequence length	Score	Raw Intensity																		Average of normalized Log2 intensity						ANOVA p-value	Log2 (Fold change)				-Log2 (t-test p-value)				Cluster Number	isClusterMember
											0 min_S1	0 min_S2	0 min_S3	0 min_L1	0 min_L2	0 min_L3	5 min_1	5 min_2	5 min_3	60 min_1	60 min_2	60 min_3	1 day_1	1 day_2	1 day_3	2 days_1	2 days_2	2 days_3	0 min_S	0 min_L	5 min	60 min	1 day	2 days		5 min/0 min	60 min/0min	1 day/0 min	2 days/0 min	5 min/0 min	60 min/0min	1 day/0 min	2 days/0 min
A2A432	Cullin-4B	Cul4b	A2A432	Cullin-4B	Cul4b	10	15.8	110.7	970	69.35	900570	1174100	682060	634570	406800	503690	934720	1088000	857390	1175400	1214300	1362800	847940	631520	346690	730320	528540	497490	-2.08209	-2.71751	-1.80127	-1.49566	-2.4734	-2.43782	0.00185487	0.280821	0.586432	0.244108	0.279687	3.08926	3.11282	1.05478	2.76964	3	FALSE
A2A5R2	Brefeldin A-inhibited guanine nucleotide-exchange protein 2	Arfgef2	A2A5R2	Brefeldin A-inhibited guanine nucleotide-exchange protein 2	Arfgef2	3	3.6	202.24	1792	8.5846	0	0	51282	62216	18545	30691	65306	48925	122590	0	51807	39495	82232	91421	29954	185050	0	79398	-6.13784	-6.66494	-5.50804	-6.20733	-5.70248	-4.66884	0.346369	0.629796	-0.0694934	0.962455	1.9961	5.75452	0.911325	1.83331	1.64919
A2A690	Protein TANC2	Tanc2	A2A690	Protein TANC2	Tanc2	4	2.7	220.26	1994	1.8298	0	0	1057700	0	0	1122700	0	0	764190	0	0	975080	0	0	964430	0	0	1049400	-1.7715	-1.45258	-2.09666	-1.83447	-1.59206	-1.49334	0.999613	-0.325156	-0.0629656	-0.139479	-0.0407626	1.24247	1.24247	1.24247	1.24247
A2A863	Integrin beta-4	Itgb4	A2A863	Integrin beta-4	Itgb4	15	12.7	201.65	1818	42.082	1205200	1056100	754480	349990	259530	348800	1800700	2006200	1182100	1450900	1152500	887330	233770	1029000	633990	0	83215	163800	-1.94438	-3.39652	-1.03725	-1.62586	-2.56797	-4.72195	0.00013342	0.907131	0.318522	0.828542	-1.32543	4.79363	5.08699	1.66157	4.29575	2	FALSE
A2A8L1	Chromodomain-helicase-DNA-binding protein 5	Chd5	A2A8L1	Chromodomain-helicase-DNA-binding protein 5	Chd5	2	7.6	222.51	1946	4.1563	65916	0	0	66703	77931	100930	0	0	0	78727	0	0	71668	55696	66332	77177	130280	78067	-5.89312	-5.36857		-5.63205	-5.62461	-5.08268	0.00243771		0.261065	-0.256034	0.285894	1.24247	1.24247	1.59007	0.937982	1	FALSE
A2A8Z1	Oxysterol-binding protein-related protein 9	Osbpl9	A2A8Z1	Oxysterol-binding protein-related protein 9	Osbpl9	4	6.5	83.108	736	2.7074	311690	255220	327490	301950	0	0	255270	414140	356630	376640	215250	327480	204760	0	0	254560	0	0	-3.67906	-3.515	-3.31178	-3.56067	-4.03934	-3.65993	0.0378086	0.367286	0.118395	-0.524339	-0.144928	1.79581	1.8158	1.24247	1.24247	2	FALSE
A2AGT5	Cytoskeleton-associated protein 5	Ckap5	A2AGT5	Cytoskeleton-associated protein 5	Ckap5	5	3.7	225.63	2032	9.3597	18634	35988	60665	51233	32004	32739	29845	99931	66064	21437	19250	52317	24470	16870	16338	31481	18104	14148	-6.78665	-6.46487	-5.83847	-6.98205	-7.38957	-7.28436	0.107522	0.948186	-0.195398	-0.924703	-0.819487	2.14298	1.53537	4.82788	5.68783
A2AJ15	Endoplasmic reticulum mannosyl-oligosaccharide 1,2-alpha-mannosidase	Man1b1	A2AJ15	Endoplasmic reticulum mannosyl-oligosaccharide 1,2-alpha-mannosidase	Man1b1	1	1.7	75.149	658	2.0671	0	0	0	0	0	0	0	0	0	0	0	0	0	0	0	0	0	0
A2AN08	E3 ubiquitin-protein ligase UBR4	Ubr4	A2AN08	E3 ubiquitin-protein ligase UBR4	Ubr4	12	4	572.28	5180	43.841	102320	112100	102460	110450	49654	13794	64655	69209	44354	75722	65426	81748	65312	35764	14422	56760	21854	8960.8	-5.16919	-6.29989	-5.83497	-5.57221	-6.6161	-7.13	0.0935884	-0.665781	-0.403025	-0.316208	-0.830104	4.15059	5.33956	1.64902	2.52965
A2AQ25	Sickle tail protein	Skt	A2AQ25	Sickle tail protein	Skt	2	1.5	213.03	1946	2.6126	0	44622	0	0	0	0	0	30564	0	0	37958	0	0	0	0	0	0	0	-6.43848		-6.81248	-6.40316			0.6952	-0.373998	0.0353242			1.24247	1.24247
A2AR02	Peptidyl-prolyl cis-trans isomerase G	Ppig	A2AR02	Peptidyl-prolyl cis-trans isomerase G	Ppig	6	6.9	88.324	752	11.598	152530	362700	96726	140690	100020	69366	104880	51988	82256	206590	668090	105860	121000	67910	65234	154130	134260	75638	-4.44022	-5.07002	-5.44291	-3.84788	-5.28541	-4.75077	0.345546	-1.00269	0.592336	-0.215396	0.319246	1.46692	1.56146	2.34796	3.08706
A2ASQ1	Agrin	Agrn	A2ASQ1	Agrin;Agrin N-terminal 110 kDa subunit;Agrin C-terminal 110 kDa subunit;Agrin C-terminal 90 kDa fragment;Agrin C-terminal 22 kDa fragment	Agrn	1	0.7	207.54	1950	2.0777	0	0	0	0	0	0	0	0	0	0	0	0	0	0	0	137180	0	0						-4.55186	0.458197								1.24247
A2ASS6	Titin	Ttn	A2ASS6	Titin	Ttn	3	0.1	3906.4	35213	2.8014	0	0	0	295990	0	100620	0	1949.4	0	0	0	0	137690	0	71485	106620	0	33896		-4.23816	-10.7832		-4.97894	-5.68055	0.18864			-0.740774	-1.44239	1.24247		1.60545	2.00969
A2AWP8	Rho guanine nucleotide exchange factor 10-like protein	Arhgef10l	A2AWP8	Rho guanine nucleotide exchange factor 10-like protein	Arhgef10l	2	1.8	139.99	1280	3.7814	11198	0	390530	0	7415.7	0	0	0	435560	0	0	428270	0	0	0	0	0	0	-5.82972	-8.87765	-2.90772	-3.02147			0.695149	2.922	2.80825			1.02426	0.886605	1.24247	1.24247
A2BE28	Ribosomal biogenesis protein LAS1L	Las1l	A2BE28	Ribosomal biogenesis protein LAS1L	Las1l	3	7.1	89.413	776	4.9243	194890	0	0	0	0	0	418510	0	370050	166730	0	0	0	0	0	0	0	531100	-4.32916		-3.05827	-4.54947		-2.47585	0.371658	1.27089	-0.220311			2.34076	1.24247		1.24247
A2BH40	AT-rich interactive domain-containing protein 1A	Arid1a	A2BH40	AT-rich interactive domain-containing protein 1A	Arid1a	4	2.9	242.09	2283	5.6503	136740	119130	78884	168780	96553	64445	103290	108960	77980	185310	85546	116950	86082	112210	68661	106650	136450	75418	-5.12624	-5.03483	-5.12008	-4.84067	-5.18303	-4.92148	0.864797	0.00616285	0.28557	-0.148203	0.113349	0.112955	1.54791	0.569745	0.142224
A2RSY6	TRMT1-like protein	Trmt1l	A2RSY6	TRMT1-like protein	Trmt1l	2	5.1	80.86	728	2.724	252530	0	0	312800	0	243020	0	0	0	0	0	0	0	0	205360	105350	0	296730	-3.95536	-3.56224			-3.82358	-4.12421	0.378559			-0.261345	-0.561977	1.24247	1.24247	1.42859	0.603613
A6H5Z3	Exocyst complex component 6B	Exoc6b	A6H5Z3	Exocyst complex component 6B	Exoc6b	1	2.3	94.128	810	3.0389	0	0	0	51326	103960	0	84518	0	0	0	0	0	51248	88089	0	109860	93699	0		-5.56995	-5.28159		-5.62115	-4.98603	0.305059			-0.051206	0.583912	1.24247		0.991996	1.17718
B1AZI6	THO complex subunit 2	Thoc2	B1AZI6	THO complex subunit 2	Thoc2	5	4.6	182.77	1594	16.392	625180	575070	538680	500560	646090	407240	438120	379160	268980	630290	435600	342750	571280	468510	429310	404260	375100	389820	-2.71435	-2.71134	-3.23009	-2.95214	-2.70411	-3.00444	0.0993152	-0.515739	-0.237793	0.00722059	-0.293101	3.8806	1.65293	0.0200621	1.82343
B2RQC6	CAD protein	Cad	B2RQC6	CAD protein;Glutamine-dependent carbamoyl-phosphate synthase;Aspartate carbamoyltransferase;Dihydroorotase	Cad	20	14.5	243.24	2225	44.278	2359100	2418200	2086200	2925800	1705200	1174800	2703300	2651500	2477400	2237500	1770500	1759100	1531400	994680	668570	1070400	690690	399440	-0.733887	-0.886064	-0.35192	-0.881981	-1.65485	-2.23086	0.00124069	0.381967	-0.148094	-0.768787	-1.3448	6.24891	4.12681	3.55827	4.16424	2	TRUE
B2RRE7	OTU domain-containing protein 4	Otud4	B2RRE7	OTU domain-containing protein 4	Otud4	2	2.4	123.05	1107	1.8223	0	0	0	0	123950	0	0	0	0	0	0	0	0	0	0	0	0	0		-4.81461					0.458197							1.24247	1.24247
B2RSH2	Guanine nucleotide-binding protein G(i) subunit alpha-1	Gnai1	B2RSH2;P50149;P20612;P18872;Q3V3I2;Q8CGK7	Guanine nucleotide-binding protein G(i) subunit alpha-1	Gnai1	1;0;0;0;0;0	29.4	40.361	354	1.7362	829480	939970	1428000	0	0	0	881380	1188400	1096600	1050400	804770	967840	0	0	0	0	0	0	-1.87325		-1.66874	-1.91213			5.14658e-07	0.204507	-0.0388836			0.824813	0.378504
B2RX12	Canalicular multispecific organic anion transporter 2	Abcc3	B2RX12	Canalicular multispecific organic anion transporter 2	Abcc3	1	1.2	169.12	1523	2.7814	0	0	0	0	0	0	0	164850	202030	0	0	0	0	0	0	0	0	0			-4.19863				0.0265796					2.3967
B2RXS4	Plexin-B2	Plxnb2	B2RXS4;Q9QZC2;Q3UH93	Plexin-B2	Plxnb2	26;1;1	19.7	206.23	1842	193.92	4804100	3140100	2965700	2097600	2309700	2069900	4209300	4211400	3370500	5365800	3112700	3207500	1279300	2210300	2016000	1659800	3058200	2244500	-0.0970862	-0.627791	0.231575	0.0988614	-0.826588	-0.474268	0.0107445	0.328661	0.195948	-0.198797	0.153523	2.6206	5.94976	0.936828	1.05586	2	FALSE
B2RY56	RNA-binding protein 25	Rbm25	B2RY56	RNA-binding protein 25	Rbm25	14	23.5	99.551	838	118.08	9037600	4801900	5984900	7504200	5736400	7089900	3885600	4295500	5283500	6294900	3344600	5860900	6288200	4858200	5098900	4613100	3600900	4681300	0.748721	1.01474	0.41878	0.500105	0.764133	0.449371	0.169409	-0.329942	-0.248617	-0.250611	-0.565373	1.29688	1.69652	3.26656	6.53229
B7ZMP1	Probable Xaa-Pro aminopeptidase 3	Xpnpep3	B7ZMP1	Probable Xaa-Pro aminopeptidase 3	Xpnpep3	4	20.4	56.677	506	16.27	822500	1792200	0	472280	1127400	613390	396470	784400	0	734280	656630	0	1162000	978000	864320	462070	1894500	1418100	-1.68123	-2.2746	-2.59125	-2.3506	-1.67223	-1.54031	0.257233	-0.910028	-0.669377	0.602362	0.734286	1.9713	1.41111	1.78084	2.52479
B9EKI3	TATA element modulatory factor	Tmf1	B9EKI3	TATA element modulatory factor	Tmf1	2	2.4	121.8	1091	2.9072	0	0	0	0	0	0	0	0	0	0	0	0	0	185370	51157	0	0	0					-4.97998		0.125317							1.84595
D3YXK2	Scaffold attachment factor B1	Safb	D3YXK2	Scaffold attachment factor B1	Safb	16	28.6	105.1	937	104.14	4541300	3881100	3996700	2959500	4210400	3664400	3168600	2751800	3173000	5049500	2844100	4098300	2618100	2462100	2898400	2210800	3821700	3381800	0.121224	0.10117	-0.138683	0.144105	-0.25573	-0.0321054	0.393958	-0.259907	0.0228804	-0.3569	-0.133275	6.19986	0.444554	2.66905	2.09531
D3Z7P3	Glutaminase kidney isoform, mitochondrial	Gls	D3Z7P3	Glutaminase kidney isoform, mitochondrial	Gls	17	32.8	73.963	674	117.5	7977500	7703600	7425400	7955700	7844500	5050200	4478900	4822900	3770800	7370800	5874300	5958300	5995400	5787000	4376600	9650400	10436000	8656700	1.01974	1.03021	0.380599	0.854771	0.751875	1.61167	2.56354e-06	-0.639144	-0.164972	-0.278336	0.58146	5.90895	3.76137	3.49594	5.14014	6	TRUE
E9PW74	GTPase IMAP family member GIMD1	Gimd1	E9PW74	GTPase IMAP family member GIMD1	Gimd1	3	28.1	24.218	217	6.0917	2276000	1845100	1852900	1815000	2732700	1452900	2157600	1533600	1113000	1604100	1536700	1440600	1029200	1382800	1069400	0	856600	620600	-0.938241	-0.786715	-1.10844	-1.20619	-1.46165	-2.07923	0.00943861	-0.170197	-0.267944	-0.674931	-1.29251	0.704483	2.21459	3.48366	4.75276	4	FALSE
E9Q1P8	Interferon regulatory factor 2-binding protein 2	Irf2bp2	E9Q1P8	Interferon regulatory factor 2-binding protein 2	Irf2bp2	3	15.4	59.291	570	31.781	1287300	585480	1075800	1190700	841810	572460	889680	547300	582210	1033900	604870	696200	522840	517720	417760	433540	737560	391690	-2.02575	-2.00359	-2.34158	-2.21549	-2.71181	-2.64335	0.256602	-0.315829	-0.189733	-0.708223	-0.639761	1.91615	1.27645	2.83655	1.90309
E9Q286	Little elongation complex subunit 1	Ice1	E9Q286	Little elongation complex subunit 1	Ice1	1	0.5	242.25	2241	1.5842	0	51191	43404	0	0	0	0	134930	130800	0	104830	102840	0	0	0	0	0	0	-6.30941		-4.6567	-5.00859			0.0714664	1.6527	1.30082			2.44196	2.4381
E9Q414	Apolipoprotein B-100	Apob	E9Q414	Apolipoprotein B-100;Apolipoprotein B-48	Apob	4	0.8	509.43	4505	2.4668	143890	315670	0	0	0	713800	0	0	0	0	0	0	0	0	313100	0	0	271370	-4.19137	-2.10596			-3.21511	-3.44458	0.721744			-1.10915	-1.33861	2.08009	2.08009	1.24247	1.24247
E9Q557	Desmoplakin	Dsp	E9Q557	Desmoplakin	Dsp	13	7.5	332.91	2883	15.119	237770	256520	238960	116280	154680	138380	176070	231290	170020	429980	207830	212680	106890	137470	83755	82725	99243	62181	-3.95836	-4.61988	-4.12678	-3.72142	-4.88572	-5.28957	0.00196055	-0.16842	0.236945	-0.265838	-0.669686	1.92054	0.992559	1.77513	3.56856	3	TRUE
E9Q5G3	Kinesin-like protein KIF23	Kif23	E9Q5G3	Kinesin-like protein KIF23	Kif23	2	3.7	108.77	953	2.6074	0	0	0	0	0	0	0	512810	0	0	0	0	0	0	0	0	0	0			-2.74396				0.458197					1.24247
E9Q5K9	YTH domain-containing protein 1	Ythdc1	E9Q5K9	YTH domain-containing protein 1	Ythdc1	1	1.5	85.648	736	3.1375	0	0	0	0	0	0	0	0	0	306120	156280	88841	0	0	0	0	0	0				-4.44169			0.000368464						3.64769
E9Q634	Unconventional myosin-Ie	Myo1e	E9Q634;P70248	Unconventional myosin-Ie	Myo1e	3;1	4.1	126.82	1107	4.5224	0	0	123130	116280	75121	0	0	149000	157660	0	0	287020	118810	125450	142060	107920	125910	168820	-4.87418	-5.21439	-4.45042	-3.59884	-4.62479	-4.56694	0.61964	0.423756	1.27534	0.589604	0.64745	1.87752	1.24247	2.01788	1.83967
E9Q6J5		Bod1l	E9Q6J5		Bod1l	5	2.8	327.45	3032	11.433	0	47728	0	31652	0	21003	0	17315	0	76679	30394	0	0	0	0	0	0	45725	-6.3414	-6.98088	-7.63229	-6.19693		-6.01378	0.57926	-1.29089	0.144474		0.967095	1.24247	0.965101	2.38043	0.0353475
E9Q735	Ubiquitin conjugation factor E4 A	Ube4a	E9Q735	Ubiquitin conjugation factor E4 A	Ube4a	2	3.1	118.2	1028	3.6156	137710	63127	0	0	148750	88453	0	0	17527	83775	31735	0	114550	88384	30558	0	59124	38782	-5.38408	-4.83499	-7.54294	-6.10194	-5.54973	-6.00773	0.37256	-2.15886	-0.717857	-0.714737	-1.17274	1.64546	2.10795	0.00626786	2.30923
E9Q784		Zc3h13	E9Q784		Zc3h13	1	1.2	203.75	1729	2.5641	0	0	0	73595	55615	0	0	0	0	0	0	107340	0	0	0	65791	0	0		-5.76123		-5.0178		-5.61197	0.457469				0.149257		1.24247	2.3818	1.35131
F6ZDS4	Nucleoprotein TPR	Tpr	F6ZDS4	Nucleoprotein TPR	Tpr	43	25.6	273.99	2431	323.31	4335000	5038900	4162600	4028700	3786000	3539500	2322000	3060900	2231200	4096200	3361100	4132100	3707200	3198300	2691000	3190500	3533900	3302300	0.243973	0.181719	-0.406325	0.127757	0.00164026	0.0952081	0.000848017	-0.650297	-0.116216	-0.180078	-0.0865106	8.60248	1.34416	3.12245	1.42806	1	TRUE
F8VPU2	FERM, RhoGEF and pleckstrin domain-containing protein 1	Farp1	F8VPU2	FERM, RhoGEF and pleckstrin domain-containing protein 1	Farp1	13	21.3	118.87	1048	31.751	962510	1111100	1148000	1699700	1834800	1269300	555550	597990	680260	796770	871590	933170	2226000	1989300	1580000	2514800	3441200	2545200	-1.82624	-1.07481	-2.45059	-2.02422	-0.728073	-0.157252	3.78359e-07	-0.624352	-0.197978	0.346742	0.917562	6.23939	3.77704	4.9373	5.10236	6	TRUE
G3X9K3	Brefeldin A-inhibited guanine nucleotide-exchange protein 1	Arfgef1	G3X9K3	Brefeldin A-inhibited guanine nucleotide-exchange protein 1	Arfgef1	3	2.2	208.5	1846	5.0141	24108	0	42799	27778	0	0	0	0	20992	0	0	46191	0	0	0	0	79192	0	-6.87147	-6.95729	-7.28268	-6.23431		-5.34248	0.793216	-0.411205	0.637168		1.61481	2.43366	0.815092	1.24247	0.665746
G5E829	Plasma membrane calcium-transporting ATPase 1	Atp2b1	G5E829	Plasma membrane calcium-transporting ATPase 1	Atp2b1	9	10.8	134.75	1220	33.414	1197300	829920	847390	551000	546570	1217100	941140	855680	621320	1073000	434370	572290	682310	947930	1077500	676960	437900	1111000	-2.00759	-2.21911	-2.06836	-2.45112	-1.83727	-2.17841	0.879567	-0.060768	-0.443526	0.381837	0.0407041	0.480809	4.15605	1.36477	0.15538
G5E870	E3 ubiquitin-protein ligase TRIP12	Trip12	G5E870	E3 ubiquitin-protein ligase TRIP12	Trip12	9	7.2	224.13	2025	26.283	588080	491240	358100	348820	342930	361730	489850	557860	432030	598160	346720	424670	610610	543500	763240	634910	700650	721660	-3.0159	-3.24662	-2.76284	-2.98399	-2.32399	-2.1907	0.00146942	0.253054	0.0319083	0.922626	1.05591	2.33969	0.210164	4.22798	7.29055	5	TRUE
O08528	Hexokinase-2	Hk2	O08528;Q3TRM8	Hexokinase-2	Hk2	13;1	25.7	102.53	917	61.155	813690	811140	712020	2538400	2111100	1050500	908820	1037500	744290	1199500	569560	936340	4993800	5717900	3946600	6549400	5661600	3788300	-2.28805	-0.905463	-1.90567	-2.03046	0.608459	0.733744	8.49737e-07	0.38238	0.257592	1.51392	1.63921	3.81193	1.44618	6.08383	6.8922	5	TRUE
O08529	Calpain-2 catalytic subunit	Capn2	O08529	Calpain-2 catalytic subunit	Capn2	11	21.3	79.871	700	66.685	3302900	4695100	4059000	3446300	2551600	2774900	3986400	5495800	3798000	2595300	2110000	1929600	3604100	3237200	3143000	2831600	2385900	1815500	0.0671019	-0.200164	0.390846	-0.681793	0.068557	-0.438791	0.00135382	0.323744	-0.748895	0.268721	-0.238627	2.78682	3.69817	3.45294	1.90174	2	FALSE
O08547	Vesicle-trafficking protein SEC22b	Sec22b	O08547	Vesicle-trafficking protein SEC22b	Sec22b	12	60.9	24.74	215	100.3	24635000	26869000	20712000	21512000	22146000	21221000	18649000	9334700	13593000	23854000	15736000	20174000	26310000	25816000	26205000	33462000	27807000	42548000	2.65607	2.69803	2.00077	2.47992	3.04288	3.44665	0.00110752	-0.655297	-0.176146	0.344853	0.748623	2.42719	1.34641	6.7337	3.44412	6	TRUE
O08553	Dihydropyrimidinase-related protein 2	Dpysl2	O08553;P97427	Dihydropyrimidinase-related protein 2	Dpysl2	17;1	46.3	62.277	572	78.789	15776000	16555000	16333000	13241000	16230000	10797000	10770000	12714000	12922000	13898000	11243000	15119000	4975300	7764400	7198000	6679700	7428800	6706800	2.09462	1.99024	1.86098	1.91974	1.0428	1.14855	9.14125e-05	-0.233644	-0.174879	-0.947438	-0.841688	6.84566	3.15087	4.4052	5.04832	4	FALSE
O08573	Galectin-9	Lgals9	O08573	Galectin-9	Lgals9	6	18.4	40.035	353	56.597	16229000	14362000	13656000	12479000	17971000	19973000	8907100	8914600	8082500	17725000	12010000	12779000	7833400	8781000	9066200	3250200	4183800	4747800	1.95381	2.30654	1.37327	1.98759	1.43122	0.359904	0.000243243	-0.580544	0.0337714	-0.875322	-1.94664	7.61115	0.84934	4.07421	5.09628	3	TRUE
O08579	Emerin	Emd	O08579	Emerin	Emd	8	51.7	29.435	259	27.573	10028000	8959400	6575200	7648700	7573100	8476000	8101200	6768300	4230700	10357000	7812100	5598300	9048400	7794900	9778500	8160100	9623800	13294000	1.1439	1.24337	0.883903	1.12547	1.47965	1.69834	0.127318	-0.259994	-0.0184274	0.236282	0.454967	3.02299	0.00442846	4.09455	2.76714
O08583	THO complex subunit 4	Alyref	O08583;Q9JJW6	THO complex subunit 4;Aly/REF export factor 2	Alyref;Alyref2	10;6	51	26.94	255	134.9	10056000	20980000	15949000	16960000	15740000	12494000	17541000	30403000	18892000	18011000	19439000	19927000	21511000	18787000	20434000	24367000	23220000	23259000	1.98054	2.16474	2.69746	2.44051	2.67357	2.91699	0.0152184	0.716924	0.459968	0.508832	0.752255	4.2176	3.59182	3.83207	6.10052	6	FALSE
O08585	Clathrin light chain A	Clta	O08585	Clathrin light chain A	Clta	7	23.8	25.604	235	7.6648	62205000	57868000	46066000	50849000	56451000	44444000	39874000	37582000	31429000	49216000	37315000	41881000	37364000	31307000	42723000	41334000	34938000	50964000	3.85486	3.9172	3.43908	3.59471	3.53936	3.74483	0.120023	-0.415774	-0.260146	-0.377846	-0.172372	7.64267	3.24092	2.10082	0.748951
O08599	Syntaxin-binding protein 1	Stxbp1	O08599	Syntaxin-binding protein 1	Stxbp1	2	8.4	67.568	594	3.1487	0	0	0	0	0	0	0	0	0	0	0	0	0	0	0	0	150540	0						-4.41576	0.458197								1.24247
O08663	Methionine aminopeptidase 2	Metap2	O08663	Methionine aminopeptidase 2	Metap2	3	9	52.921	478	6.6915	389430	395610	1783100	0	1429800	382590	997410	463140	1417300	952560	515870	1316300	0	0	250470	0	0	212440	-2.54624	-2.14616	-1.93906	-2.02513	-3.5371	-3.79778	0.182946	0.60718	0.521119	-1.39094	-1.65162	0.925142	0.436407	1.4291	1.49877
O08688	Calpain-5	Capn5	O08688	Calpain-5	Capn5	3	5.8	72.954	640	3.8786	322840	390970	318320	0	439130	263940	470940	364910	299680	306700	254540	301640	0	265560	246170	0	254490	242090	-3.47071	-3.2655	-3.1618	-3.61835	-3.58734	-3.63379	0.462852	0.308914	-0.147641	-0.32184	-0.368297	1.54261	1.75894	1.29764	1.41131
O08709	Peroxiredoxin-6	Prdx6	O08709	Peroxiredoxin-6	Prdx6	13	64.7	24.87	224	129.32	32159000	31361000	31790000	35737000	26559000	24058000	24067000	19835000	20506000	38349000	25028000	31449000	13931000	11813000	11189000	18913000	13461000	12064000	3.06461	3.08985	2.68361	3.1449	1.95189	2.21726	6.17106e-05	-0.381009	0.0802874	-1.13795	-0.872592	3.92792	1.10666	5.38142	7.30017	3	TRUE
O08734	Bcl-2 homologous antagonist/killer	Bak1	O08734	Bcl-2 homologous antagonist/killer	Bak1	6	40.2	23.294	209	10.279	7588100	5021000	3221800	5541600	4997500	5956800	4361900	3424800	4021300	6866400	4809600	4170900	5703000	4378900	5905600	5374700	6732000	6633300	0.388291	0.718889	0.234174	0.553002	0.737839	0.991352	0.120138	-0.154117	0.164711	0.0189494	0.272462	0.824222	0.903871	0.649583	2.43162
O08738	Caspase-6	Casp6	O08738	Caspase-6;Caspase-6 subunit p18;Caspase-6 subunit p11	Casp6	2	7.6	31.595	276	4.497	0	0	428030	818050	769010	348180	0	0	364840	755820	0	559250	248440	256640	415850	431860	413800	284650	-3.07665	-2.46671	-3.16333	-2.50272	-3.40931	-3.07666	0.112258	-0.0866764	0.573932	-0.942599	-0.60995	1.24247	1.67696	1.87904	3.05462
O08749	Dihydrolipoyl dehydrogenase, mitochondrial	Dld	O08749	Dihydrolipoyl dehydrogenase, mitochondrial	Dld	14	47.3	54.272	509	202.82	35181000	31919000	25999000	26947000	34416000	25196000	19526000	24476000	20481000	29753000	24059000	26940000	29060000	33389000	24009000	35983000	39141000	37911000	3.01958	3.10093	2.68357	2.92944	3.1723	3.5905	7.52888e-05	-0.336009	-0.0901411	0.0713685	0.489567	2.97028	1.15089	2.3888	4.80205	6	TRUE
O08756	3-hydroxyacyl-CoA dehydrogenase type-2	Hsd17b10	O08756	3-hydroxyacyl-CoA dehydrogenase type-2	Hsd17b10	8	52.9	27.418	261	207.34	31077000	27054000	26751000	32121000	29899000	24920000	20200000	20346000	20516000	39027000	29135000	28571000	34918000	27051000	22702000	34646000	28559000	24501000	2.89412	3.11244	2.61184	3.18025	3.13247	3.21079	0.00711813	-0.282281	0.286126	0.0200252	0.0983482	5.1201	4.074	0.443522	2.00834	1	FALSE
O08759	Ubiquitin-protein ligase E3A	Ube3a	O08759	Ubiquitin-protein ligase E3A	Ube3a	2	3.1	99.818	870	4.0019	81951	0	0	0	0	0	102300	0	0	95436	0	247910	0	0	0	0	0	0	-5.57899		-5.00612	-4.58228			0.245078	0.572868	0.996709			1.24247	1.34063
O08784	Treacle protein	Tcof1	O08784	Treacle protein	Tcof1	13	14.4	135	1320	49.734	1389000	1598900	636360	722210	1277900	1362000	745440	1164500	526380	1151600	1384000	965910	799620	709070	938810	1006200	769230	1403500	-1.75856	-1.62646	-2.11202	-1.60813	-1.96686	-1.60449	0.733741	-0.353467	0.150429	-0.340393	0.0219763	2.68031	0.492051	1.83006	0.0421947
O08788	Dynactin subunit 1	Dctn1	O08788	Dynactin subunit 1	Dctn1	16	22.7	141.67	1281	74.814	1534400	1054800	1350600	1315400	963530	1046300	1224800	942260	1042300	921080	669180	1388200	932520	894790	1047600	1545400	791090	955320	-1.54882	-1.60073	-1.64653	-1.89058	-1.72831	-1.56965	0.878888	-0.0977136	-0.34176	-0.127588	0.0310794	1.8223	1.55754	0.898335	0.485832
O08795	Glucosidase 2 subunit beta	Prkcsh	O08795	Glucosidase 2 subunit beta	Prkcsh	13	26.1	58.792	521	90.622	24956000	38628000	26788000	26285000	30989000	29823000	18642000	31125000	20542000	30932000	30117000	28997000	35177000	30265000	24534000	42747000	36185000	35262000	2.96057	3.11961	2.77829	3.09151	3.22733	3.60074	0.00812065	-0.182274	0.130948	0.107722	0.481132	5.78947	1.20424	0.662565	3.43023	6	TRUE
O08807	Peroxiredoxin-4	Prdx4	O08807	Peroxiredoxin-4	Prdx4	3	16.1	31.052	274	12.837	42979000	43728000	49951000	42377000	39976000	37913000	42508000	51510000	49569000	47534000	36544000	50322000	25073000	30224000	30266000	22793000	21518000	19571000	3.58126	3.58717	3.84056	3.65625	3.16482	2.76525	8.9531e-05	0.259304	0.074988	-0.422353	-0.821923	3.62521	2.40902	3.54345	8.5034	4	TRUE
O08808	Protein diaphanous homolog 1	Diaph1	O08808	Protein diaphanous homolog 1	Diaph1	6	6.5	139.34	1255	11.547	378480	183120	194080	224590	329470	0	539790	308230	128360	473270	129010	298400	0	44431	0	0	44045	0	-3.99694	-3.67312	-3.5851	-3.74174	-6.19199	-6.18886	0.0475582	0.411844	0.255206	-2.51887	-2.51574	1.64417	1.71985	2.40964	2.40977	4	TRUE
O08810	116 kDa U5 small nuclear ribonucleoprotein component	Eftud2	O08810	116 kDa U5 small nuclear ribonucleoprotein component	Eftud2	25	43.4	109.36	971	308.96	17693000	17830000	15131000	15611000	16583000	12539000	9332300	12100000	11345000	13660000	11661000	12868000	14930000	13205000	9620700	12583000	12757000	10198000	2.14869	2.1517	1.70568	1.85147	1.96615	1.91465	0.00826005	-0.443011	-0.297224	-0.185552	-0.23705	4.22913	4.66279	2.84822	7.26331	1	FALSE
O08848	60 kDa SS-A/Ro ribonucleoprotein	Trove2	O08848	60 kDa SS-A/Ro ribonucleoprotein	Trove2	1	2.2	60.123	538	2.4765	252390	418810	254510	280890	292630	242300	269690	327760	359740	201170	301840	293560	0	0	0	0	0	0	-3.66361	-3.61976	-3.39367	-3.75225			3.68781e-06	0.269938	-0.0886451			1.20821	0.559607	11.6115	11.6115
O08914	Fatty-acid amide hydrolase 1	Faah	O08914	Fatty-acid amide hydrolase 1	Faah	1	3.8	63.221	579	6.363	253780	369460	288290	272790	589890	300890	195640	123730	240420	267490	214420	304130	193230	192080	0	179500	195530	0	-3.66132	-3.19256	-4.21032	-3.76267	-4.10144	-4.10123	0.0598166	-0.548991	-0.101341	-0.908875	-0.908669	1.65781	0.588287	3.18947	3.26679
O08915	AH receptor-interacting protein	Aip	O08915	AH receptor-interacting protein	Aip	5	21.5	37.605	330	34.785	3718400	3103400	2639300	2421100	2491700	2087000	3254700	1681300	2473300	6291500	1394000	4025000	582130	997830	666740	1127900	749330	541180	-0.282007	-0.518385	-0.482526	-0.101734	-2.11979	-2.02047	0.0159985	-0.200519	0.180273	-1.60141	-1.50208	0.859704	0.939735	7.41335	6.54952	3	FALSE
O08917	Flotillin-1	Flot1	O08917	Flotillin-1	Flot1	5	19.6	47.513	428	49	1832800	1971800	1099900	2522500	2653600	1282200	800930	989810	422800	1773500	1390800	1022000	2846600	3027300	1451400	2645400	3000700	1630900	-1.26126	-0.702651	-2.26103	-1.37097	-0.448713	-0.412812	0.00607605	-0.999775	-0.109714	0.253937	0.289838	7.42125	1.95456	4.56098	5.05592	1	FALSE
O08992	Syntenin-1	Sdcbp	O08992	Syntenin-1	Sdcbp	7	46.2	32.379	299	66.196	4503000	4303900	4739400	4410100	5311800	4300400	11109000	11451000	9840100	5917800	3710200	4618600	6258400	6518300	5839600	1819700	2978600	2200800	0.248843	0.481702	1.69454	0.40573	0.968434	-0.452176	2.5578e-09	1.4457	0.156887	0.486733	-0.933877	7.10241	1.5754	7.76682	8.57576	2	TRUE
O08997	Copper transport protein ATOX1	Atox1	O08997	Copper transport protein ATOX1	Atox1	2	20.6	7.3384	68	3.8427	2348600	7265200	6388000	9825800	8696600	5266000	2799600	7310600	4921800	4472600	6808800	7459200	3780300	5175600	4166700	4560900	3435400	3315000	0.331153	1.20145	0.48276	0.79357	0.452758	0.255305	0.177113	0.151606	0.462417	-0.748693	-0.946147	0.541121	4.39044	2.77099	4.21047
O09005	Sphingolipid delta(4)-desaturase DES1	Degs1	O09005	Sphingolipid delta(4)-desaturase DES1	Degs1	4	15.8	38.241	323	12.365	5639200	4471000	4295600	1058900	1812300	4016100	1018500	5047100	1462200	948210	6009900	2574300	802750	1224000	969380	6696400	1517000	3976100	0.32808	-0.754398	-0.765359	-0.524008	-1.68703	0.134357	0.360348	-1.09344	-0.852088	-0.932634	0.888755	1.50725	0.659078	1.70568	1.23174
O09012	Peroxisomal targeting signal 1 receptor	Pex5	O09012	Peroxisomal targeting signal 1 receptor	Pex5	2	4.7	70.755	639	8.5259	0	0	0	0	0	0	0	0	0	0	0	0	0	0	0	0	0	0
O09044	Synaptosomal-associated protein 23	Snap23	O09044	Synaptosomal-associated protein 23	Snap23	9	56.7	23.261	210	66.126	3539700	3701400	3523600	4232500	5329800	5048400	1387700	1228200	1352400	3616300	882770	2766200	6526100	7217300	6660300	5607700	4954800	6769300	-0.0819865	0.54068	-1.33378	-0.768098	1.1008	0.874117	6.7702e-06	-1.2518	-0.686112	0.560124	0.333438	7.97097	1.67532	10.3159	2.48203	5	TRUE
O09061	Proteasome subunit beta type-1	Psmb1	O09061	Proteasome subunit beta type-1	Psmb1	7	39.6	26.372	240	81.616	26712000	18671000	22304000	22021000	22772000	19181000	24567000	24427000	17909000	25186000	20074000	27104000	17554000	20242000	17735000	17911000	18472000	14031000	2.55556	2.67407	2.72852	2.76514	2.54356	2.4159	0.22705	0.172961	0.209583	-0.130515	-0.258176	1.06654	1.76644	2.09002	4.39631
O09106	Histone deacetylase 1	Hdac1	O09106	Histone deacetylase 1	Hdac1	5	25.5	55.074	482	13.515	3603200	3641400	909910	4223400	5458700	1271700	1821100	2195800	799010	5000300	2092700	1098500	4521300	3277500	1263500	4453100	4356400	1347400	-0.73238	-0.111886	-1.17676	-0.641303	-0.254699	-0.074922	0.599773	-0.444378	0.0910768	-0.142813	0.0369639	2.48853	0.26416	0.790662	0.0203739
O09111	NADH dehydrogenase [ubiquinone] 1 beta subcomplex subunit 11, mitochondrial	Ndufb11	O09111	NADH dehydrogenase [ubiquinone] 1 beta subcomplex subunit 11, mitochondrial	Ndufb11	2	14.6	17.444	151	2.3759	1786000	1828300	1524800	2518500	2035400	1706000	1814000	2100700	2300700	1678100	1237400	1882900	2080600	1746200	1917100	1269300	1836100	1221400	-1.15295	-0.693628	-0.691333	-1.15991	-0.730238	-1.14123	0.020954	0.461618	-0.00695827	-0.0366097	-0.447598	3.4449	0.0328823	0.310143	2.15481	2	TRUE
O09131	Glutathione S-transferase omega-1	Gsto1	O09131;Q8K2Q2	Glutathione S-transferase omega-1	Gsto1	17;1	81.7	27.497	240	288.69	217490000	212020000	196780000	139030000	169490000	137600000	218330000	196540000	203720000	208720000	154060000	204710000	109880000	147750000	154860000	66167000	80745000	78650000	5.77953	5.47309	5.95112	5.73446	5.42359	4.58261	4.82612e-05	0.171593	-0.0450691	-0.0495013	-0.890481	3.26153	0.538559	0.168966	7.41198	2	FALSE
O09167	60S ribosomal protein L21	Rpl21	O09167	60S ribosomal protein L21	Rpl21	6	41.2	18.562	160	23.478	88269000	83393000	84210000	75543000	64695000	59822000	115470000	106830000	97912000	106580000	67571000	84861000	62813000	65431000	55747000	82531000	68673000	55915000	4.48897	4.31601	4.99928	4.59144	4.27162	4.44694	0.000289997	0.510314	0.102476	-0.0443917	0.130925	5.02755	1.42165	0.531142	1.92611	2	FALSE
O09172	Glutamate--cysteine ligase regulatory subunit	Gclm	O09172	Glutamate--cysteine ligase regulatory subunit	Gclm	4	19.7	30.534	274	9.0595	5825000	7592300	9241700	2413200	2710200	4315800	4945400	4382000	6036100	5719400	4767800	7532700	1267200	903080	1527000	1486500	1310300	1416700	0.966748	-0.130135	0.608392	0.745177	-1.3952	-1.15618	0.00027121	-0.358357	-0.221572	-1.26506	-1.02605	2.36669	2.57979	3.74396	2.87357	3	FALSE
O35071	Kinesin-like protein KIF1C	Kif1c	O35071	Kinesin-like protein KIF1C	Kif1c	2	2	122.43	1100	3.3774	0	72371	256300	60110	76422	52393	0	0	101200	0	0	126540	0	78176	45363	0	61152	82809	-4.77868	-5.74333	-5.01338	-4.7804	-5.68949	-5.43621	0.860847	-0.234704	-0.00171929	0.0538349	0.307121	2.10464	2.20064	1.14497	0.431871
O35083	1-acyl-sn-glycerol-3-phosphate acyltransferase alpha	Agpat1	O35083	1-acyl-sn-glycerol-3-phosphate acyltransferase alpha	Agpat1	1	7.4	31.709	285	3.3526	0	398290	320240	0	391560	240700	568350	425730	339260	0	375460	265260	0	512380	344810	0	563020	386600	-3.38785	-3.41469	-2.9376	-3.40478	-2.87018	-2.72336	0.735611	0.450253	-0.0169293	0.544516	0.691335	1.69104	0.0711268	2.4343	2.42024
O35114	Lysosome membrane protein 2	Scarb2	O35114	Lysosome membrane protein 2	Scarb2	5	17.2	54.043	478	113.25	2161500	975890	1634500	4688800	2758400	1897100	1016200	944270	861830	878850	659560	777150	8794500	5370000	4226700	4590900	2396100	3810000	-1.32968	-0.197511	-1.82673	-2.1991	0.8834	0.152122	0.000365807	-0.497051	-0.86942	1.08091	0.349633	2.09256	2.90025	5.77088	1.29703	5	TRUE
O35127	Protein C10	Grcc10	O35127	Protein C10	Grcc10	3	40.5	13.194	126	7.5371	2719100	1850600	1292900	1763300	2189500	613900	477890	1007100	1113200	2614500	1021700	2125300	0	0	1077000	0	0	0	-1.02432	-1.32147	-2.03548	-0.980551	-1.43279		0.00951956	-1.01116	0.0437744	-0.111317		1.99204	0.203625	1.62437	3.77454	3	FALSE
O35129	Prohibitin-2	Phb2	O35129	Prohibitin-2	Phb2	19	67.6	33.296	299	176.53	106920000	95590000	94752000	100030000	100460000	73361000	70914000	70076000	75963000	104710000	74705000	86481000	101900000	94247000	75510000	102070000	98484000	89896000	4.70352	4.76078	4.43998	4.64029	4.82571	4.95084	0.00120342	-0.263533	-0.0632258	0.0649316	0.190066	4.99736	3.79137	2.65355	3.01904	6	FALSE
O35130	Ribosomal RNA small subunit methyltransferase NEP1	Emg1	O35130	Ribosomal RNA small subunit methyltransferase NEP1	Emg1	4	22.5	26.974	244	8.8364	712060	1011900	1229200	903280	1068400	921030	891250	777590	961860	1178400	879720	1976400	1044400	896490	802580	724790	872670	1229400	-1.98328	-1.79312	-1.93041	-1.47067	-1.80104	-1.76526	0.583587	0.0528718	0.512616	-0.00791489	0.027856	0.064762	2.37097	0.0756935	0.332899
O35143	ATPase inhibitor, mitochondrial	Atpif1	O35143	ATPase inhibitor, mitochondrial	Atpif1	5	30.2	12.159	106	35.606	21389000	30071000	26448000	17056000	26050000	29162000	14688000	21688000	17739000	22695000	27373000	30682000	18377000	26048000	28960000	17629000	27212000	33411000	2.75983	2.81735	2.41938	2.92383	2.92269	3.0118	0.555314	-0.34045	0.164001	0.105335	0.194451	5.01118	3.02417	8.90729	3.37994
O35166	Golgi SNAP receptor complex member 2	Gosr2	O35166	Golgi SNAP receptor complex member 2	Gosr2	2	18.4	24.725	212	28.653	3241800	2335300	4697500	1575700	5242100	2574300	1732700	1511000	2453900	2434900	1615700	2598300	5553100	4943500	3377100	5458300	5111500	4046300	-0.207471	-0.266353	-0.840839	-0.697745	0.514585	0.628637	0.00688833	-0.633368	-0.490274	0.780938	0.89499	3.37866	2.53697	1.82212	2.28026	5	TRUE
O35207	Cyclin-dependent kinase 2-associated protein 1	Cdk2ap1	O35207	Cyclin-dependent kinase 2-associated protein 1	Cdk2ap1	1	11.4	12.354	114	1.8768	762460	857450	832910	1017800	590700	505530	541650	564040	563080	728690	755460	895050	1060600	912600	851680	729810	931400	673690	-2.21721	-2.30919	-2.5818	-2.15599	-1.75651	-2.01989	0.0265104	-0.364596	0.0612124	0.552673	0.289297	4.83355	1.32733	3.0211	0.835916	5	TRUE
O35218	Cleavage and polyadenylation specificity factor subunit 2	Cpsf2	O35218	Cleavage and polyadenylation specificity factor subunit 2	Cpsf2	3	5.2	88.382	782	6.8642	297350	76282	146080	309340	393460	111540	0	47043	69499	0	63879	125370	159830	492990	75755	304820	374490	236520	-4.67072	-3.80406	-5.87293	-5.22301	-4.12638	-3.38128	0.0631455	-1.20221	-0.552291	-0.322313	0.422788	1.96256	1.35286	0.205718	1.6766
O35226	26S proteasome non-ATPase regulatory subunit 4	Psmd4	O35226	26S proteasome non-ATPase regulatory subunit 4	Psmd4	5	33	40.703	376	44.228	4590700	6558300	5334000	4212200	6674000	3617700	3334300	3304700	4206200	5758300	4284100	4839500	3374700	5945800	3428600	4271300	3949900	5136300	0.517515	0.486273	0.109434	0.484223	0.371131	0.501443	0.677028	-0.408081	-0.0332926	-0.115142	0.01517	2.37232	0.273987	1.94521	0.0147639
O35250	Exocyst complex component 7	Exoc7	O35250	Exocyst complex component 7	Exoc7	2	6.9	79.959	697	3.482	0	0	0	0	140810	0	0	0	0	0	0	0	0	104340	0	0	285040	0		-4.63062			-4.96034	-3.49474	0.629712			-0.329717	1.13588			1.24247	1.24247
O35286	Pre-mRNA-splicing factor ATP-dependent RNA helicase DHX15	Dhx15	O35286	Pre-mRNA-splicing factor ATP-dependent RNA helicase DHX15	Dhx15	22	37	91.006	795	67.933	12275000	11712000	11266000	9406000	11462000	9684600	8538000	10040000	8695900	9898100	9191300	9346000	9171100	10110000	7506800	7919400	7822100	7090500	1.62892	1.60623	1.44527	1.42831	1.48405	1.28198	0.0112168	-0.183653	-0.200606	-0.122178	-0.324246	3.17542	3.51839	1.84372	3.72451	3	FALSE
O35295	Transcriptional activator protein Pur-beta	Purb	O35295	Transcriptional activator protein Pur-beta	Purb	8	52.8	33.901	324	186.4	13378000	12269000	13419000	11133000	12912000	11767000	9576700	11481000	8733500	10486000	10630000	11527000	10715000	11384000	10463000	13194000	13963000	13645000	1.77674	1.83824	1.56705	1.62686	1.77562	2.12092	0.00168166	-0.209696	-0.149884	-0.0626146	0.282683	1.63243	1.63748	3.13646	7.03724	6	TRUE
O35316	Sodium- and chloride-dependent taurine transporter	Slc6a6	O35316	Sodium- and chloride-dependent taurine transporter	Slc6a6	2	4.2	69.855	621	5.4282	1934300	2976900	1857300	1171000	2145400	1115300	561130	3028300	1006900	850650	2602900	1855900	1288100	2368500	632690	1965200	3385200	1507200	-0.785293	-1.24099	-1.47709	-1.13598	-1.34736	-0.535701	0.746878	-0.691801	-0.35069	-0.10637	0.705285	1.33211	0.849449	0.0540329	3.69407
O35326	Serine/arginine-rich splicing factor 5	Srsf5	O35326	Serine/arginine-rich splicing factor 5	Srsf5	3	20.1	30.891	269	5.8852	8305300	7876400	3324600	8814000	8467000	5414800	6087800	7366100	3081300	8183100	7574900	5100100	8137900	8194600	6204900	8833400	11001000	5440600	0.663347	1.14973	0.634748	0.952525	1.23396	1.37114	0.255959	-0.0285994	0.289178	0.0842346	0.22141	0.459604	2.10932	0.913403	1.83162
O35343	Importin subunit alpha-3	Kpna4	O35343	Importin subunit alpha-3	Kpna4	3	15.2	57.922	521	26.187	4287100	3064300	2949800	3478500	4055700	3253200	2959100	2966700	2449800	3193800	2510700	1644100	3214300	3334100	2639000	2930100	4216100	2916400	-0.166177	0.103632	-0.259812	-0.575388	-0.0563545	0.0793856	0.0499703	-0.0936351	-0.409211	-0.159987	-0.0242468	1.00944	2.51338	3.93444	0.0860153	6	FALSE
O35344	Importin subunit alpha-4	Kpna3	O35344	Importin subunit alpha-4	Kpna3	6	14.8	57.772	521	17.496	6164100	4178400	5359100	4037700	4836700	1268200	3856000	3046600	4075600	4167300	2638900	4501400	2739700	3137100	1900500	3236300	3055900	2867800	0.444708	-0.193013	0.125067	0.0608662	-0.320343	-0.0356679	0.28399	-0.319641	-0.383842	-0.12733	0.157345	4.37085	3.63468	1.04196	0.048417
O35345	Importin subunit alpha-7	Kpna6	O35345;Q60960	Importin subunit alpha-7;Importin subunit alpha-5;Importin subunit alpha-5, N-terminally processed	Kpna6;Kpna1	5;3	13.2	59.964	536	17.273	1543800	1897400	1235100	1632400	1613400	1679400	1113200	1253300	1660600	1710900	1063100	1054500	1778300	1624700	1007000	1765100	1557000	1288600	-1.30652	-1.02144	-1.33132	-1.50241	-1.15004	-1.03619	0.244453	-0.0247995	-0.195888	-0.128596	-0.0147445	0.0588061	1.06974	0.501131	0.0801088
O35350	Calpain-1 catalytic subunit	Capn1	O35350	Calpain-1 catalytic subunit	Capn1	7	14.4	82.105	713	13.762	931400	1520400	1777900	929470	464010	1243100	868740	923050	1636700	1706000	757600	2165700	247610	246380	994420	495610	355280	787540	-1.48087	-2.03624	-1.60462	-1.32062	-3.01128	-2.59439	0.194856	-0.123747	0.160248	-0.975034	-0.558144	0.74929	0.620102	2.77502	3.04103
O35375	Neuropilin-2	Nrp2	O35375	Neuropilin-2	Nrp2	1	1.6	104.63	931	2.7992	0	0	0	0	0	0	0	0	0	0	0	0	0	0	129390	0	0	115550					-4.49001	-4.67632	0.569511							1.24247	1.24247
O35379	Multidrug resistance-associated protein 1	Abcc1	O35379	Multidrug resistance-associated protein 1	Abcc1	3	3.3	171.18	1528	5.1028	0	0	0	43010	0	0	0	0	0	99165	100700	128420	52942	0	0	41748	44570	0		-6.32656		-5.01792	-5.99079	-6.21996	0.000391138			0.335777	0.106607		6.48354	1.24247	1.31605
O35381	Acidic leucine-rich nuclear phosphoprotein 32 family member A	Anp32a	O35381;Q64G17	Acidic leucine-rich nuclear phosphoprotein 32 family member A	Anp32a	7;2	33.2	28.537	247	30.069	19804000	22087000	21509000	16444000	15561000	18800000	12683000	14042000	12818000	20463000	18607000	21488000	13922000	15512000	21918000	12934000	14858000	19602000	2.475	2.34088	1.98349	2.51712	2.40593	2.31543	0.380319	-0.491508	0.0421159	0.0650534	-0.0254439	5.53177	4.12545	0.743931	0.0597109
O35382	Exocyst complex component 4	Exoc4	O35382	Exocyst complex component 4	Exoc4	13	20.6	110.54	975	54.761	440630	162400	362820	193900	629950	239970	365450	74310	312430	303410	152200	80634	170160	703580	602050	192100	458600	303680	-3.68071	-3.43392	-4.02902	-4.5053	-2.92838	-3.38568	0.349308	-0.348316	-0.824598	0.505536	0.0482431	1.8956	1.86262	1.67312	0.189154
O35387	HCLS1-associated protein X-1	Hax1	O35387	HCLS1-associated protein X-1	Hax1	5	29.3	31.654	280	19.13	1061800	852770	1763500	442990	1385100	960070	171140	785200	526800	283600	791180	336210	1747800	462650	301810	343670	1048500	661040	-1.69984	-1.99094	-3.0088	-3.05846	-2.34187	-2.33422	0.554688	-1.30896	-1.35862	-0.350927	-0.343276	2.2427	1.94645	0.123297	3.39244
O35459	Delta(3,5)-Delta(2,4)-dienoyl-CoA isomerase, mitochondrial	Ech1	O35459	Delta(3,5)-Delta(2,4)-dienoyl-CoA isomerase, mitochondrial	Ech1	6	30	36.118	327	41.189	3268200	2316100	2135100	2801600	4218200	2098000	2280600	2352200	190000	3902800	2444500	1356900	3338300	3433200	1913200	2467000	4072700	2948000	-0.586737	-0.192495	-1.72621	-0.584154	-0.178734	-0.0148036	0.239226	-1.13947	0.00258299	0.0137612	0.177691	1.35018	0.393012	0.00981479	1.27225
O35465	Peptidyl-prolyl cis-trans isomerase FKBP8	Fkbp8	O35465	Peptidyl-prolyl cis-trans isomerase FKBP8	Fkbp8	3	15.2	43.528	402	57.406	1732600	2363000	1182600	1751400	2162400	1756700	1576500	2020000	1065200	2441100	1790000	803670	1930300	2180700	1945700	1618400	2144000	2063200	-1.1664	-0.825123	-1.14797	-1.21155	-0.652317	-0.697711	0.354074	0.0184248	-0.0451571	0.172806	0.127412	0.274626	0.135607	4.86812	1.85603
O35516	Neurogenic locus notch homolog protein 2	Notch2	O35516	Neurogenic locus notch homolog protein 2;Notch 2 extracellular truncation;Notch 2 intracellular domain	Notch2	1	0.6	265.33	2470	2.9276	149090	0	0	0	83462	0	76535	0	0	61036	0	0	0	0	0	0	0	71212	-4.71564	-5.38518	-5.42473	-5.99925		-5.37464	0.91658	-0.709097	-1.28362		0.0105362	1.24247	1.24247	1.24247	0.00430776
O35566	CD151 antigen	Cd151	O35566	CD151 antigen	Cd151	3	9.5	28.246	253	58.729	16231000	22910000	7837100	13350000	12330000	9868500	8287200	22656000	3126100	11065000	16881000	2195200	17268000	15816000	11030000	14108000	12076000	11417000	1.9114	1.81877	1.33032	1.0776	2.18862	1.99758	0.867025	-0.581082	-0.833803	0.369842	0.178804	1.26595	4.42801	4.39526	3.89944
O35593	26S proteasome non-ATPase regulatory subunit 14	Psmd14	O35593	26S proteasome non-ATPase regulatory subunit 14	Psmd14	9	51.9	34.577	310	82.504	24637000	29528000	23901000	20176000	20065000	20450000	21892000	19219000	22822000	25600000	23508000	27835000	19857000	20993000	16426000	19463000	20980000	19985000	2.77035	2.60194	2.67434	2.86172	2.58349	2.68719	0.146947	-0.0960097	0.0913659	-0.0184545	0.085244	0.639013	1.10709	0.173897	2.16015
O35598	Disintegrin and metalloproteinase domain-containing protein 10	Adam10	O35598	Disintegrin and metalloproteinase domain-containing protein 10	Adam10	2	3.3	83.967	749	3.8582	0	455410	660940	0	635460	0	0	569880	1033100	0	427390	718290	0	800820	0	0	274990	0	-2.76849	-2.45657	-2.12671	-2.59275	-2.02015	-3.54653	0.788436	0.641788	0.175741	0.436417	-1.08996	1.94075	2.31553	1.24247	1.24247
O35604	Niemann-Pick C1 protein	Npc1	O35604	Niemann-Pick C1 protein	Npc1	2	2	142.88	1277	2.7594	0	400840	0	673110	708450	273980	0	0	0	0	0	0	726930	825550	610890	648280	789560	557630	-3.27128	-2.71519			-2.14619	-2.24723	1.05344e-05			0.569009	0.467961	1.24247	1.24247	2.62448	2.25901
O35609	Secretory carrier-associated membrane protein 3	Scamp3	O35609	Secretory carrier-associated membrane protein 3	Scamp3	7	35	38.458	349	137.5	23292000	14352000	19488000	13527000	16244000	17787000	15905000	15967000	15168000	16685000	11881000	13884000	11662000	10317000	11542000	10198000	7851800	9785600	2.29825	2.24099	2.23509	1.9932	1.81622	1.56034	0.0178415	-0.0631593	-0.305053	-0.424773	-0.680657	0.569084	2.44274	3.43134	3.68577	4	FALSE
O35638	Cohesin subunit SA-2	Stag2	O35638	Cohesin subunit SA-2	Stag2	4	6.8	141.28	1231	19.124	257520	265270	317160	163740	186260	158180	149240	261810	421370	169410	420610	255720	92158	126990	0	122970	154400	0	-3.76771	-4.30162	-3.71022	-3.74168	-4.934	-4.54443	0.0748022	0.0574917	0.0260311	-0.63238	-0.242806	0.627934	0.357071	2.92618	1.86413
O35639	Annexin A3	Anxa3	O35639	Annexin A3	Anxa3	28	73.1	36.384	323	263.19	117960000	119790000	139010000	119200000	104870000	106480000	142130000	146600000	129070000	126130000	98816000	116440000	57468000	55104000	68156000	37791000	35962000	34943000	5.04362	5.04492	5.38423	5.00735	4.24289	3.53414	2.16608e-07	0.340615	-0.0362653	-0.802025	-1.51078	2.70309	0.551207	5.86035	8.07817	4	TRUE
O35640	Annexin A8	Anxa8	O35640	Annexin A8	Anxa8	12	54.4	36.724	327	80.533	15382000	16475000	17684000	16877000	9034900	8157600	18834000	19436000	23339000	13619000	10365000	16028000	11657000	8908300	9739500	7731200	6035200	5598200	2.11835	1.69042	2.61816	1.89896	1.66376	1.03206	0.000586494	0.499812	-0.219383	-0.0266653	-0.658365	5.83697	3.02617	0.33991	2.71568	2	TRUE
O35643	AP-1 complex subunit beta-1	Ap1b1	O35643	AP-1 complex subunit beta-1	Ap1b1	9	33.2	103.93	943	52.861	2731700	2261900	4510900	4258700	2615200	2188600	1306700	926620	2420500	1517800	1056500	2730300	2835000	1736700	1986700	2471700	2625000	2254000	-0.324653	-0.200679	-1.21828	-1.1055	-0.566928	-0.354194	0.229639	-0.893626	-0.780844	-0.36625	-0.153515	5.02159	4.97767	2.47137	0.796609
O35648	Centrin-3	Cetn3	O35648	Centrin-3	Cetn3	1	15	19.519	167	1.6082	0	759240	0	949400	0	0	0	619750	0	0	0	598870	594220	0	0	326600	0	0	-2.34975	-1.86229	-2.4707	-2.53775	-2.50227	-3.30041	0.993244	-0.120946	-0.187994	-0.639983	-1.43812	1.24247	0.0785798	1.24247	1.24247
O35657	Sialidase-1	Neu1	O35657	Sialidase-1	Neu1	2	11	44.591	409	4.1191	467650	0	185480	404810	322010	0	238300	0	106630	482520	473990	768950	0	0	0	0	370560	0	-3.67474	-3.26467	-4.36206	-2.65142		-3.1162	0.032785	-0.687317	1.02332		0.148467	2.00224	2.51593	2.40178	0.876687	3	FALSE
O35658	Complement component 1 Q subcomponent-binding protein, mitochondrial	C1qbp	O35658	Complement component 1 Q subcomponent-binding protein, mitochondrial	C1qbp	6	35.6	31.013	278	67.507	65475000	42944000	51527000	48298000	41549000	39312000	39004000	36123000	31010000	59314000	39834000	41779000	43122000	38654000	30548000	43751000	39757000	34653000	3.78994	3.68605	3.40298	3.7147	3.54835	3.6488	0.226782	-0.386955	-0.0752317	-0.137702	-0.0372514	2.86365	0.925292	2.1896	0.91561
O35682	Myeloid-associated differentiation marker	Myadm	O35682	Myeloid-associated differentiation marker	Myadm	2	8.4	35.284	320	62.585	2651000	2134400	2537400	4515600	3753300	2074600	2396100	2990600	2226100	2266200	1744400	2277700	6427600	3496900	2755700	8542000	5665300	3236500	-0.643663	-0.0244893	-0.403492	-0.758747	0.32064	0.78609	0.0211122	0.240171	-0.115084	0.345129	0.810579	1.407	2.44827	2.08753	3.3652	6	TRUE
O35685	Nuclear migration protein nudC	Nudc	O35685	Nuclear migration protein nudC	Nudc	11	35.5	38.358	332	31.941	9575400	9810400	10768000	4133300	5242400	2728900	8027000	8506100	9979400	10613000	7918800	9866700	2264400	2424100	1747100	2145300	1937900	2082400	1.40254	0.225488	1.40206	1.41626	-0.576439	-0.606323	7.71515e-08	-0.000473781	0.0137234	-0.801926	-0.831811	0.0900221	0.164829	4.03298	3.04056	4	TRUE
O35691	Pinin	Pnn	O35691	Pinin	Pnn	11	17.4	82.435	725	27.443	3548000	4879500	4530200	3924800	4546100	2893400	1915500	3253100	2488800	3808700	3484000	3621600	2667200	2983600	2108100	3321400	2776400	2112800	0.172869	0.160212	-0.417044	0.0466152	-0.307511	-0.216243	0.0405338	-0.589913	-0.126253	-0.467723	-0.376455	5.43549	1.50165	5.32656	3.0658	3	FALSE
O35704	Serine palmitoyltransferase 1	Sptlc1	O35704	Serine palmitoyltransferase 1	Sptlc1	3	9.5	52.534	473	35.514	731330	607470	511420	1593600	430360	229460	561290	615090	530710	446940	351520	555770	1536200	680670	382790	1532500	539650	282420	-2.63755	-2.62572	-2.55148	-2.98814	-2.10395	-2.34366	0.805788	0.0860711	-0.350595	0.521773	0.282055	0.870616	1.5721	2.11385	3.32903
O35737	Heterogeneous nuclear ribonucleoprotein H	Hnrnph1	O35737	Heterogeneous nuclear ribonucleoprotein H;Heterogeneous nuclear ribonucleoprotein H, N-terminally processed	Hnrnph1	19	57.7	49.199	449	323.31	88309000	90914000	99265000	94575000	104510000	87561000	49238000	73250000	68222000	95159000	82738000	87572000	93908000	96477000	79896000	93798000	95069000	89819000	4.60981	4.83791	4.23417	4.64944	4.82483	4.89282	0.000257311	-0.37564	0.0396316	-0.0130795	0.054908	3.61045	0.469548	0.712346	1.86164	1	TRUE
O35841	Apoptosis inhibitor 5	Api5	O35841	Apoptosis inhibitor 5	Api5	10	26	56.784	504	89.671	6022900	5451900	5481000	6088300	4300500	4966500	4385000	4715300	3757100	5861100	4794600	5750200	4609700	3762900	3343200	4566700	3336600	4421900	0.572316	0.604465	0.357809	0.62979	0.288964	0.380435	0.150059	-0.214507	0.0574735	-0.315501	-0.22403	2.5659	1.50092	3.02993	3.64422
O35855	Branched-chain-amino-acid aminotransferase, mitochondrial	Bcat2	O35855	Branched-chain-amino-acid aminotransferase, mitochondrial	Bcat2	3	9.4	44.127	393	6.3737	2033200	1755900	808010	2181600	1721600	1555300	380110	1083400	595130	1670300	1430400	827020	1940100	1472600	1151200	2615200	1634900	2719600	-1.41543	-0.887683	-2.4116	-1.4881	-1.09107	-0.464458	0.00691362	-0.996162	-0.0726683	-0.203391	0.423225	2.22498	1.09933	3.58088	2.17846	6	FALSE
O35857	Mitochondrial import inner membrane translocase subunit TIM44	Timm44	O35857	Mitochondrial import inner membrane translocase subunit TIM44	Timm44	10	23.7	51.091	452	30.012	4728800	4714600	4440700	2606300	4677800	3563500	2810200	2170900	2167800	5118200	2519500	3352900	2513700	2884200	2647000	3353800	4252500	3905800	0.284896	0.07725	-0.49364	-0.00421378	-0.242838	0.288945	0.0328163	-0.778536	-0.28911	-0.320088	0.211695	5.53455	1.56662	2.27525	2.02801	1	FALSE
O35864	COP9 signalosome complex subunit 5	Cops5	O35864	COP9 signalosome complex subunit 5	Cops5	6	32.9	37.548	334	10.661	2446800	2300100	2453500	2699600	2208300	2011200	2707400	2147100	1869500	4320400	2083000	2305100	2185100	607880	1619300	1882700	586260	1269900	-0.662425	-0.54188	-0.588056	-0.357389	-1.29531	-1.48192	0.132101	0.0743686	0.305035	-0.75343	-0.94004	0.533353	1.38847	2.48605	3.86602
O35887	Calumenin	Calu	O35887	Calumenin	Calu	19	71.4	37.063	315	209.34	73425000	68424000	55989000	58595000	57426000	45963000	52478000	50648000	43253000	72788000	55738000	54855000	60108000	51250000	38298000	85854000	73216000	68513000	4.109	4.00979	3.86823	4.10565	3.95244	4.59444	0.000262759	-0.24077	-0.00334971	-0.0573517	0.584652	7.47099	0.343699	0.828662	6.12212	6	TRUE
O35900	U6 snRNA-associated Sm-like protein LSm2	Lsm2	O35900	U6 snRNA-associated Sm-like protein LSm2	Lsm2	2	28.4	10.834	95	9.6509	3512000	20417000	4319500	4420300	3952800	3688200	7786400	13159000	7500900	7207500	9779400	13488000	12436000	3392100	10193000	10234000	5768000	2880200	0.833383	0.266853	1.45996	1.48201	1.25243	0.825549	0.635026	0.626577	0.648625	0.985574	0.558697	0.470046	0.365165	2.32633	1.58336
O35914	Zinc finger protein basonuclin-1	Bnc1	O35914;Q8BMQ3	Zinc finger protein basonuclin-1;Zinc finger protein basonuclin-2	Bnc1;Bnc2	2;1	1.7	106.66	961	1.8303	2618400	0	0	0	1901800	1455200	1863500	0	0	3135600	0	0	0	1633700	1289000	0	3561500	2746500	-0.581205	-0.976708	-0.818981	-0.316314	-1.08256	0.0215966	0.719664	-0.237776	0.264891	-0.105851	0.998304	1.24247	1.24247	2.36194	2.41135
O35943	Frataxin, mitochondrial	Fxn	O35943	Frataxin, mitochondrial;Frataxin intermediate form;Frataxin mature form	Fxn	1	5.3	22.924	207	2.2921	0	0	0	0	0	1512600	0	0	0	0	0	0	0	0	1119100	0	0	1689800		-1.02252			-1.37747	-0.806056	0.691159			-0.354947	0.216467			1.24247	1.24247
O35972	39S ribosomal protein L23, mitochondrial	Mrpl23	O35972	39S ribosomal protein L23, mitochondrial	Mrpl23	4	41.1	17.121	146	11.64	0	2547200	3980800	4137800	5780600	4433300	1940900	2821300	3679700	2894500	2450700	4664500	4567800	6379200	4042000	4627800	5379800	6796100	-0.231423	0.506362	-0.291148	-0.132865	0.629696	0.823232	0.0133507	-0.0597248	0.0985584	0.123334	0.31687	1.89839	2.30084	1.65206	1.84864	6	TRUE
O54692	Centromere/kinetochore protein zw10 homolog	Zw10	O54692	Centromere/kinetochore protein zw10 homolog	Zw10	3	8	88.062	779	20.984	139610	197830	261710	205520	0	135980	144960	714700	0	231760	154890	153150	359810	541590	0	53962	0	0	-4.29562	-4.28406	-3.38416	-4.31793	-2.90523	-5.89792	0.525332	0.911461	-0.0223095	1.37882	-1.61386	0.535229	0.181741	1.14587	2.44519
O54724	Polymerase I and transcript release factor	Ptrf	O54724	Polymerase I and transcript release factor	Ptrf	13	48	43.953	392	323.31	48513000	58768000	54166000	47641000	46886000	44808000	43681000	51153000	46691000	46681000	38881000	45988000	40396000	36197000	30526000	34747000	33832000	31194000	3.82062	3.80051	3.82155	3.63404	3.48502	3.40981	0.000614583	0.000923154	-0.186583	-0.315492	-0.390695	0.0769946	2.75396	4.08799	6.4575	4	FALSE
O54734	Dolichyl-diphosphooligosaccharide--protein glycosyltransferase 48 kDa subunit	Ddost	O54734	Dolichyl-diphosphooligosaccharide--protein glycosyltransferase 48 kDa subunit	Ddost	13	47.6	49.027	441	79.257	33897000	24210000	39811000	34413000	32918000	26252000	12265000	16362000	18476000	22930000	14563000	28468000	37663000	34049000	22930000	40334000	34024000	28284000	3.07367	3.21689	2.21674	2.58928	3.28431	3.43714	0.00439431	-0.85693	-0.484387	0.0674202	0.220255	3.55639	5.5553	1.10343	3.55886	1	FALSE
O54774	AP-3 complex subunit delta-1	Ap3d1	O54774	AP-3 complex subunit delta-1	Ap3d1	3	4.3	135.08	1199	5.2323	256760	324120	275170	234330	0	252620	125490	212800	205850	293760	108760	342140	66203	0	96123	104830	0	53187	-3.74107	-3.74264	-4.23775	-3.98741	-5.29354	-5.36779	0.0583574	-0.496673	-0.246339	-1.5509	-1.62515	4.75684	0.299599	2.44583	2.21151
O54782	Epididymis-specific alpha-mannosidase	Man2b2	O54782	Epididymis-specific alpha-mannosidase	Man2b2	5	9.8	115.61	1018	15.14	615230	882950	676970	674600	994530	542280	308230	533700	261230	1091500	717250	1016200	1868300	1507200	951090	1452000	1163000	1178000	-2.40598	-2.22269	-3.24885	-1.92559	-1.18987	-1.31355	0.000148954	-0.842868	0.480387	1.03282	0.90914	5.24579	2.29461	3.78696	3.68016	5	FALSE
O54825	Bystin	Bysl	O54825	Bystin	Bysl	5	17	49.783	436	12.304	1949000	1479900	1618200	316450	591590	1021300	1691400	1061200	1569700	1678900	1174200	1798700	436200	861870	1064700	161820	608010	742020	-1.18403	-2.53208	-1.23724	-1.20689	-2.10394	-2.90291	0.010038	-0.0532101	-0.0228639	0.428149	-0.370826	0.272018	0.135954	3.21167	1.46444	5	FALSE
O54833	Casein kinase II subunit alpha	Csnk2a2	O54833	Casein kinase II subunit alpha	Csnk2a2	2	7.7	41.215	350	3.7234	1358700	1364000	1575800	1604000	1716700	1512300	1236100	2172200	1413700	1768000	1724700	1936300	1398200	1497900	1264800	1623300	1283800	1217100	-1.40952	-1.05044	-1.0939	-0.961686	-1.19515	-1.1967	0.263288	0.315621	0.447831	-0.144705	-0.146257	1.41921	5.07823	5.19195	1.30768
O54879	High mobility group protein B3	Hmgb3	O54879	High mobility group protein B3	Hmgb3	1	7	23.01	200	1.6329	870420	2034000	1473100	0	0	0	2274800	1716800	2066100	1702700	1341000	1797300	0	0	0	0	0	0	-1.46392		-0.731249	-1.13662			6.16211e-07	0.732668	0.327296			1.94434	0.918072
O54890	Integrin beta-3	Itgb3	O54890	Integrin beta-3	Itgb3	5	9.8	86.738	787	10.59	0	186840	0	271700	296390	310290	0	140990	0	0	168570	0	712270	561780	599600	1425100	2296600	2623200	-4.37251	-3.51068	-4.60679	-4.25229	-2.35007	-0.610333	9.01146e-06	-0.234287	0.12022	1.16061	2.90034	1.24247	1.24247	6.1427	4.62339	6	TRUE
O54928	Suppressor of cytokine signaling 5	Socs5	O54928	Suppressor of cytokine signaling 5	Socs5	2	8.6	61.085	536	1.6064	6551100	5201600	4333100	0	0	0	5976100	5036500	4117400	3922500	2728200	2661700	0	0	0	0	0	0	0.477128		0.582414	-0.204918			3.75219e-08	0.105286	-0.682046			4.2977	5.89629
O54941	SWI/SNF-related matrix-associated actin-dependent regulator of chromatin subfamily E member 1	Smarce1	O54941	SWI/SNF-related matrix-associated actin-dependent regulator of chromatin subfamily E member 1	Smarce1	7	22.1	46.638	411	15.943	1855800	2052600	1813400	2113700	1618300	2516000	0	393860	400380	497750	1311300	1367000	1403500	1087300	1219100	1358400	1938400	1744600	-0.995506	-0.701332	-3.07696	-1.87044	-1.36509	-0.911073	0.000796396	-2.08146	-0.874935	-0.663755	-0.209741	7.90652	2.94888	3.36218	0.974511	1	TRUE
O54950	5-AMP-activated protein kinase subunit gamma-1	Prkag1	O54950	5-AMP-activated protein kinase subunit gamma-1	Prkag1	1	5.8	37.52	330	13.903	546170	358560	376250	319720	341200	266040	406050	349670	337680	350090	255890	310820	181330	173350	108310	226390	0	132000	-3.17908	-3.4387	-3.1962	-3.53776	-4.39639	-4.15671	0.00154889	-0.0171194	-0.358681	-0.957692	-0.718013	0.397007	2.61524	7.72059	2.83865	4	FALSE
O54962	Barrier-to-autointegration factor	Banf1	O54962	Barrier-to-autointegration factor;Barrier-to-autointegration factor, N-terminally processed	Banf1	4	50.6	10.102	89	52.214	109290000	88510000	80625000	85028000	84917000	57949000	89216000	79889000	74593000	90296000	68340000	83856000	57868000	48977000	49841000	48238000	43670000	41672000	4.59941	4.48839	4.60467	4.51142	4.03904	3.82959	0.000303043	0.00525746	-0.0879893	-0.44935	-0.658799	0.103573	0.986876	3.13133	4.47158	4	TRUE
O54984	ATPase Asna1	Asna1	O54984	ATPase Asna1	Asna1	7	29.9	38.822	348	19.406	8675900	5389600	5817800	4951600	5360900	2253400	8640700	4760400	2757700	8292000	6419400	3066200	4027700	2895000	2722200	3867300	2747800	1502000	0.770986	0.231032	0.53986	0.634595	-0.000854729	-0.312134	0.298224	-0.231126	-0.136391	-0.231886	-0.543166	0.393764	0.201107	1.14534	2.96162
O54988	STE20-like serine/threonine-protein kinase	Slk	O54988;O55098	STE20-like serine/threonine-protein kinase	Slk	9;1	8.9	141.46	1233	9.7706	539910	1044200	880710	130600	164880	398290	495480	879160	636810	634420	812400	898270	0	52429	245310	31402	47750	172810	-2.26159	-4.02492	-2.35203	-2.18594	-4.76016	-5.61566	0.000548038	-0.0904355	0.0756495	-0.735239	-1.59074	1.15062	0.701999	6.47034	3.55498	4	TRUE
O55022	Membrane-associated progesterone receptor component 1	Pgrmc1	O55022	Membrane-associated progesterone receptor component 1	Pgrmc1	10	65.6	21.694	195	81.663	56227000	60553000	57006000	55576000	60909000	46894000	44700000	47982000	51009000	66663000	52944000	59249000	54994000	62457000	49404000	47052000	51428000	47308000	3.93055	4.02231	3.8444	4.0757	4.12723	3.95726	0.0259759	-0.0861551	0.145151	0.104922	-0.0650463	2.44376	3.21889	2.91375	1.22121	3	FALSE
O55023	Inositol monophosphatase 1	Impa1	O55023	Inositol monophosphatase 1	Impa1	2	9.7	30.436	277	5.1329	2841800	2811200	2668200	2275300	2645200	2004300	2617600	1903000	2162100	3371200	2972300	3558800	1399200	1474900	1328100	1016600	858130	914720	-0.453617	-0.538949	-0.592388	-0.096864	-1.17876	-1.75282	8.962e-07	-0.138771	0.356753	-0.639809	-1.21387	1.03558	4.65897	5.98754	6.01045	3	TRUE
O55028	[3-methyl-2-oxobutanoate dehydrogenase [lipoamide]] kinase, mitochondrial	Bckdk	O55028	[3-methyl-2-oxobutanoate dehydrogenase [lipoamide]] kinase, mitochondrial	Bckdk	1	4.1	46.587	412	4.2106	185080	0	508440	731320	0	0	97460	0	426310	160530	0	535760	864380	0	0	757470	0	0	-3.61598	-2.23881	-4.00737	-3.65127	-1.96161	-2.08674	0.999253	-0.391388	-0.0352945	0.277199	0.152062	2.25523	0.477757	1.24247	1.24247
O55029	Coatomer subunit beta	Copb2	O55029	Coatomer subunit beta	Copb2	15	26	102.45	905	102.05	6239200	4965500	5108200	5293400	4608600	4768200	5252800	3918600	4136600	6530000	3865700	6013600	2649500	2906200	3158100	3139100	2771600	3092600	0.510469	0.550863	0.401918	0.599739	-0.128982	-0.0610001	0.00506688	-0.108552	0.0892699	-0.679845	-0.611863	2.33442	1.13191	4.94797	8.29648	3	FALSE
O55101	Synaptogyrin-2	Syngr2	O55101	Synaptogyrin-2	Syngr2	1	23.7	24.778	224	3.1635	0	0	0	0	0	0	0	0	0	0	0	0	0	0	0	0	0	0
O55106	Striatin	Strn	O55106	Striatin	Strn	3	7.7	85.965	780	2.4679	449120	1823500	438230	0	188280	389320	618590	817050	659570	458270	499650	405530	167450	0	436580	0	0	505970	-2.41769	-3.59601	-2.26366	-2.95856	-3.53252	-2.54579	0.182909	0.154032	-0.540873	0.0634926	1.05022	0.28275	1.25479	0.224255	0.116722
O55111	Desmoglein-2	Dsg2	O55111	Desmoglein-2	Dsg2	11	18.6	122.38	1122	33.081	1010000	1660700	1669200	936620	1097800	834130	498170	233640	191440	811020	261230	524270	539430	134570	214510	524680	366070	97812	-1.4298	-1.81029	-3.56469	-2.87241	-3.66527	-3.55568	0.000635321	-2.13489	-1.44261	-1.85497	-1.74538	3.49262	2.96812	4.21993	4.5715	3	FALSE
O55125	Protein NipSnap homolog 1	Nipsnap1	O55125	Protein NipSnap homolog 1	Nipsnap1	11	48.2	33.363	284	39.264	14554000	13620000	10892000	15773000	21355000	14265000	4110200	2827700	2962600	14517000	12405000	11057000	7849300	12779000	8185900	12370000	23852000	17906000	1.76716	2.34031	-0.0334721	1.83753	1.56352	2.4781	0.00054554	-1.80063	0.0703656	-0.776788	0.137792	7.6694	2.14721	8.02531	1.18397	1	FALSE
O55126	Protein NipSnap homolog 2	Gbas	O55126	Protein NipSnap homolog 2	Gbas	4	22.1	32.932	281	7.3357	966740	1845100	1948100	1238100	959110	661880	0	829900	1674600	2057100	1243200	2420000	1809000	1174100	677190	3627100	1375100	4062700	-1.32591	-1.85228	-1.50715	-0.939049	-1.48883	-0.197366	0.0405465	-0.181234	0.386865	0.363455	1.65491	2.83147	1.32533	2.46573	2.82131	6	TRUE
O55128	Histone deacetylase complex subunit SAP18	Sap18	O55128	Histone deacetylase complex subunit SAP18	Sap18	6	27.5	17.595	153	64.304	13887000	17214000	12062000	4582400	7236800	6824500	8465600	13981000	9280900	13397000	13149000	11886000	4735500	3172200	3405600	3799000	3091400	3333500	1.90629	0.870933	1.63172	1.8617	0.228684	0.119342	2.5416e-05	-0.274569	-0.0445923	-0.642249	-0.751591	3.71846	1.29612	2.21881	2.91041	3	TRUE
O55131	Septin-7	Sept7	O55131;Q9DA97	Septin-7	Sept7	17;1	39.9	50.549	436	123.71	25475000	26978000	23579000	18248000	20608000	25270000	20781000	20971000	20290000	27566000	21269000	28847000	18376000	22835000	24293000	28682000	32451000	31424000	2.73648	2.66826	2.6347	2.86634	2.77485	3.30106	0.00824405	-0.101783	0.129859	0.106588	0.632798	2.64229	1.33814	1.83699	5.44954	6	TRUE
O55135	Eukaryotic translation initiation factor 6	Eif6	O55135	Eukaryotic translation initiation factor 6	Eif6	6	40.4	26.511	245	31.301	32507000	32504000	34951000	31205000	25232000	25286000	31904000	26106000	27290000	29218000	20900000	28942000	25514000	21148000	16561000	19328000	14898000	14679000	3.13259	3.02393	3.08872	2.88749	2.71151	2.37082	0.00279167	-0.0438734	-0.245098	-0.312416	-0.653106	0.320531	4.35206	3.38345	7.86595	4	FALSE
O55137	Acyl-coenzyme A thioesterase 1	Acot1	O55137;Q32Q92;Q6Q2Z6;Q9QYR7	Acyl-coenzyme A thioesterase 1	Acot1	2;1;1;1	27.7	46.135	419	3.1618	471190	833500	422620	785720	472490	0	322610	545280	342210	901400	827150	328340	0	0	0	0	0	283800	-2.78855	-2.50969	-3.08674	-2.49237		-3.37996	0.0365534	-0.298197	0.296179		-0.870272	2.71611	1.40883	2.26117	1.14291	3	FALSE
O55142	60S ribosomal protein L35a	Rpl35a	O55142	60S ribosomal protein L35a	Rpl35a	6	46.4	12.554	110	71.431	51853000	59320000	52129000	38325000	50848000	42221000	67412000	75054000	58182000	51250000	41025000	53953000	31185000	43866000	42615000	36065000	48657000	37885000	3.8387	3.70628	4.32039	3.78157	3.61341	3.69592	0.00459633	0.481688	-0.0571302	-0.0928664	-0.0103588	4.6049	0.57806	0.991933	0.202699	2	TRUE
O55143	Sarcoplasmic/endoplasmic reticulum calcium ATPase 2	Atp2a2	O55143;Q8R429;Q64518	Sarcoplasmic/endoplasmic reticulum calcium ATPase 2	Atp2a2	28;8;4	31.7	114.86	1044	119	17287000	15594000	9842400	14440000	14300000	8823800	14185000	14332000	11085000	18072000	11848000	10343000	9910100	9858500	8136800	9465000	8935700	8857100	1.86628	1.87399	1.97729	1.88867	1.54796	1.53871	0.216177	0.111015	0.0223923	-0.32603	-0.335279	1.30807	0.234576	2.63608	2.14561
O55201	Transcription elongation factor SPT5	Supt5h	O55201	Transcription elongation factor SPT5	Supt5h	12	17.5	120.66	1082	39.534	955370	1274500	1222600	1702400	1177400	881830	505710	1219500	1002400	763770	995660	1441500	1405100	567070	787180	832690	527320	729580	-1.73356	-1.46254	-1.96666	-1.77144	-1.88794	-2.19172	0.579919	-0.233098	-0.0378754	-0.425396	-0.729173	1.19069	0.0772141	2.44122	3.04171
O55222	Integrin-linked protein kinase	Ilk	O55222	Integrin-linked protein kinase	Ilk	5	14.2	51.373	452	21.422	1813500	2085700	1558100	1447400	2468800	1891400	1554200	2036900	1524300	1460400	1866900	1696500	1514100	2033100	2173700	2026300	2361000	3379300	-1.07187	-0.81755	-0.978475	-1.07909	-0.749521	-0.305973	0.0988739	0.093396	-0.00721449	0.0680293	0.511577	3.01472	0.0730259	0.502018	2.1622
O55234	Proteasome subunit beta type-5	Psmb5	O55234	Proteasome subunit beta type-5	Psmb5	10	39.4	28.532	264	54.623	51157000	52449000	45069000	41078000	36013000	37247000	42246000	40819000	43792000	52590000	33652000	48878000	38441000	37125000	35922000	39274000	37431000	35633000	3.70302	3.51347	3.66613	3.65121	3.55161	3.58131	0.36247	-0.0368898	-0.0518111	0.0381394	0.0678339	0.493349	0.288125	0.742517	1.58134
O55242	Sigma non-opioid intracellular receptor 1	Sigmar1	O55242	Sigma non-opioid intracellular receptor 1	Sigmar1	1	14.8	25.25	223	10.468	3263400	2271500	3097100	5150700	2781200	1865700	3455700	2721900	3150100	3460500	2381700	1615500	5090400	3560000	2640200	4810200	3213600	3279100	-0.417923	-0.156395	-0.105709	-0.570624	0.196482	0.243565	0.221677	0.312214	-0.152701	0.352877	0.399961	4.71935	0.417761	2.66729	2.02561
O70126	Aurora kinase B	Aurkb	O70126	Aurora kinase B	Aurkb	1	3.8	39.384	345	2.441	0	0	83529	0	0	0	0	0	156870	0	0	39850	0	0	0	0	0	0	-5.43401		-4.38102	-6.44734			0.607617	1.05299	-1.01333			1.24247	1.24247
O70131	Ninjurin-1	Ninj1	O70131	Ninjurin-1	Ninj1	1	13.2	16.555	152	14.217	836250	685130	783890	826560	926230	735640	1194300	972020	2039500	1320200	621910	873580	881640	689520	675080	743330	737900	633490	-2.30984	-2.01256	-1.32089	-1.97543	-2.09193	-2.15264	0.0568258	0.98895	0.334417	-0.0793759	-0.140084	2.80697	2.16435	0.683715	3.30076
O70133	ATP-dependent RNA helicase A	Dhx9	O70133	ATP-dependent RNA helicase A	Dhx9	41	41.3	149.47	1380	323.31	28313000	27755000	22640000	22650000	26312000	20933000	17798000	19090000	16154000	26860000	21010000	23983000	24117000	24926000	19717000	23820000	25542000	22610000	2.78139	2.79914	2.40536	2.75917	2.84736	2.9383	0.000262139	-0.376024	-0.0222185	0.0482175	0.139161	6.99557	0.345505	1.54102	4.61643	1	FALSE
O70152	Dolichol-phosphate mannosyltransferase subunit 1	Dpm1	O70152	Dolichol-phosphate mannosyltransferase subunit 1	Dpm1	3	14.2	29.174	260	3.3451	232570	0	96248	208910	271120	111420	138070	0	143550	225410	0	145410	203160	229800	110840	195250	703980	152850	-4.65184	-4.17245	-4.54128	-4.34715	-4.19506	-3.5019	0.266772	0.110563	0.304696	-0.0226087	0.670547	0.00359671	1.03544	0.793883	1.46353
O70194	Eukaryotic translation initiation factor 3 subunit D	Eif3d	O70194	Eukaryotic translation initiation factor 3 subunit D	Eif3d	12	32.7	63.988	548	45.732	9046000	9210300	9808300	8905800	13333000	10181000	8463000	11402000	13034000	11074000	7111800	9373700	8506600	8661500	8606600	7581800	9018500	8994500	1.29994	1.6767	1.69682	1.36037	1.43926	1.44386	0.194966	0.396884	0.0604299	-0.237439	-0.232841	3.20813	0.633488	1.9748	2.40077
O70251	Elongation factor 1-beta	Eef1b	O70251	Elongation factor 1-beta	Eef1b	12	70.2	24.693	225	94.556	96947000	80650000	84440000	80979000	94963000	74859000	75664000	69510000	74990000	92423000	62414000	89930000	43357000	56417000	45941000	48165000	64326000	58729000	4.51929	4.64183	4.46106	4.51263	3.92903	4.18012	0.00331695	-0.0582272	-0.0066634	-0.712797	-0.461714	2.73701	0.00262417	8.07232	5.08443	4	FALSE
O70252	Heme oxygenase 2	Hmox2	O70252	Heme oxygenase 2	Hmox2	5	22.9	35.738	315	20.25	3350500	3122100	2521100	3154800	8198700	2812700	2353600	2572100	1161700	4105800	2395500	1754300	3524400	6081600	3149100	4901500	5932900	5168600	-0.351254	0.325174	-0.797355	-0.44598	0.36197	0.766281	0.0434697	-0.446101	-0.0947259	0.0367968	0.441108	2.57898	0.1834	0.314278	0.921098	6	TRUE
Q8BPP1	Protein mab-21-like 2	Mab21l2	Q8BPP1;O70299	Protein mab-21-like 2;Protein mab-21-like 1	Mab21l2;Mab21l1	2;2	9.5	40.907	359	1.9273	0	0	0	141850000	162000000	129800000	0	0	0	0	3667500	0	0	0	0	0	0	0		5.43295		0.191091			3.05397e-14						1.24247	9.47011	9.47011
O70305	Ataxin-2	Atxn2	O70305	Ataxin-2	Atxn2	2	2.3	136.48	1285	8.7426	0	0	0	0	0	0	0	0	0	201820	0	277480	0	0	0	228660	212870	139640				-3.96076		-4.0446	0.00184766						2.3109		6.19398
O70309	Integrin beta-5	Itgb5	O70309	Integrin beta-5	Itgb5	4	9.5	87.908	798	13.492	0	0	0	0	0	0	0	0	0	0	0	0	87413	51425	0	596470	798480	530660					-5.62422	-2.30573	1.23916e-08							2.27585	6.44917
O70310	Glycylpeptide N-tetradecanoyltransferase 1	Nmt1	O70310	Glycylpeptide N-tetradecanoyltransferase 1	Nmt1	10	32.1	56.888	496	91.015	3741900	3837400	3302800	3351200	2826800	2890800	3547300	4332900	3805900	5202000	2350100	4840200	2315900	2262200	2951600	3766400	4051300	3571400	-0.0690394	-0.144687	0.221391	0.146677	-0.346687	0.27839	0.0724014	0.290431	0.215716	-0.201999	0.423077	4.55656	1.05522	1.29737	4.18679
O70318	Band 4.1-like protein 2	Epb41l2	O70318	Band 4.1-like protein 2	Epb41l2	24	28.3	109.94	988	252.05	2008500	1810300	1156600	2561700	2456600	2858800	1764400	1840900	1083100	1854200	1801400	1387000	8252000	8414800	6634800	9077900	9441500	8626400	-1.23416	-0.346735	-1.13045	-1.07831	1.28562	1.53241	3.28416e-12	0.103703	0.155843	1.63236	1.87915	2.43725	1.34299	6.80056	9.75718	5	TRUE
O70378	ER membrane protein complex subunit 8	Emc8	O70378	ER membrane protein complex subunit 8	Emc8	4	21.7	23.348	207	3.5574	4468100	2866500	4728400	6536700	4140500	4551100	3586900	0	4292500	4260300	0	3307500	5860700	2757500	3280600	5971700	2372300	3294800	0.048532	0.578401	0.259448	0.0267889	0.245846	0.203909	0.414921	0.210916	-0.0217431	-0.332556	-0.374492	1.36427	2.35376	4.36492	2.71924
O70404	Vesicle-associated membrane protein 8	Vamp8	O70404	Vesicle-associated membrane protein 8	Vamp8	5	44.6	11.451	101	18.475	58265000	43730000	42804000	40234000	37155000	35867000	45512000	42342000	35857000	72092000	38809000	41010000	56465000	38862000	35624000	30925000	26754000	37285000	3.65336	3.50034	3.62342	3.78706	3.7545	3.32667	0.373542	-0.0299391	0.133697	0.254153	-0.173672	0.51669	1.63153	2.06772	1.35939
O70433	Four and a half LIM domains protein 2	Fhl2	O70433	Four and a half LIM domains protein 2	Fhl2	1	3.9	32.072	279	1.6432	888710	0	935180	1352900	1401500	836570	753260	0	995090	876520	0	1064500	1686700	2508900	880210	1980400	2563800	991100	-2.04461	-1.5146	-1.92077	-1.93154	-1.03123	-0.867238	0.036514	0.123842	0.113071	0.483371	0.64736	1.34138	1.1448	2.05926	2.82157	5	FALSE
O70435	Proteasome subunit alpha type-3	Psma3	O70435	Proteasome subunit alpha type-3	Psma3	8	28.2	28.405	255	18.961	37951000	33752000	26611000	10829000	24479000	17315000	25757000	13460000	18665000	39572000	20899000	21800000	8659400	13018000	7299000	9910100	14222000	7241000	3.09407	2.31829	2.48455	2.89707	1.56451	1.68742	0.00589209	-0.609522	-0.197003	-0.753776	-0.630874	3.15278	1.55096	3.10883	2.47554	3	TRUE
O70439	Syntaxin-7	Stx7	O70439	Syntaxin-7	Stx7	7	45.2	29.82	261	59.676	7977900	8047300	5045600	6182600	8393300	6145800	5955200	6775300	4029600	7927400	7150200	6213500	5672600	8648200	4428600	9081300	7165000	6353900	0.854944	1.03589	0.712985	1.00447	0.924135	1.25287	0.396414	-0.141959	0.149527	-0.111757	0.216981	4.6503	1.91605	0.604432	1.1494
O70475	UDP-glucose 6-dehydrogenase	Ugdh	O70475	UDP-glucose 6-dehydrogenase	Ugdh	25	63.7	54.831	493	295.34	60786000	61205000	61880000	45048000	46233000	42400000	78673000	79211000	79190000	71504000	51063000	67858000	40136000	44254000	43385000	13427000	16065000	12800000	4.01265	3.74029	4.56885	4.15726	3.74761	2.16603	2.12528e-09	0.556205	0.144614	0.0073241	-1.57425	8.36995	2.52488	0.198048	9.33109	2	TRUE
O70492	Sorting nexin-3	Snx3	O70492	Sorting nexin-3	Snx3	6	48.8	18.757	162	12.78	9764000	8988600	9218700	9688600	8544700	6523000	11842000	9067800	13398000	10137000	6786900	9735100	8027300	8885100	7970900	4833000	6423300	5509600	1.29514	1.28916	1.76147	1.31356	1.38673	0.82843	0.00711591	0.466332	0.0184195	0.0975711	-0.460728	3.17916	0.393246	0.614729	2.53754	2	TRUE
O70493	Sorting nexin-12	Snx12	O70493	Sorting nexin-12	Snx12	3	30.3	19.116	165	1.9757	817240	1133000	867080	640120	0	847760	946090	995910	1127800	984870	746110	1392000	0	0	0	0	0	0	-2.0305	-2.1444	-1.70616	-1.80473			0.000316579	0.32434	0.225764			2.29258	0.911173	2.33091	2.33091
O70494	Transcription factor Sp3	Sp3	O70494	Transcription factor Sp3	Sp3	1	2	82.361	783	61.908	1615400	1160400	1173300	1029900	1729100	1170700	1086500	773110	1027700	1467500	661250	1112200	549410	1432400	686990	753080	1126800	798850	-1.54587	-1.38316	-1.80609	-1.77893	-1.95937	-1.83126	0.61603	-0.260214	-0.233053	-0.576208	-0.448102	2.90449	2.15415	4.06782	4.47824
O70503	Very-long-chain 3-oxoacyl-CoA reductase	Hsd17b12	O70503	Very-long-chain 3-oxoacyl-CoA reductase	Hsd17b12	11	47.1	34.741	312	32.352	16046000	19044000	12280000	19004000	11087000	15904000	8785400	15604000	14435000	15675000	15142000	11071000	16832000	15206000	18078000	20411000	19481000	29010000	2.03298	2.16699	1.91478	1.97092	2.395	2.85362	0.0305211	-0.118201	-0.062057	0.228014	0.68663	0.422403	4.03038	1.3974	2.98159	6	TRUE
O70551	SRSF protein kinase 1	Srpk1	O70551;Q9Z0G2	SRSF protein kinase 1	Srpk1	3;1	7.3	73.088	648	4.2082	0	532260	568450	148930	340190	80608	140570	705270	759240	0	525940	488180	0	170890	0	0	116480	0	-2.76475	-4.38173	-2.97929	-2.72166	-4.24856	-4.78582	0.144763	-0.21454	0.0430973	0.133167	-0.404092	5.38439	0.267223	5.40674	4.32285
O70579	Peroxisomal membrane protein PMP34	Slc25a17	O70579	Peroxisomal membrane protein PMP34	Slc25a17	1	2.9	34.412	307	2.4024	730680	530920	403820	1605900	2447800	0	495380	545340	375980	757050	549660	759430	2258000	2770100	0	1519900	2377600	0	-2.81635	-0.807478	-2.83518	-2.36959	-0.403032	-0.75825	0.494485	-0.0188364	0.446761	0.404446	0.0492286	0.238655	2.06922	2.37436	1.61513
O70589	Peripheral plasma membrane protein CASK	Cask	O70589	Peripheral plasma membrane protein CASK	Cask	4	7.7	105.11	926	3.8053	0	0	0	397650	486220	278600	0	0	0	0	205130	180640	345790	476540	319220	361450	564990	484240		-3.14129		-4.11798	-3.07987	-2.75698	9.65146e-06			0.0614208	0.384309		2.41283	0.589986	2.01993
O70591	Prefoldin subunit 2	Pfdn2	O70591	Prefoldin subunit 2	Pfdn2	3	22.7	16.534	154	4.8969	5344100	5744800	6023000	3217000	1442200	1815600	1673100	2344800	4995800	2156100	2301400	2612000	0	1223800	1421700	0	1310300	1350800	0.585326	-0.711648	-0.304471	-0.583578	-1.22026	-1.21159	0.00279358	-0.889797	-1.1689	-0.508616	-0.499939	3.04177	8.48001	1.55125	1.54342	1	FALSE
O88271	Craniofacial development protein 1	Cfdp1	O88271	Craniofacial development protein 1	Cfdp1	2	12.5	32.921	295	20.685	1205000	1929800	1598500	0	0	0	405210	1194400	1169200	1222000	1716700	1793000	0	0	0	0	0	0	-1.2935		-2.00919	-1.17852			1.8416e-05	-0.715688	0.114979			4.61483	2.38849
O88291	DBIRD complex subunit ZNF326	Znf326	O88291	DBIRD complex subunit ZNF326	Znf326	4	11	65.225	580	15.466	1218700	982290	628410	788780	1351300	504070	871170	812370	382910	935440	755510	812300	928580	1032500	625920	936670	735220	1218300	-2.06179	-2.03521	-2.36327	-2.0825	-1.90919	-1.72872	0.684134	-0.30148	-0.0207115	0.126024	0.306493	3.704	0.296933	0.268697	0.498125
O88342	WD repeat-containing protein 1	Wdr1	O88342	WD repeat-containing protein 1	Wdr1	21	54.3	66.406	606	118.7	34469000	33985000	33227000	30303000	31010000	31309000	31771000	31313000	30515000	31783000	24300000	29275000	20891000	23515000	30267000	21559000	21949000	29737000	3.15788	3.21173	3.22789	3.00595	2.95638	2.9492	0.490779	0.0700091	-0.15193	-0.255347	-0.262526	2.48632	4.8517	2.0237	2.64578
O88343	Electrogenic sodium bicarbonate cotransporter 1	Slc4a4	O88343	Electrogenic sodium bicarbonate cotransporter 1	Slc4a4	3	4.9	121.48	1079	3.4352	670100	336660	0	0	325100	0	619790	463280	0	700310	326710	0	344440	278870	290820	0	124580	0	-3.03523	-3.42349	-2.64882	-2.88831	-3.38422	-4.68883	0.469821	0.386407	0.146923	0.0392657	-1.26534	1.94511	2.22894	2.22256	1.24247
O88379	Bromodomain adjacent to zinc finger domain protein 1A	Baz1a	O88379	Bromodomain adjacent to zinc finger domain protein 1A	Baz1a	2	2.8	178.46	1555	3.843	0	28577	35444	41093	31697	16569	105650	33243	33438	0	25017	34110	37095	44771	25927	33431	35520	27668	-6.87607	-6.90307	-6.08731	-6.83819	-6.49806	-6.60881	0.286621	0.788758	0.0378777	0.405014	0.294266	1.41255	1.21019	1.80138	1.13732
O88441	Metaxin-2	Mtx2	O88441	Metaxin-2	Mtx2	6	49	29.758	263	23.845	6098700	4755600	2841900	3988000	4928500	4453400	4416600	3733500	2724300	6542100	3013600	2844300	3852200	5522100	4292300	4021300	4696700	5218500	0.196759	0.414114	0.0944109	0.12083	0.507265	0.563351	0.55574	-0.102348	-0.0759288	0.0931503	0.149237	1.66486	0.430466	1.34409	2.28434
O88447	Kinesin light chain 1	Klc1	O88447	Kinesin light chain 1	Klc1	3	15	61.449	541	14.937	343350	640910	769300	535840	227400	407360	266840	173060	479430	235580	189590	897930	246890	174510	248620	214870	508070	168380	-2.77905	-3.18061	-3.56778	-3.3623	-3.84517	-3.56615	0.674721	-0.78873	-0.583254	-0.664566	-0.385546	2.43918	0.812687	2.75722	0.465309
O88456	Calpain small subunit 1	Capns1	O88456	Calpain small subunit 1	Capns1	6	50.6	28.463	269	80.433	10933000	9106700	8577200	9343200	8982500	9777000	11669000	11619000	9908900	9398700	8030100	9022300	7681800	8688500	9418200	7901900	8664100	10110000	1.32111	1.49035	1.72854	1.32152	1.43505	1.50069	0.115001	0.407428	0.000401664	-0.0553004	0.0103409	5.78562	0.0322787	0.624742	0.274828
O88477	Insulin-like growth factor 2 mRNA-binding protein 1	Igf2bp1	O88477	Insulin-like growth factor 2 mRNA-binding protein 1	Igf2bp1	6	14.2	63.45	577	7.1785	1200300	1155000	1114700	543220	143840	747120	1040300	822700	854760	1061500	910640	932510	379130	135790	816230	485220	151370	1023100	-1.71559	-3.10261	-1.8857	-1.86553	-3.18787	-2.88903	0.184043	-0.170108	-0.149937	-0.0852581	0.21358	1.88029	4.05413	0.0973495	1.22218
O88487	Cytoplasmic dynein 1 intermediate chain 2	Dync1i2	O88487	Cytoplasmic dynein 1 intermediate chain 2	Dync1i2	10	24.5	68.393	612	97.563	5230600	4466000	2631200	6767400	3376300	4534100	6075400	3345600	2441600	5219300	2228100	2709800	2999000	3100500	3170300	3391100	5216600	3345200	0.0556576	0.495161	0.142318	-0.156323	-0.0364184	0.318022	0.580305	0.0866602	-0.21198	-0.531579	-0.177139	0.672777	1.02578	1.97478	0.500639
O88508	DNA (cytosine-5)-methyltransferase 3A	Dnmt3a	O88508	DNA (cytosine-5)-methyltransferase 3A	Dnmt3a	2	2.8	101.67	908	9.5734	0	0	0	1006500	1175500	964670	0	0	0	0	0	0	809510	699830	638600	496580	602600	513250		-1.67288			-2.15256	-2.54526	1.45042e-12			-0.479675	-0.872379			4.34569	10.5509
O88520	Leucine-rich repeat protein SHOC-2	Shoc2	O88520	Leucine-rich repeat protein SHOC-2	Shoc2	1	2.2	64.892	582	1.6003	404040	454410	381640	496020	0	506870	469970	337330	366190	501520	350790	404210	310160	0	277770	292580	0	410690	-3.20326	-2.69939	-3.10419	-3.08686	-3.41405	-3.15294	0.72158	0.0990689	0.116399	-0.714665	-0.453556	0.617636	1.17611	2.37897	2.13843
O88531	Palmitoyl-protein thioesterase 1	Ppt1	O88531	Palmitoyl-protein thioesterase 1	Ppt1	4	18.6	34.49	306	13.064	409080	1222700	1144200	1748000	3494400	566980	0	1310800	388850	1185700	1113300	467230	1255000	2793900	344700	1235200	2164000	1442600	-2.19328	-1.13909	-2.23069	-2.04801	-1.57249	-0.995258	0.362946	-0.0374132	0.145268	-0.433406	0.143828	1.27242	0.152963	4.58088	0.291751
O88532	Zinc finger RNA-binding protein	Zfr	O88532	Zinc finger RNA-binding protein	Zfr	8	11.3	116.86	1074	108.85	371710	802110	415400	1079100	739380	463810	352780	483300	510460	503340	767160	449610	1039800	797170	666260	1201500	830550	509180	-2.92934	-2.21452	-2.90947	-2.65762	-1.94914	-1.96989	0.095928	0.0198656	0.271713	0.265374	0.24463	0.143722	4.30701	1.89728	3.94161
O88543	COP9 signalosome complex subunit 3	Cops3	O88543	COP9 signalosome complex subunit 3	Cops3	3	12.3	47.832	423	29.071	2951400	2723800	1928800	1600000	2391200	2307400	1292900	1599800	928490	1668300	2144100	866300	1189500	1749900	2037600	1034100	1385700	1407000	-0.606661	-0.689101	-1.42155	-1.27171	-0.968786	-1.30709	0.148829	-0.814891	-0.66505	-0.279685	-0.617991	5.76854	2.83779	3.87512	4.95249
O88544	COP9 signalosome complex subunit 4	Cops4	O88544	COP9 signalosome complex subunit 4	Cops4	11	37.7	46.284	406	34.003	2748000	3703500	2502200	2672000	2649000	3430200	1437300	1638300	846870	1806500	1533800	1228600	1471600	1138800	1900900	1129000	1021000	1182400	-0.36808	-0.202573	-1.40345	-1.2265	-1.10642	-1.49538	0.00136564	-1.03537	-0.858421	-0.903852	-1.29281	5.22286	4.75602	6.95562	5.02038	3	FALSE
O88545	COP9 signalosome complex subunit 6	Cops6	O88545	COP9 signalosome complex subunit 6	Cops6	5	20.1	35.88	324	7.5226	2290800	4658600	2732900	2823200	1160000	2664600	1834300	2159600	1443700	4167300	4057900	3525000	790540	1028700	2419700	2127300	817230	2124800	-0.302842	-0.694668	-0.896784	0.150215	-1.3381	-1.01591	0.0659578	-0.593942	0.453057	-0.643431	-0.321241	2.37105	2.63242	1.42012	4.80172
O88552	Claudin-2	Cldn2	O88552	Claudin-2	Cldn2	2	11.7	24.483	230	9.642	6021000	4769500	4481200	4363600	5838900	4187700	8162700	8194500	5917600	7628400	5386800	4171700	4991300	4787900	3705200	2906300	3617500	3136300	0.411006	0.509332	1.14087	0.658207	0.492501	0.0367832	0.00202915	0.729859	0.2472	-0.0168306	-0.472549	4.83878	2.15283	0.202391	4.95099	2	TRUE
O88569	Heterogeneous nuclear ribonucleoproteins A2/B1	Hnrnpa2b1	O88569	Heterogeneous nuclear ribonucleoproteins A2/B1	Hnrnpa2b1	29	73.7	37.402	353	323.31	545520000	517560000	484940000	466910000	522570000	393190000	309130000	379030000	353280000	520790000	413780000	446340000	505240000	478560000	371840000	428420000	466040000	387580000	7.08468	7.10206	6.69893	7.02415	7.14369	7.09088	0.00160537	-0.385746	-0.0605242	0.0416256	-0.011178	4.50801	8.20536	0.918262	0.60959	1	TRUE
O88587	Catechol O-methyltransferase	Comt	O88587	Catechol O-methyltransferase	Comt	3	24.2	29.486	265	83.218	4410700	2246800	3100600	3782800	2054700	2175700	3910100	1237600	2798300	3177500	2328500	3535100	4329400	1752500	2755000	4211000	2409200	2844300	-0.27776	-0.376505	-0.482272	-0.245927	-0.201741	-0.0273667	0.953462	-0.204512	0.0318335	0.174765	0.349139	0.740099	0.0219281	1.7776	5.929
O88630	Golgi SNAP receptor complex member 1	Gosr1	O88630	Golgi SNAP receptor complex member 1	Gosr1	2	11.2	28.489	250	31.044	1000000	152410	1047200	1121500	184880	110770	205660	143420	0	1305500	119180	0	1776100	251820	177860	1467000	1227500	214180	-2.80738	-3.55122	-4.2904	-3.16647	-2.88096	-2.10247	0.568183	-1.48302	-0.359092	0.670261	1.44875	2.29662	0.75983	1.77712	2.35955
O88653	Ragulator complex protein LAMTOR3	Lamtor3	O88653	Ragulator complex protein LAMTOR3	Lamtor3	4	68.5	13.553	124	7.2197	13510000	17473000	15106000	7550600	8111100	5911600	6982700	6086700	6241800	8382700	5748400	6525600	7929100	8871700	6912700	6977400	7569700	7946600	2.00845	1.09689	0.94843	0.949954	1.31159	1.26012	1.17776e-05	-1.06002	-1.0585	0.2147	0.163238	4.76373	4.72603	4.04296	1.27039	5	FALSE
O88668	Protein CREG1	Creg1	O88668	Protein CREG1	Creg1	1	5	24.452	220	2.0873	4477000	4359900	3623000	3394800	4055100	2795100	2643000	2737700	2874700	3588700	3166100	3132300	4121400	2932800	2773300	1730000	1449700	1576700	0.123101	0.0188619	-0.275855	-0.0978114	0.0253867	-0.983152	0.000123776	-0.398957	-0.220913	0.00652482	-1.00201	3.96678	4.35674	0.0600585	4.72842	3	FALSE
O88685	26S protease regulatory subunit 6A	Psmc3	O88685	26S protease regulatory subunit 6A	Psmc3	18	56.8	49.548	442	170.75	25220000	22288000	25098000	23145000	17394000	18511000	20810000	18267000	19307000	25165000	16220000	20024000	20305000	15774000	14523000	19318000	15212000	15676000	2.66983	2.55136	2.5451	2.51663	2.39755	2.4122	0.417002	-0.124726	-0.153201	-0.15381	-0.139157	2.38138	2.24006	2.79376	3.89001
O88696	ATP-dependent Clp protease proteolytic subunit, mitochondrial	Clpp	O88696	ATP-dependent Clp protease proteolytic subunit, mitochondrial	Clpp	5	27.6	29.8	272	54.213	13051000	12605000	8944600	16490000	13843000	11615000	7963300	6940200	6791600	13270000	6333600	8706100	17400000	13099000	11924000	20340000	13165000	12539000	1.58277	2.05438	1.11533	1.35611	2.13911	2.26011	0.00259872	-0.467448	-0.226666	0.0847322	0.205733	3.76544	1.10272	3.04094	2.07536	1	FALSE
O88712	C-terminal-binding protein 1	Ctbp1	O88712	C-terminal-binding protein 1	Ctbp1	3	12.5	47.744	441	2.7904	845050	1856500	1486500	0	0	0	963390	1777200	1053800	1945900	1510300	2441600	0	0	0	0	0	0	-1.5177		-1.45157	-0.867908			1.12015e-05	0.0661252	0.64979			0.184041	2.34055
O88736	3-keto-steroid reductase	Hsd17b7	O88736	3-keto-steroid reductase	Hsd17b7	1	5.1	37.316	334	16.079	1105700	772580	0	878980	671910	587600	0	617220	714880	0	0	895090	978340	626940	656970	1127200	1139300	1272200	-2.07478	-2.24541	-2.33475	-1.95796	-2.10072	-1.40822	0.0542464	-0.259968	0.11682	0.144693	0.837185	0.208897	0.516035	2.47934	4.12135
O88738	Baculoviral IAP repeat-containing protein 6	Birc6	O88738;REV__Q5NCS9;REV__O88738	Baculoviral IAP repeat-containing protein 6	Birc6	10;1;1	4.4	532.16	4882	17.896	85777	65424	115720	19766	54347	14903	102180	260410	168570	81700	71844	135170	19565	9811	0	21935	11756	0	-5.45443	-7.04671	-4.33555	-5.24883	-7.89901	-7.64553	0.000845479	1.11888	0.205604	-0.852299	-0.598824	2.3687	1.95902	1.95958	1.7413	2	TRUE
O88746	Target of Myb protein 1	Tom1	O88746	Target of Myb protein 1	Tom1	7	26.6	54.325	492	24.895	1515900	1345800	1182800	1889200	326760	876750	896880	316850	1779500	1514800	870770	2026500	1259800	540000	1242100	1229000	1444600	1274400	-1.50129	-2.03169	-2.06326	-1.34278	-1.74462	-1.25164	0.885541	-0.561975	0.158506	0.287071	0.780048	0.413385	0.710695	0.154263	0.899961
O88792	Junctional adhesion molecule A	F11r	O88792	Junctional adhesion molecule A	F11r	5	25.7	32.423	300	9.7576	0	4198800	7463700	4524700	6966600	4462300	0	4259400	2940800	0	0	3673500	0	6428900	423130	0	5538700	5374400	0.582526	0.642229	0.0788685	0.0790925	-0.897884	0.824382	0.573101	-0.503657	-0.503433	-1.54011	0.182154	0.989504	2.44208	2.49091	1.01815
O88796	Ribonuclease P protein subunit p30	Rpp30	O88796	Ribonuclease P protein subunit p30	Rpp30	3	17.5	29.473	268	4.3365	0	1542500	1118600	1148300	1955700	0	347910	1100800	1155400	777830	1445800	1031400	1597900	1905600	0	1803400	1375800	0	-1.50893	-1.21132	-2.12746	-1.74428	-0.922312	-1.0295	0.989705	-0.618536	-0.235349	0.289007	0.181824	0.509304	1.57823	1.60733	0.337914
O88811	Signal transducing adapter molecule 2	Stam2	O88811	Signal transducing adapter molecule 2	Stam2	3	15.5	57.454	523	3.4744	0	0	0	0	0	0	0	990880	963970	0	0	1093500	0	0	0	0	0	515350			-1.77764	-1.66911		-2.51928	0.24532					2.44572	1.24247		1.24247
O88844	Isocitrate dehydrogenase [NADP] cytoplasmic	Idh1	O88844	Isocitrate dehydrogenase [NADP] cytoplasmic	Idh1	13	41.3	46.674	414	39.855	13328000	13650000	14758000	8568400	8698700	10829000	12683000	12822000	11922000	18379000	16775000	19053000	3091600	6410600	8353100	3065300	3842400	4074400	1.87198	1.48243	1.90494	2.35778	0.793423	0.217244	1.21976e-05	0.0329584	0.485805	-0.689002	-1.26518	0.308057	7.27807	3.1998	5.47555	3	FALSE
P84102	Small EDRK-rich factor 2	Serf2	P84102;O88892	Small EDRK-rich factor 2;Small EDRK-rich factor 1	Serf2;Serf1	1;1	16.9	6.8998	59	2.5253	0	2907400	5891500	2614000	4129500	2874200	0	2357500	0	0	2801500	0	0	0	1102500	0	0	1649400	0.146774	-0.0846639	-0.543201	-0.197507	-1.39903	-0.840968	0.195386	-0.689974	-0.344281	-1.31437	-0.756304	1.32148	1.09893	4.44115	3.64108
O88952	Protein lin-7 homolog C	Lin7c	O88952;Q8JZS0;O88951	Protein lin-7 homolog C;Protein lin-7 homolog A	Lin7c;Lin7a	3;2;1	17.8	21.834	197	4.6025	3339000	3355900	4547100	3540500	4055600	2597100	2632900	2359300	3369300	3062100	2237700	3817400	3363100	3885900	2075800	2899800	3527000	2293200	-0.0345484	0.00379722	-0.272886	-0.245899	-0.076383	-0.127045	0.852599	-0.238337	-0.21135	-0.0801802	-0.130842	3.30876	4.17473	1.05949	4.43707
O88958	Glucosamine-6-phosphate isomerase 1	Gnpda1	O88958;Q9CRC9	Glucosamine-6-phosphate isomerase 1;Glucosamine-6-phosphate isomerase 2	Gnpda1;Gnpda2	2;1	8.3	32.549	289	2.2675	1027200	0	1368300	0	1041900	0	688530	0	958390	1206500	0	1483500	0	0	0	0	0	0	-1.66561	-1.74323	-2.01269	-1.46164			0.275835	-0.347079	0.203969			2.28176	2.44585	1.24247	1.24247
O88967	ATP-dependent zinc metalloprotease YME1L1	Yme1l1	O88967	ATP-dependent zinc metalloprotease YME1L1	Yme1l1	7	17.9	80.027	715	20.072	1535800	1497500	734610	1343300	1614800	1200600	1201900	561130	893790	1400000	523620	1273600	1190900	900870	2411600	1141200	1195300	1899200	-1.6727	-1.27616	-1.9788	-1.84863	-1.20647	-1.18652	0.477641	-0.306092	-0.175928	0.0696876	0.0896371	0.838609	0.314468	0.440444	0.455362
O88983	Syntaxin-8	Stx8	O88983	Syntaxin-8	Stx8	3	23.3	26.925	236	7.4093	1820900	700380	0	0	574830	1687100	1691000	1281100	0	2070900	653620	0	783600	1331800	2009800	0	725770	2375000	-1.78571	-1.73312	-1.1911	-1.60599	-1.30741	-1.23069	0.924023	0.594608	0.179716	0.42571	0.502436	1.75304	1.90721	5.3939	1.71797
O88986	2-amino-3-ketobutyrate coenzyme A ligase, mitochondrial	Gcat	O88986	2-amino-3-ketobutyrate coenzyme A ligase, mitochondrial	Gcat	7	26.4	44.93	416	54.232	7358200	7064600	7041200	6314700	6270400	5086900	2768600	4178100	3533600	5937300	5100100	4520100	2481600	4628100	3816400	3087100	4270800	2011500	0.913691	0.814893	0.0490082	0.549954	0.154349	-0.0679535	0.001367	-0.864683	-0.363737	-0.660545	-0.882847	5.55512	3.69822	2.91042	4.72643	3	FALSE
O89001	Carboxypeptidase D	Cpd	O89001	Carboxypeptidase D	Cpd	3	2.3	152.4	1377	4.432	234850	159300	0	88320	75212	0	0	0	0	0	0	0	77426	107580	0	0	0	0	-4.33132	-5.41192			-5.1793		0.0957909			0.232615		2.34193	2.34193	0.829266	2.42306
O89017	Legumain	Lgmn	O89017	Legumain	Lgmn	1	3.9	49.372	435	30.349	1637200	1505000	1527500	1867200	1648600	1658200	1017600	1292000	967020	1468400	1473000	1066200	1891700	2316900	1606400	2388800	2242200	2091200	-1.28751	-0.952547	-1.61991	-1.41378	-0.725049	-0.482453	1.17302e-05	-0.332394	-0.126268	0.227499	0.470095	2.79189	0.644613	1.53561	7.1821	6	TRUE
O89023	Tripeptidyl-peptidase 1	Tpp1	O89023	Tripeptidyl-peptidase 1	Tpp1	6	28.1	61.341	562	63.276	10177000	8649300	8877600	8132900	11069000	8679300	7031500	6835100	5768600	10629000	7179100	7934700	10885000	14752000	10941000	12366000	16084000	11229000	1.27843	1.46681	0.969633	1.26503	1.92931	2.06404	0.000271428	-0.308796	-0.0133993	0.4625	0.597235	3.85161	0.217467	5.60563	5.11413	5	TRUE
O89051	Integral membrane protein 2B	Itm2b	O89051	Integral membrane protein 2B;BRI2, membrane form;BRI2 intracellular domain;BRI2C, soluble form;Bri23 peptide	Itm2b	5	31.2	30.26	266	19.029	7167500	5711100	6363400	4590300	2879500	0	7189600	5227000	6477700	9896000	7754000	7385900	1662100	294040	0	1254100	289120	0	0.75011	0.0672912	0.907086	1.23325	-2.24198	-2.41679	1.55077e-05	0.156977	0.483136	-2.30927	-2.48409	2.75866	4.12313	2.43293	2.3996	4	TRUE
O89079	Coatomer subunit epsilon	Cope	O89079	Coatomer subunit epsilon	Cope	7	41.6	34.567	308	22.561	4643600	6832000	4138000	5277900	4372300	4613000	4588300	5955200	5436700	5385500	5775900	5525000	3288100	3292600	3788100	3602400	3598900	3198900	0.420592	0.508228	0.669574	0.659425	0.122366	0.147067	0.0342987	0.248982	0.238833	-0.385861	-0.361161	1.82725	2.30497	3.35197	3.72401	4	TRUE
O89086	RNA-binding protein 3	Rbm3	O89086	RNA-binding protein 3	Rbm3	8	64.7	16.604	153	106.08	158480000	158700000	134160000	122990000	111640000	97306000	194930000	190450000	146930000	228900000	176760000	173780000	127960000	118470000	107900000	116520000	106460000	107130000	5.30381	5.04673	5.72432	5.76617	5.21687	5.13631	3.20193e-05	0.42051	0.462366	0.170145	0.0895812	4.29999	6.44381	4.45968	2.08116	2	FALSE
O89090	Transcription factor Sp1	Sp1	O89090	Transcription factor Sp1	Sp1	1	1.9	80.731	784	1.9365	0	0	0	0	0	0	0	0	0	0	846430	0	0	0	0	0	0	0				-1.92424			0.458197						1.24247
O89110	Caspase-8	Casp8	O89110	Caspase-8;Caspase-8 subunit p18;Caspase-8 subunit p10	Casp8	2	5.2	55.356	480	1.6304	535640	346250	390240	0	0	0	219080	0	344080	208430	0	648710	0	0	0	0	0	0	-3.18768		-3.57766	-3.32492			0.0396872	-0.389973	-0.137235			2.51052	0.677793
O89116	Vesicle transport through interaction with t-SNAREs homolog 1A	Vti1a	O89116	Vesicle transport through interaction with t-SNAREs homolog 1A	Vti1a	1	12.4	24.986	217	2.0473	0	0	0	0	0	0	0	0	0	1079400	0	0	0	0	0	613130	0	478070				-1.85483		-2.50968	0.262506						1.24247		2.42503
P00375	Dihydrofolate reductase	Dhfr	P00375	Dihydrofolate reductase	Dhfr	1	9.6	21.606	187	2.5491	0	1164000	0	867910	1028100	1085000	0	0	0	0	0	0	0	0	0	0	0	0	-1.73329	-1.75203					0.00155029					1.24247	1.24247	6.71509	6.71509
P00405	Cytochrome c oxidase subunit 2	Mtco2	P00405	Cytochrome c oxidase subunit 2	Mtco2	6	30.8	25.976	227	90.085	164470000	141090000	122020000	116870000	116590000	108130000	30168000	91776000	124910000	82718000	67966000	127430000	154010000	143280000	108300000	158050000	117140000	41414000	5.21947	5.09377	4.39787	4.66787	5.3992	4.87183	0.352917	-0.8216	-0.551604	0.305434	-0.221941	1.4653	1.93721	3.08806	0.0942304
P00416	Cytochrome c oxidase subunit 3	mt-Co3	P00416	Cytochrome c oxidase subunit 3	mt-Co3	1	5.4	29.922	261	14.789	3862000	4635900	3361500	0	2803300	2310400	4258500	0	0	4657000	0	4605200	0	4068600	2988500	0	4419200	3379700	0.0455316	-0.363365	0.373349	0.329773	0.182221	0.326897	0.84246	0.327818	0.284242	0.545585	0.690262	1.63662	0.45406	2.28078	2.34131
P00493	Hypoxanthine-guanine phosphoribosyltransferase	Hprt1	P00493	Hypoxanthine-guanine phosphoribosyltransferase	Hprt1	8	43.6	24.57	218	16.197	17434000	22325000	17058000	17800000	10720000	16073000	25167000	25312000	20824000	27709000	19646000	31241000	11764000	7377200	13389000	7205300	5165900	9192100	2.30736	2.12441	2.82976	2.869	1.7305	1.16186	0.000353761	0.522393	0.561634	-0.393909	-0.962548	4.17915	2.58243	3.56421	4.81516	4	FALSE
P01887	Beta-2-microglobulin	B2m	P01887	Beta-2-microglobulin	B2m	2	15.1	13.779	119	2.2563	8660300	9796300	7444000	5836700	2589200	2542800	6919300	2024100	2490200	6710500	2233400	2521000	7900800	3517900	3344100	8093700	3573500	4110200	1.17601	0.018233	-0.0273165	-0.0690556	0.515825	0.653485	0.221218	-1.20332	-1.24506	0.497592	0.635252	2.52499	3.4822	4.17023	4.41135
P84244	Histone H3.3	H3f3a	P84244;P02301	Histone H3.3;Histone H3.3C	H3f3a;H3f3c	1;1	47.8	15.328	136	33.167	38873000	33543000	7947300	15709000	13859000	30883000	43013000	42694000	6996700	51401000	47957000	7568100	18769000	17224000	41709000	16775000	17602000	42686000	2.52146	2.50188	2.81441	2.9135	2.90935	2.89624	0.946349	0.292942	0.392036	0.407475	0.394358	2.36816	2.15948	2.57714	2.37583
P02463	Collagen alpha-1(IV) chain	Col4a1	P02463	Collagen alpha-1(IV) chain;Arresten	Col4a1	3	3.5	160.68	1669	12.458	0	0	154430	0	0	217250	0	0	125440	435220	0	97966	215250	246410	185460	197510	411950	473530	-4.54741	-3.82213	-4.70359	-4.15744	-3.88615	-3.21027	0.0406078	-0.156184	0.389972	-0.064027	0.611851	1.24247	0.992851	2.12926	4.61888	6	FALSE
P03893	NADH-ubiquinone oxidoreductase chain 2	Mtnd2	P03893	NADH-ubiquinone oxidoreductase chain 2	Mtnd2	2	9.6	38.752	345	4.8375	1705200	1141100	1337300	752890	2006100	726790	1453500	1421800	1198700	1841400	1334600	1383600	762360	1982800	962320	751970	2018000	938010	-1.46501	-1.69162	-1.29913	-1.22706	-1.48339	-1.47451	0.984392	0.165874	0.237944	0.208226	0.217107	1.29273	2.52382	2.23708	3.0692
P03911	NADH-ubiquinone oxidoreductase chain 4	Mtnd4	P03911	NADH-ubiquinone oxidoreductase chain 4	Mtnd4	2	8.3	51.881	459	23.985	1445100	1507300	1506800	1495700	3717800	1085300	766700	969230	1231000	3043600	877570	2167000	1356400	1202800	705070	1010100	1809000	828990	-1.35336	-0.872005	-1.77821	-0.971254	-1.59628	-1.44459	0.392889	-0.424853	0.382108	-0.724275	-0.572586	3.67242	1.35651	1.66755	2.1119
P03921	NADH-ubiquinone oxidoreductase chain 5	Mtnd5	P03921	NADH-ubiquinone oxidoreductase chain 5	Mtnd5	2	5.4	68.474	607	8.6807	1894300	1428300	1349200	2125700	1315500	1225500	2621900	2028500	1575200	2131900	1587500	1591500	2780500	1596400	1471300	2124500	1307900	1306900	-1.30221	-1.14415	-0.713186	-1.00585	-0.7612	-1.02412	0.366512	0.589028	0.296366	0.382953	0.120031	3.85779	4.68842	4.3435	6.15757
P03930	ATP synthase protein 8	Mtatp8	P03930	ATP synthase protein 8	Mtatp8	1	14.9	7.7662	67	5.9004	0	0	0	0	0	0	0	0	0	0	0	0	0	0	0	0	0	0
P03975	IgE-binding protein	Iap	P03975	IgE-binding protein	Iap	2	6.8	62.747	557	5.5932	723960	797960	660640	780190	1046400	1125700	384730	494180	356720	508630	693990	514380	536200	1086800	1108400	544690	1193700	1091100	-2.38813	-1.77707	-3.02941	-2.63608	-1.87382	-1.80939	0.0456072	-0.641275	-0.247947	-0.0967415	-0.0323119	8.72102	1.74704	0.201526	0.171576	1	TRUE
P04925	Major prion protein	Prnp	P04925	Major prion protein	Prnp	1	4.7	27.977	254	1.8254	0	0	0	0	564400	0	0	0	0	0	0	0	0	750110	0	1709300	1305900	0		-2.62765			-2.11453	-1.10577	0.0844932			0.513125	1.52189			1.24247	2.09485
P05064	Fructose-bisphosphate aldolase A	Aldoa	P05064;P05063;Q91Y97	Fructose-bisphosphate aldolase A	Aldoa	26;4;1	87.6	39.355	364	323.31	207400000	198350000	200740000	190380000	174380000	141640000	176600000	193250000	204520000	195100000	156670000	223540000	96287000	103420000	89004000	61874000	68651000	67868000	5.73422	5.65185	5.84288	5.75241	4.92219	4.40141	1.58989e-06	0.108664	0.0181888	-0.729651	-1.25043	2.77795	0.315331	5.23603	5.99208	4	TRUE
P05132	cAMP-dependent protein kinase catalytic subunit alpha	Prkaca	P05132	cAMP-dependent protein kinase catalytic subunit alpha	Prkaca	3	10.3	40.57	351	6.4264	899020	385060	1206300	283630	1145100	602880	1333800	382930	527740	1097800	267000	370460	0	259920	405550	0	190960	193750	-2.34485	-2.52063	-2.36584	-2.8833	-3.24271	-4.00164	0.242515	-0.0209949	-0.538456	-0.722084	-1.48101	0.0535955	0.928203	2.60218	3.27982
P05201	Aspartate aminotransferase, cytoplasmic	Got1	P05201	Aspartate aminotransferase, cytoplasmic	Got1	16	52.3	46.247	413	48.344	17358000	15150000	14232000	12511000	10676000	12423000	16961000	14647000	10035000	17763000	11628000	15039000	5182900	6115100	5530600	4974300	6000100	4106200	2.03171	1.829	2.02584	2.05138	0.820905	0.668131	8.11598e-05	-0.00586663	0.019671	-1.00809	-1.16086	0.152344	0.395852	5.12219	4.53154	4	TRUE
P05202	Aspartate aminotransferase, mitochondrial	Got2	P05202	Aspartate aminotransferase, mitochondrial	Got2	26	69.8	47.411	430	98.674	96102000	93983000	101890000	103330000	106160000	76063000	61801000	74113000	74630000	84124000	73726000	80654000	106430000	109950000	76629000	90989000	101100000	75702000	4.67899	4.82032	4.39226	4.49513	4.92781	4.82554	0.00614876	-0.286735	-0.183862	0.10749	0.00522395	4.63231	3.3217	3.97304	0.0978801	5	FALSE
P05213	Tubulin alpha-1B chain	Tuba1b	P05213	Tubulin alpha-1B chain	Tuba1b	29	73.2	50.151	451	323.31	485880000	498170000	481700000	431860000	407810000	365040000	464020000	472460000	440290000	443780000	364890000	431360000	207010000	200110000	204220000	182600000	169700000	157670000	7.00741	6.90957	7.10609	6.87031	6.00711	5.76242	5.10818e-11	0.0986834	-0.137097	-0.902459	-1.14715	2.43386	5.457	7.37319	11.4255	4	TRUE
P05480	Neuronal proto-oncogene tyrosine-protein kinase Src	Src	P05480;P08103;P39688	Neuronal proto-oncogene tyrosine-protein kinase Src	Src	8;2;2	19.6	60.644	541	10.483	1285400	1221300	1555500	1805400	1935500	1640900	1089600	1196100	1419600	1320800	1041600	1103100	1784100	1932400	1675200	2565200	2959100	2863800	-1.49556	-0.896622	-1.4395	-1.61502	-0.820311	-0.163577	1.24814e-07	0.0560659	-0.119451	0.076311	0.733045	1.69603	0.938747	3.04242	5.92004	6	TRUE
P05977	Myosin light chain 1/3, skeletal muscle isoform	Myl1	P05977;P09542	Myosin light chain 1/3, skeletal muscle isoform;Myosin light chain 3	Myl1;Myl3	2;2	8.5	20.594	188	10.476	5478400	4533600	3567600	4102700	5408600	4677900	5329600	4157000	2768600	6313200	3210500	4648900	5283900	4566600	6782800	6795100	5416900	6394500	0.231553	0.496104	0.244203	0.370411	0.787916	0.981968	0.059247	0.0126503	0.138859	0.291812	0.485864	0.4363	1.03374	1.5826	2.90863
P06151	L-lactate dehydrogenase A chain	Ldha	P06151;P00342;P16125	L-lactate dehydrogenase A chain	Ldha	22;2;2	70.5	36.498	332	242.8	223600000	234050000	252990000	230500000	220850000	214790000	236220000	216610000	249710000	224520000	162560000	218540000	103430000	101450000	114200000	75563000	71866000	70237000	5.96123	6.05765	6.13365	5.82682	5.06723	4.53604	4.00284e-07	0.172419	-0.134407	-0.990418	-1.52161	2.6441	2.22529	8.69062	9.72096	4	TRUE
P06745	Glucose-6-phosphate isomerase	Gpi	P06745;CON__Q3ZBD7	Glucose-6-phosphate isomerase	Gpi	18;7	50.2	62.766	558	184.69	24991000	26702000	30795000	23138000	24230000	23499000	25952000	31454000	32124000	26583000	25886000	32732000	9347500	10468000	13809000	8680100	9099700	8471400	2.85071	2.82535	3.15747	3.00411	1.80306	1.48441	1.26171e-05	0.306759	0.153403	-1.0223	-1.34094	5.15142	4.04434	6.98256	8.30777	4	TRUE
P21447	Multidrug resistance protein 1A	Abcb1a	P21447;P06795	Multidrug resistance protein 1A;Multidrug resistance protein 1B	Abcb1a;Abcb1b	2;2	3.7	140.64	1276	10.628	83183	67528	79451	168030	0	61253	116840	93629	142940	102720	86448	95312	131060	104980	51312	178610	0	0	-5.63481	-5.00461	-4.84231	-5.21775	-5.15298	-4.17112	0.838778	0.792502	0.41706	-0.148367	0.83349	4.37913	4.56765	0.612852	0.641573
P06797	Cathepsin L1	Ctsl	P06797	Cathepsin L1;Cathepsin L1 heavy chain;Cathepsin L1 light chain	Ctsl	5	21.6	37.547	334	17.372	2735600	1407800	1598200	1266900	1880400	1710400	2613600	2983500	2761200	1211000	1267000	1457500	4260800	8421500	11336000	2462500	2320700	6117400	-1.05099	-1.0609	-0.259259	-1.42857	1.22573	0.0649039	0.00850657	0.791727	-0.377584	2.28663	1.1258	3.15735	1.19728	3.36621	2.10509	5	FALSE
P06801	NADP-dependent malic enzyme	Me1	P06801	NADP-dependent malic enzyme	Me1	24	57	63.953	572	197.21	39209000	31002000	39567000	57059000	52735000	29007000	28071000	24279000	28804000	53077000	25771000	34939000	11873000	14767000	16977000	12236000	14016000	11482000	3.25964	3.73467	3.01824	3.36588	2.18286	2.00349	0.000877251	-0.241398	0.106238	-1.55182	-1.73118	4.36331	0.784312	3.56242	4.45619	3	FALSE
P07091	Protein S100-A4	S100a4	P07091	Protein S100-A4	S100a4	4	42.6	11.721	101	30.51	61529000	137270000	75867000	103200000	118050000	81365000	218970000	212480000	221770000	55383000	48002000	57694000	50329000	70526000	55910000	20483000	24018000	16273000	4.50492	4.90317	6.03086	3.92664	4.20253	2.67797	8.47842e-08	1.52594	-0.57828	-0.700644	-2.2252	4.96483	1.867	4.7754	7.85286	2	TRUE
P07141	Macrophage colony-stimulating factor 1	Csf1	P07141	Macrophage colony-stimulating factor 1;Processed macrophage colony-stimulating factor 1	Csf1	4	6.2	60.648	552	7.9418	274840	169040	0	711330	192570	176540	130680	201090	0	133640	81183	0	964730	334380	186880	1332700	839430	855340	-4.17509	-3.52642	-4.37372	-5.08751	-3.01431	-1.6655	0.00185284	-0.198629	-0.912422	0.512117	1.86093	0.444755	2.16547	2.56477	9.38281	6	TRUE
P07214	SPARC	Sparc	P07214	SPARC	Sparc	4	27.5	34.45	302	7.6562	5220300	2060900	2192800	3743300	5255100	3015800	3884800	1720100	1887800	5022600	1291500	1471400	4844800	6416700	2827700	6767700	10832000	7844700	-0.404842	0.227064	-0.51636	-0.730718	0.489014	1.41157	0.00167916	-0.111518	-0.325876	0.26195	1.18451	2.18963	3.38475	2.32124	5.19688	6	TRUE
P07309	Transthyretin	Ttr	P07309	Transthyretin	Ttr	2	14.3	15.776	147	9.7211	0	2348300	0	0	0	0	0	0	0	0	0	0	0	0	0	0	0	0	-0.720765						0.458197					1.24247	1.24247
P07356	Annexin A2	Anxa2	P07356;REV__Q8BND4	Annexin A2	Anxa2	35;1	82.3	38.676	339	323.31	600020000	564270000	519830000	541020000	463980000	442150000	540620000	595470000	491820000	519310000	427540000	475560000	430820000	445250000	400750000	369840000	389910000	355440000	7.20543	7.17216	7.34407	7.06901	7.06837	6.89278	0.000294621	0.138643	-0.136423	-0.103785	-0.279381	2.82798	3.82214	1.31739	3.33227	2	TRUE
P07607	Thymidylate synthase	Tyms	P07607	Thymidylate synthase	Tyms	1	6.8	34.958	307	4.3842	351620	398570	301080	0	0	314960	306810	438170	460240	389950	489450	519280	0	0	0	0	0	0	-3.44717	-3.28631	-3.07356	-2.92722			0.000186859	0.373605	0.51995			2.24845	2.97196	1.24247	1.24247
P07742	Ribonucleoside-diphosphate reductase large subunit	Rrm1	P07742	Ribonucleoside-diphosphate reductase large subunit	Rrm1	7	16.8	90.209	792	13.615	705150	901400	1368700	276350	433010	810100	345400	888850	1272900	343080	315300	1346700	0	0	0	0	0	0	-1.99189	-2.85872	-2.18722	-2.74199			0.0310104	-0.195329	-0.750107			0.473013	2.13519	3.23509	3.23509
Q00896	Alpha-1-antitrypsin 1-3	Serpina1c	Q00896;Q00897;P07758	Alpha-1-antitrypsin 1-3;Alpha-1-antitrypsin 1-4;Alpha-1-antitrypsin 1-1	Serpina1c;Serpina1d;Serpina1a	1;1;1	4.1	45.823	412	3.0382	127400	309700	0	0	249570	0	135530	0	0	278290	172100	180930	0	0	0	0	0	0	-4.29295	-3.80493	-4.60031	-4.09911			0.101761	-0.307366	0.193832			1.03367	1.0897	1.24247	1.24247
P07901	Heat shock protein HSP 90-alpha	Hsp90aa1	P07901;REV__Q8BL66	Heat shock protein HSP 90-alpha	Hsp90aa1	29;0	60.3	84.787	733	273.82	94246000	99463000	101020000	92926000	80728000	69712000	77851000	87743000	84333000	84797000	67559000	82592000	49868000	47874000	45164000	45613000	39934000	39441000	4.69275	4.59565	4.64325	4.46837	3.90915	3.73322	5.18574e-07	-0.0494912	-0.224371	-0.686502	-0.862437	1.77301	4.85651	5.31953	6.94896	4	TRUE
P08003	Protein disulfide-isomerase A4	Pdia4	P08003	Protein disulfide-isomerase A4	Pdia4	31	48.9	71.982	638	205.74	23242000	25739000	20772000	22722000	24569000	19199000	13491000	15094000	13039000	22674000	20475000	20857000	23333000	24885000	18851000	43377000	41727000	36053000	2.6088	2.72612	2.05616	2.59813	2.80907	3.68697	6.41946e-10	-0.552645	-0.0106711	0.0829502	0.960853	7.3238	0.381647	3.80378	8.6189	6	TRUE
P08030	Adenine phosphoribosyltransferase	Aprt	P08030	Adenine phosphoribosyltransferase	Aprt	7	50	19.724	180	34.831	8477200	7649700	8160600	6225500	4784700	7518700	8594700	7849900	8557600	7433100	4343700	5928100	574930	3138400	4176000	256440	737310	1525100	1.09099	0.865908	1.3224	0.711211	-0.692416	-2.24232	0.000113362	0.231417	-0.379775	-1.55832	-3.10822	6.35283	4.31829	3.27836	5.5666	4	TRUE
P08113	Endoplasmin	Hsp90b1	P08113	Endoplasmin	Hsp90b1	40	56.6	92.475	802	292.07	126830000	128800000	119860000	114590000	114990000	95188000	79073000	91984000	95200000	107010000	88084000	98435000	108920000	100930000	77695000	111320000	106180000	98271000	5.04208	5.01634	4.73173	4.79223	4.90441	5.07158	0.00122745	-0.310348	-0.249852	-0.111934	0.0552363	4.78506	8.14281	2.76644	2.4015	1	FALSE
P08122	Collagen alpha-2(IV) chain	Col4a2	P08122	Collagen alpha-2(IV) chain;Canstatin	Col4a2	1	1.5	167.32	1707	4.3084	0	0	0	50741	0	0	0	0	0	0	0	0	67870	0	0	173510	100980	0		-6.08808			-5.63243	-4.60237	0.10598			0.455658	1.48571			1.24247	2.40789
P08207	Protein S100-A10	S100a10	P08207	Protein S100-A10	S100a10	3	45.4	11.186	97	134.19	370360000	443470000	403520000	403500000	349760000	313130000	308950000	438600000	453350000	287290000	330020000	371700000	320810000	342230000	281620000	297270000	291270000	261730000	6.73576	6.7293	6.88879	6.54131	6.63038	6.5003	0.180567	0.15303	-0.194441	-0.098913	-0.228999	2.06177	3.12587	1.14266	3.80471
P08228	Superoxide dismutase [Cu-Zn]	Sod1	P08228	Superoxide dismutase [Cu-Zn]	Sod1	8	52.6	15.942	154	189.9	137590000	146030000	145470000	111870000	133930000	120550000	114990000	143640000	129410000	150070000	143690000	155220000	105180000	107080000	108380000	68509000	75107000	77794000	5.23474	5.19171	5.27379	5.40922	5.07612	4.55926	0.000224346	0.0390477	0.174477	-0.115588	-0.632444	0.868102	4.4177	2.63122	7.07113	4	FALSE
P08249	Malate dehydrogenase, mitochondrial	Mdh2	P08249	Malate dehydrogenase, mitochondrial	Mdh2	20	68	35.611	338	323.31	417570000	361710000	383550000	319890000	336400000	277600000	303160000	268060000	273510000	350440000	249060000	334490000	374180000	397340000	328610000	395750000	383220000	350510000	6.67104	6.54098	6.39989	6.45079	6.8504	6.9103	6.47468e-05	-0.271149	-0.220253	0.309414	0.369315	5.58172	5.52825	6.78054	7.21432	5	TRUE
P08556	GTPase NRas	Nras	P08556;Q61411	GTPase NRas;GTPase HRas;GTPase HRas, N-terminally processed	Nras;Hras	5;4	37.6	21.199	189	13.362	9521100	10584000	10698000	8860700	6425900	8002000	4869200	3965000	7812100	8581800	5386200	7830900	13164000	7178600	8188100	9555700	6487200	7773500	1.43317	1.20743	0.676866	1.01763	1.53497	1.32654	0.111873	-0.756301	-0.415534	0.327533	0.11911	3.7914	3.20762	2.23871	2.28298
P08752	Guanine nucleotide-binding protein G(i) subunit alpha-2	Gnai2	P08752	Guanine nucleotide-binding protein G(i) subunit alpha-2	Gnai2	21	62.3	40.489	355	148.43	44242000	49819000	40738000	50919000	45030000	36047000	32849000	39726000	33169000	53054000	37392000	40866000	50939000	43276000	31734000	34807000	32648000	37677000	3.55985	3.70846	3.39848	3.62002	3.7011	3.48432	0.215373	-0.161376	0.0601625	-0.00736034	-0.224142	8.89522	0.586529	0.020958	1.58269
P08775	DNA-directed RNA polymerase II subunit RPB1	Polr2a	P08775	DNA-directed RNA polymerase II subunit RPB1	Polr2a	17	16.2	217.17	1970	53.893	778900	434010	631560	588460	819670	585240	651170	323820	659120	604770	387430	835720	617340	564980	553590	635640	582340	454580	-2.66747	-2.34472	-2.68438	-2.59976	-2.45452	-2.50136	0.909459	-0.0169096	0.0677129	-0.109804	-0.156641	0.227015	0.35506	0.852615	1.05484
P09055	Integrin beta-1	Itgb1	P09055	Integrin beta-1	Itgb1	19	30.3	88.231	798	101.37	18365000	16367000	11890000	15464000	15226000	16740000	8335100	14139000	10168000	12191000	10010000	11194000	22697000	21639000	18133000	24003000	28323000	36695000	2.00952	2.24505	1.67355	1.65631	2.70989	3.22456	0.000146745	-0.335973	-0.35321	0.464842	0.979503	1.52814	2.52806	3.84273	4.20505	6	TRUE
P09103	Protein disulfide-isomerase	P4hb	P09103	Protein disulfide-isomerase	P4hb	40	73.7	57.058	509	323.31	253260000	235050000	209810000	238830000	235380000	191940000	167760000	158790000	160150000	217960000	172860000	181300000	221840000	207380000	176690000	267850000	255790000	232780000	5.93318	6.05127	5.60613	5.75226	5.98791	6.33134	1.44005e-07	-0.327046	-0.180914	-0.0633643	0.28007	5.8199	6.24486	4.61753	7.10801	6	TRUE
P09242	Alkaline phosphatase, tissue-nonspecific isozyme	Alpl	P09242	Alkaline phosphatase, tissue-nonspecific isozyme	Alpl	1	2.1	57.514	524	2.8873	0	0	154030	287300	243890	385220	0	0	0	176860	133670	0	0	0	0	390780	384180	329430	-4.55115	-3.47356		-4.52567		-3.09019	1.21703e-05		0.0254845		0.383376	1.24247	0.602392	5.016	1.58133
P09405	Nucleolin	Ncl	P09405	Nucleolin	Ncl	41	46.4	76.722	707	323.31	134560000	145410000	131060000	124440000	129790000	108330000	134820000	149530000	143430000	150070000	119910000	135350000	124590000	134450000	119210000	118130000	127200000	113760000	5.17182	5.17642	5.41909	5.25634	5.31283	5.25738	0.00183094	0.247268	0.0845207	0.136407	0.0809643	7.6742	2.10512	3.01561	3.18419	2	FALSE
P09411	Phosphoglycerate kinase 1	Pgk1	P09411;P09041	Phosphoglycerate kinase 1	Pgk1	30;7	68.3	44.55	417	316.48	144430000	179390000	161620000	126960000	132040000	120240000	154910000	160350000	140320000	179230000	155870000	170750000	50283000	58851000	66008000	36371000	43221000	42970000	5.40765	5.24449	5.50894	5.57959	4.1949	3.70358	1.3975e-08	0.101297	0.171949	-1.04958	-1.5409	0.956947	3.00077	7.24763	12.4534	4	TRUE
P09450	Transcription factor jun-B	Junb	P09450	Transcription factor jun-B	Junb	5	28.8	35.765	344	87.213	0	0	0	932380	726090	3157100	0	0	0	1779400	540080	1289400	4258300	4867200	4621900	3835500	3515500	4240300		-1.37119		-1.7125	0.530333	0.301473	7.14103e-06			1.90152	1.67266		4.05184	4.43575	4.41624
P09528	Ferritin heavy chain	Fth1	P09528	Ferritin heavy chain;Ferritin heavy chain, N-terminally processed	Fth1	3	16.5	21.066	182	4.2608	3152300	2582000	1938100	1771700	2169500	1269000	8389300	9287600	6003000	2638500	2021700	1898100	3531200	3071400	2249500	644370	1713800	747680	-0.59839	-0.974396	1.22114	-0.702327	-0.127399	-1.73641	1.276e-06	1.81953	-0.103937	0.846997	-0.762016	6.00121	1.62548	5.32836	3.24285	2	TRUE
P09602	Non-histone chromosomal protein HMG-17	Hmgn2	P09602	Non-histone chromosomal protein HMG-17	Hmgn2	3	27.8	9.4226	90	3.955	16492000	19822000	19828000	13095000	13700000	3697600	16960000	13942000	15852000	20706000	15252000	21359000	8330500	11743000	2558700	9257300	10024000	3794100	2.29583	1.38809	2.22197	2.42428	0.992229	1.17561	0.00900245	-0.0738598	0.128455	-0.395858	-0.212471	0.472135	1.30933	2.39499	2.15189	3	FALSE
P09671	Superoxide dismutase [Mn], mitochondrial	Sod2	P09671	Superoxide dismutase [Mn], mitochondrial	Sod2	9	63.1	24.603	222	89.845	45572000	30350000	30784000	34210000	39486000	30531000	27076000	28003000	20494000	37456000	21250000	23832000	35939000	36586000	30365000	32232000	36391000	26994000	3.20103	3.37415	2.90582	2.92151	3.43139	3.3392	0.0351144	-0.295212	-0.279527	0.0572462	-0.0349441	2.02532	5.66211	2.07632	0.976765	5	FALSE
P09803	Cadherin-1	Cdh1	P09803;P10287	Cadherin-1;E-Cad/CTF1;E-Cad/CTF2;E-Cad/CTF3	Cdh1	15;2	27	98.255	884	164.19	17648000	15188000	20234000	14584000	17785000	14054000	9184100	8273400	8670400	16343000	11278000	13791000	13343000	9603900	8888700	8332100	7824700	7942200	2.2101	2.20748	1.38587	1.95496	1.72092	1.36112	0.000328894	-0.824232	-0.255141	-0.486562	-0.846357	4.49242	2.29475	2.81741	5.51869	3	FALSE
P09925	Surfeit locus protein 1	Surf1	P09925	Surfeit locus protein 1	Surf1	1	8.8	34.798	306	1.7386	0	0	0	0	0	0	0	0	0	1292700	0	0	0	0	0	0	0	0				-1.59467			0.458197						1.24247
P0C0A3	Charged multivesicular body protein 6	Chmp6	P0C0A3	Charged multivesicular body protein 6	Chmp6	2	12.5	23.415	200	2.3656	1062500	0	999040	847370	0	0	0	0	0	0	0	0	420750	0	0	515300	0	0	-1.86812	-2.02632			-3.00031	-2.64252	0.288084			-0.973993	-0.616204	2.44581	2.44581	1.24247	1.24247
Q3THW5	Histone H2A.V	H2afv	Q3THW5;P0C0S6	Histone H2A.V;Histone H2A.Z	H2afv;H2afz	4;4	53.9	13.509	128	323.31	105250000	116360000	295960000	233670000	139930000	87367000	101040000	116200000	122650000	231750000	90381000	273340000	109940000	153680000	106360000	77557000	102330000	73657000	5.33823	5.41218	5.08384	5.66737	5.2621	4.74138	0.531962	-0.254381	0.329141	-0.150072	-0.670799	0.929018	0.943325	0.535287	1.82711
P0C7N9	Proteasome assembly chaperone 4	Psmg4	P0C7N9	Proteasome assembly chaperone 4	Psmg4	1	9.8	13.974	123	2.2021	0	0	0	0	2014300	0	0	0	0	1447800	1672500	0	0	0	680190	0	0	0		-0.792166		-1.18645	-2.0958		0.295234			-1.30363			2.35999	0.552863	1.24247
Q66JX5	FGFR1 oncogene partner	Fgfr1op	Q66JX5;P0CAX8	FGFR1 oncogene partner;T-cell activation GTPase-activating protein 1	Fgfr1op;Tagap1	1;1	7.8	42.758	399	6.7146	0	0	0	0	0	0	144320	0	243530	151670	151460	0	0	167890	0	0	203820	0			-4.12807	-4.54637	-4.27412	-3.97861	0.43824					2.25507	2.41673	1.24247	1.24247
P10107	Annexin A1	Anxa1	P10107	Annexin A1	Anxa1	23	68.5	38.734	346	323.31	143890000	157170000	140080000	135450000	126940000	115710000	125000000	127980000	116860000	156310000	124670000	138390000	61022000	56581000	62520000	60154000	54791000	48447000	5.27347	5.2382	5.20936	5.30534	4.24296	4.1173	3.02228e-10	-0.0641085	0.031868	-0.99524	-1.1209	1.41838	0.669273	7.42466	10.3739	4	TRUE
P10126	Elongation factor 1-alpha 1	Eef1a1	P10126;P62631	Elongation factor 1-alpha 1	Eef1a1	25;11	66.5	50.113	462	275.45	692420000	761080000	732650000	703610000	693500000	619770000	694010000	711070000	703870000	686010000	480890000	656630000	374020000	446090000	379650000	374780000	366120000	329880000	7.58323	7.6542	7.7219	7.41459	6.97528	6.83299	6.87661e-07	0.138676	-0.16864	-0.678921	-0.821205	2.92982	1.89391	6.0787	11.7454	4	TRUE
P10518	Delta-aminolevulinic acid dehydratase	Alad	P10518	Delta-aminolevulinic acid dehydratase	Alad	6	39.7	36.023	330	17.397	1623700	2951200	2247800	2613800	1491400	1556400	1673400	3230600	2082800	5726600	2537300	3670100	532220	581890	630840	409850	499500	515930	-0.781869	-0.86945	-0.571003	0.0966558	-2.44887	-2.72531	0.000626523	0.210866	0.878525	-1.57942	-1.85586	2.48092	2.10285	3.72325	3.93571	3	FALSE
P10605	Cathepsin B	Ctsb	P10605	Cathepsin B;Cathepsin B light chain;Cathepsin B heavy chain	Ctsb	9	34.8	37.279	339	74.871	30878000	24857000	32365000	29310000	41146000	14220000	8627200	14725000	18706000	26829000	21548000	28235000	29778000	37056000	14606000	19190000	33263000	16434000	2.94191	2.95216	2.0028	2.84926	2.99515	2.80795	0.351508	-0.939114	-0.0926503	0.04299	-0.144207	4.04677	1.61156	0.549967	1.22923
P10630	Eukaryotic initiation factor 4A-II	Eif4a2	P10630	Eukaryotic initiation factor 4A-II;Eukaryotic initiation factor 4A-II, N-terminally processed	Eif4a2	2	34.9	46.402	407	8.0141	447950	553080	410280	494260	0	0	614800	507530	511540	521340	377970	443300	722380	764880	0	567870	1048000	0	-3.02435	-2.80404	-2.61781	-2.98794	-2.15346	-2.05936	0.642815	0.406538	0.0364093	0.650582	0.744683	2.49292	0.200709	1.83656	1.44617
P10639	Thioredoxin	Txn	P10639	Thioredoxin	Txn	5	41	11.675	105	12.738	66373000	5645700	29555000	46214000	13819000	5270900	30197000	25858000	26703000	36556000	5068000	32315000	7169100	4294400	3092800	10559000	5159900	3058400	2.55343	2.16917	3.04723	2.36692	0.527435	0.815877	0.267654	0.493795	-0.186513	-1.64174	-1.35329	0.151866	0.93999	1.86398	1.88694
P10648	Glutathione S-transferase A2	Gsta2	P10648;P13745	Glutathione S-transferase A2;Glutathione S-transferase A1;Glutathione S-transferase A1, N-terminally processed	Gsta2;Gsta1	2;2	5.9	25.542	222	1.7597	0	0	0	0	0	1109600	1062500	0	0	0	0	0	0	0	0	0	0	0		-1.46951	-1.62953				0.569775					1.24247		1.24247	1.24247
P10649	Glutathione S-transferase Mu 1	Gstm1	P10649;P19639;Q80W21;P15626	Glutathione S-transferase Mu 1	Gstm1	6;1;1;1	36.2	25.97	218	17.883	4445600	3407600	3513300	4408000	4322900	3328100	1375900	1121400	1116100	3609000	3043700	5504200	698070	0	604290	833750	0	612060	-0.0135823	0.259148	-1.47399	0.157044	-2.2682	-2.10974	1.04953e-05	-1.46041	0.170627	-2.52735	-2.36889	7.52785	0.773771	6.69114	6.63008	3	TRUE
P10711	Transcription elongation factor A protein 1	Tcea1	P10711	Transcription elongation factor A protein 1	Tcea1	6	29.6	33.88	301	19.92	4842000	4128400	3150200	2803500	2938500	3017400	2223900	2465500	2208300	3694200	2533200	2770300	1512500	2353200	3388100	2663000	1638900	2069000	0.0673071	-0.191254	-0.53607	-0.250187	-0.466274	-0.586059	0.201173	-0.603377	-0.317494	-0.275019	-0.394804	3.7816	3.46045	0.751157	2.27053
P10810	Monocyte differentiation antigen CD14	Cd14	P10810	Monocyte differentiation antigen CD14	Cd14	5	20.5	39.203	366	26.095	3427400	2842700	5117700	3344500	4462200	2952400	2993400	3179300	3322700	2051500	1731100	3847700	2505700	869450	1073900	0	323420	950580	-0.0449453	0.0840185	-0.0744225	-0.558153	-1.25487	-2.47426	0.00379734	-0.0294772	-0.513208	-1.33889	-2.55828	0.369128	5.30904	3.11274	5.18913	4	TRUE
P10833	Ras-related protein R-Ras	Rras	P10833	Ras-related protein R-Ras	Rras	3	31.2	23.764	218	2.3739	880770	1187800	0	2014600	2562300	1543400	710520	918820	0	827610	882020	0	4181700	2000500	2802300	4257300	2450300	3269600	-1.92857	-0.738445	-2.05633	-2.05143	-0.146598	0.0530402	0.000258523	-0.127755	-0.122856	0.591846	0.791485	1.68143	1.99869	1.79185	2.54774	5	TRUE
P10852	4F2 cell-surface antigen heavy chain	Slc3a2	P10852	4F2 cell-surface antigen heavy chain	Slc3a2	14	42.6	58.336	526	148.92	15860000	16044000	14891000	14580000	17519000	12350000	13132000	18450000	16899000	11284000	11697000	12951000	14308000	16389000	12533000	11899000	13772000	10985000	2.03765	2.13794	2.26444	1.76415	2.17674	1.96034	0.0376139	0.226789	-0.273501	0.0387937	-0.177607	2.28032	3.30127	1.59734	4.22314	2	FALSE
Q6ZWY9	Histone H2B type 1-C/E/G	Hist1h2bc	Q6ZWY9;Q64525;Q64478;P10854	Histone H2B type 1-C/E/G;Histone H2B type 2-B;Histone H2B type 1-H;Histone H2B type 1-M	Hist1h2bc;Hist2h2bb;Hist1h2bh;Hist1h2bm	10;10;10;10	63.5	13.906	126	168.56	1515100000	1404600000	1319300000	1418700000	1512000000	1435500000	882260000	1752700000	3035000000	544150000	483090000	622330000	1845600000	1647400000	3169600000	240340000	164240000	227860000	8.53733	8.77019	8.97393	7.27957	9.39169	6.0559	0.0111873	0.436599	-1.25776	0.621507	-2.71428	1.23589	7.23057	1.99835	8.92644	2	FALSE
P10922	Histone H1.0	H1f0	P10922	Histone H1.0;Histone H1.0, N-terminally processed	H1f0	5	23.7	20.861	194	42.547	48772000	38754000	52581000	18806000	53413000	50779000	40806000	53133000	49028000	51322000	22580000	47696000	12888000	49963000	42111000	62475000	68518000	66740000	3.60867	3.47634	3.83055	3.43582	3.24534	4.39707	0.0916016	0.221882	-0.172855	-0.231003	0.920728	1.38763	1.21559	2.29161	3.61624
P10923	Osteopontin	Spp1	P10923	Osteopontin	Spp1	6	31.6	32.459	294	87.007	1484600	2044400	1178400	0	1503600	869430	2048900	1802800	1380100	2047000	1494400	0	853830	1192200	0	0	330210	0	-1.31204	-1.51772	-0.952085	-1.01784	-1.7127	-3.28252	0.069657	0.359957	0.2942	-0.194982	-1.7648	1.94737	0.709525	0.217453	2.42863
P11031	Activated RNA polymerase II transcriptional coactivator p15	Sub1	P11031	Activated RNA polymerase II transcriptional coactivator p15	Sub1	3	26	14.427	127	7.3689	0	9214900	3360900	8977200	8651700	2617800	0	8514700	2677800	3949600	12299000	8898400	2026400	7391900	2436800	2015900	6515000	2232600	0.574	0.819409	0.510941	1.10297	0.0663317	-0.0196589	0.560023	-0.0630586	0.528966	-0.753077	-0.839067	0.0806137	5.83117	1.46251	1.82839
P11103	Poly [ADP-ribose] polymerase 1	Parp1	P11103	Poly [ADP-ribose] polymerase 1	Parp1	5	7.2	113.1	1013	16.778	369450	1141900	709900	802680	622560	609660	570510	1274400	831050	696040	831320	1244000	673190	587490	364330	647590	443450	241860	-2.50471	-2.30804	-1.97766	-1.97371	-2.59527	-2.92688	0.300432	0.527055	0.531004	-0.287232	-0.618844	6.82619	1.5174	1.97085	2.77722
P11157	Ribonucleoside-diphosphate reductase subunit M2	Rrm2	P11157	Ribonucleoside-diphosphate reductase subunit M2	Rrm2	2	7.7	45.095	390	3.2822	291070	0	0	0	0	0	994840	1105400	1468400	385720	0	0	0	0	0	0	0	0	-3.75045		-1.50492	-3.33943			1.60644e-06	2.24553	0.411023			4.8357	1.24247
P11276	Fibronectin	Fn1	P11276	Fibronectin;Anastellin	Fn1	56	39.1	272.53	2477	323.31	1335900	2826800	1362300	3787400	3495400	2170600	117620	0	91750	89422	0	152470	6354900	7538800	4390600	39061000	42205000	36998000	-1.13723	-0.12154	-4.9798	-4.97987	0.908589	3.65449	6.70271e-15	-3.84257	-3.84265	1.03013	3.77603	3.71947	3.71488	5.02894	10.3421	6	TRUE
P11438	Lysosome-associated membrane glycoprotein 1	Lamp1	P11438	Lysosome-associated membrane glycoprotein 1	Lamp1	6	17.5	43.865	406	41.912	32513000	24386000	23230000	23815000	25152000	24247000	21709000	21348000	21752000	30221000	17300000	20652000	31623000	30333000	31614000	21683000	20961000	22508000	2.79805	2.87225	2.69774	2.65052	3.29912	2.79587	0.0025169	-0.100309	-0.147524	0.426866	-0.0763842	1.07769	4.73187	6.731	2.78494	5	FALSE
P11440	Cyclin-dependent kinase 1	Cdk1	P11440;Q80YP0;P97377	Cyclin-dependent kinase 1	Cdk1	9;2;2	41.4	34.106	297	19.729	4247400	4211200	3740500	3662400	580750	2526700	4416200	5641800	5505200	2464200	2824800	3466600	0	0	970400	0	0	828560	0.0964449	-0.927782	0.631213	-0.284678	-1.58316	-1.83423	5.10568e-05	0.534768	-0.381123	-0.655376	-0.906449	4.22858	2.38568	2.64122	2.72931	2	TRUE
P11499	Heat shock protein HSP 90-beta	Hsp90ab1	P11499	Heat shock protein HSP 90-beta	Hsp90ab1	52	68.5	83.28	724	323.31	421410000	453400000	383330000	367710000	336490000	332330000	371970000	399880000	357080000	401120000	330520000	367500000	222880000	212770000	228640000	214520000	199020000	202610000	6.78382	6.69465	6.81882	6.69709	6.12645	6.03714	1.30171e-07	0.0349983	-0.0867323	-0.568196	-0.65751	1.79535	1.99968	6.64286	8.91633	4	TRUE
P11930	Nucleoside diphosphate-linked moiety X motif 19, mitochondrial	Nudt19	P11930	Nucleoside diphosphate-linked moiety X motif 19, mitochondrial	Nudt19	4	23	40.32	357	3.9233	604260	912860	341280	275990	2198000	1194900	554370	1760500	541390	546240	465180	440160	614530	2468500	298730	285610	554890	236200	-2.72799	-1.8912	-2.04216	-2.86909	-2.04425	-3.22414	0.520174	0.685834	-0.141095	-0.153048	-1.33294	1.89479	0.820757	0.142276	2.26718
P11983	T-complex protein 1 subunit alpha	Tcp1	P11983	T-complex protein 1 subunit alpha	Tcp1	32	77.3	60.448	556	220.83	49542000	60581000	64174000	54236000	55369000	45831000	45840000	50982000	52456000	50066000	45958000	58170000	40400000	42847000	39064000	38971000	42685000	37292000	3.92686	3.95369	3.89912	3.86113	3.68477	3.66263	0.125525	-0.0277379	-0.0657336	-0.268914	-0.291056	0.536102	1.97802	4.1734	5.71494
P12023	Amyloid beta A4 protein	App	P12023	Amyloid beta A4 protein;N-APP;Soluble APP-alpha;Soluble APP-beta;C99;Beta-amyloid protein 42;Beta-amyloid protein 40;C83;P3(42);P3(40);C80;Gamma-secretase C-terminal fragment 59;Gamma-secretase C-terminal fragment 57;Gamma-secretase C-terminal fragment 50;C31	App	3	4.5	86.721	770	4.5242	605020	0	0	493720	355740	275430	639530	0	0	698870	0	303460	495700	348360	327750	427870	698560	244310	-2.69484	-3.19299	-2.36191	-3.00022	-3.04467	-2.9028	0.663645	0.332924	-0.305386	0.148321	0.290185	1.24247	1.79666	2.19372	0.970282
P12265	Beta-glucuronidase	Gusb	P12265	Beta-glucuronidase	Gusb	7	15.3	74.194	648	11.373	218750	0	0	582120	802710	191080	157870	0	0	409120	0	0	936460	765260	381530	1106100	879810	826330	-4.16254	-2.89826	-4.38019	-3.25446	-2.28723	-1.74912	0.00018625	-0.217651	0.908076	0.611038	1.14915	1.24247	1.24247	2.47313	3.20118	6	FALSE
P12367	cAMP-dependent protein kinase type II-alpha regulatory subunit	Prkar2a	P12367	cAMP-dependent protein kinase type II-alpha regulatory subunit	Prkar2a	4	16.2	45.389	401	19.286	3422900	1988200	1950900	1262800	1547700	1161200	2366600	2099200	2623800	2855400	1998700	2636400	1286900	834560	796740	1129600	708460	968400	-0.681295	-1.34234	-0.500602	-0.511834	-1.73856	-1.76688	0.000437022	0.180694	0.169462	-0.396226	-0.424545	0.671497	0.68155	1.93604	1.8655	4	TRUE
P12382	ATP-dependent 6-phosphofructokinase, liver type	Pfkl	P12382	ATP-dependent 6-phosphofructokinase, liver type	Pfkl	12	22.9	85.359	780	24.808	3244600	6021500	4920800	1091300	3096500	1496900	2605800	2228100	3310500	3293600	3543100	5026700	327530	1084700	735480	943010	1055200	1269200	0.270783	-0.956905	-0.313843	0.142488	-2.30903	-1.53204	0.00133949	-0.584626	-0.128295	-1.35213	-0.575132	2.10187	0.848597	3.44956	1.54187	3	FALSE
P12787	Cytochrome c oxidase subunit 5A, mitochondrial	Cox5a	P12787	Cytochrome c oxidase subunit 5A, mitochondrial	Cox5a	7	54.1	16.101	146	40.339	130110000	135380000	130130000	134800000	148160000	110480000	104060000	109890000	110690000	113210000	97487000	122800000	156650000	153420000	101860000	118890000	136310000	99165000	5.11785	5.28798	5.02182	4.97445	5.41078	5.2277	0.0307657	-0.0960365	-0.143408	0.122793	-0.0602841	4.9386	3.01681	1.9051	2.50884	5	FALSE
P12815	Programmed cell death protein 6	Pdcd6	P12815	Programmed cell death protein 6	Pdcd6	5	30.4	21.867	191	10.658	8389000	7090500	7249600	2048400	5468900	1525300	5920200	6112800	6965700	4975100	4923500	5097200	2977500	1423300	1432100	1106200	905600	579720	0.992527	-0.371512	0.923877	0.505763	-0.796461	-1.90563	3.31993e-05	-0.06865	-0.486763	-0.424949	-1.53412	0.799639	3.75193	0.778424	2.24221	2	FALSE
P12970	60S ribosomal protein L7a	Rpl7a	P12970	60S ribosomal protein L7a	Rpl7a	10	35	29.976	266	30.68	56096000	53337000	49056000	14221000	26285000	26542000	39042000	61379000	42874000	43372000	28483000	42130000	8921600	21521000	19152000	14958000	29737000	24922000	3.79618	2.68898	3.81418	3.40689	2.28451	2.8345	0.00103721	0.0180003	-0.389289	-0.404468	0.145515	0.220341	3.56314	4.43401	1.52496	6	FALSE
P13011	Acyl-CoA desaturase 2	Scd2	P13011;Q99PL7;P13516;Q6T707	Acyl-CoA desaturase 2;Acyl-CoA desaturase 1	Scd2;Scd3;Scd1	8;6;6;3	24.9	40.916	358	11.328	25598000	18213000	14229000	14737000	19086000	12585000	16805000	12872000	11534000	29986000	16510000	20765000	10439000	11785000	6973000	14579000	17130000	11388000	2.30697	2.19336	2.02623	2.62691	1.58457	2.18027	0.033001	-0.280741	0.319944	-0.608785	-0.0130813	3.53998	3.04419	5.90974	0.288066	3	FALSE
P13020	Gelsolin	Gsn	P13020;CON__Q3SX14	Gelsolin	Gsn	17;8	36.9	85.941	780	249.11	18273000	17433000	16042000	15143000	14559000	15460000	15670000	16718000	12859000	18182000	14044000	13978000	11678000	12740000	15420000	14293000	15434000	16322000	2.18149	2.17517	2.17062	2.11819	2.05763	2.29371	0.733915	-0.0108708	-0.0632942	-0.11754	0.118541	0.0597227	1.90888	1.0695	2.72132
P13439	Uridine 5-monophosphate synthase	Umps	P13439	Uridine 5-monophosphate synthase;Orotate phosphoribosyltransferase;Orotidine 5-phosphate decarboxylase	Umps	5	17.7	52.292	481	33.235	1749400	2683900	2049600	1779300	2348100	2050100	1715400	1027500	930130	2103400	1309100	1174700	477540	610150	150630	735810	935800	140360	-0.836058	-0.703627	-1.49764	-1.25108	-3.16695	-2.768	0.000658266	-0.661585	-0.41502	-2.46332	-2.06438	1.77483	1.50043	5.67212	4.34401	3	FALSE
P13595	Neural cell adhesion molecule 1	Ncam1	P13595	Neural cell adhesion molecule 1	Ncam1	23	29.9	119.43	1115	72.863	426070	487740	792630	1809700	1611000	1110600	375820	424750	612750	681810	391370	605040	4610000	3141800	2865000	15467000	14159000	13010000	-2.79221	-1.17144	-2.85332	-2.69256	0.128012	2.18114	3.01895e-13	-0.061102	0.0996554	1.29946	3.35259	1.03278	0.178423	5.49863	10.6969	6	TRUE
P13808	Anion exchange protein 2	Slc4a2	P13808	Anion exchange protein 2	Slc4a2	1	1.6	136.81	1237	2.1447	0	0	0	0	155440	0	0	0	0	0	0	0	0	122750	0	0	290270	0		-4.48801			-4.72591	-3.46851	0.64403			-0.237894	1.0195			1.24247	1.24247
P13864	DNA (cytosine-5)-methyltransferase 1	Dnmt1	P13864	DNA (cytosine-5)-methyltransferase 1	Dnmt1	6	4.5	183.19	1620	7.7338	0	0	164160	0	0	0	166040	374290	385960	94503	0	209760	0	0	0	0	0	0	-4.45926		-3.52925	-4.7099			0.00165531	0.930006	-0.250641			4.46633	2.27988
P14069	Protein S100-A6	S100a6	P14069	Protein S100-A6	S100a6	12	89.9	10.051	89	115.81	337610000	1616000000	1255200000	1114000000	2274800000	422550000	1530300000	1677300000	1498300000	395270000	729340000	1566500000	642860000	794680000	384220000	150850000	496760000	135670000	7.85881	8.26222	8.87817	7.76788	7.51917	6.11481	0.0971799	1.01937	-0.0909241	-0.743045	-2.1474	2.36999	0.309577	1.91137	2.90697
P14094	Sodium/potassium-transporting ATPase subunit beta-1	Atp1b1	P14094	Sodium/potassium-transporting ATPase subunit beta-1	Atp1b1	9	33.6	35.194	304	16.838	34332000	40352000	27033000	34623000	33583000	32070000	20152000	25068000	15618000	29903000	26392000	22926000	22761000	21266000	21831000	17165000	13951000	17552000	3.13933	3.3257	2.57988	2.89878	2.79214	2.36812	0.000486334	-0.559449	-0.240552	-0.533558	-0.957575	8.3943	3.73075	9.94226	8.69862	3	FALSE
P14115	60S ribosomal protein L27a	Rpl27a	P14115	60S ribosomal protein L27a	Rpl27a	4	28.4	16.605	148	4.804	48443000	29236000	50427000	33844000	39254000	36409000	53666000	61763000	56507000	52679000	20186000	45742000	27396000	33123000	30811000	30096000	34384000	33851000	3.44977	3.45081	4.10295	3.37435	3.26006	3.3878	0.0206074	0.65318	-0.075415	-0.190756	-0.0630132	3.04192	0.500299	5.79977	6.63114	2	TRUE
P14131	40S ribosomal protein S16	Rps16	P14131	40S ribosomal protein S16	Rps16	13	60.3	16.445	146	37.812	58981000	73417000	55382000	65371000	62125000	50676000	58359000	113320000	67080000	51064000	53178000	49698000	55561000	62334000	61658000	55358000	53326000	52376000	4.03229	4.14718	4.51761	3.86509	4.23777	4.10181	0.129243	0.485326	-0.167192	0.0905914	-0.0453676	2.57795	4.43309	0.702006	0.744826
P14148	60S ribosomal protein L7	Rpl7	P14148	60S ribosomal protein L7	Rpl7	13	44.8	31.419	270	31.974	43013000	27830000	37863000	29858000	25180000	20984000	35886000	34385000	32115000	45225000	20699000	29845000	22837000	21993000	17347000	35946000	25212000	21625000	3.23109	2.91203	3.35604	3.10771	2.69934	3.10851	0.155194	0.124945	-0.123383	-0.212687	0.196481	0.779989	1.16639	2.96239	2.28383
P14152	Malate dehydrogenase, cytoplasmic	Mdh1	P14152	Malate dehydrogenase, cytoplasmic	Mdh1	12	40.7	36.511	334	60.743	34223000	31142000	26087000	31101000	30684000	26360000	32021000	28733000	25270000	40510000	26264000	26145000	17487000	18419000	22459000	19179000	20104000	19418000	2.99608	3.1364	3.09961	3.10562	2.6099	2.64577	0.0143272	0.103528	0.109541	-0.526502	-0.490635	3.36892	1.79948	3.30886	6.17324	4	TRUE
P14206	40S ribosomal protein SA	Rpsa	P14206	40S ribosomal protein SA	Rpsa	15	63.4	32.838	295	278.17	224130000	242490000	239240000	229940000	212360000	187340000	209890000	238650000	223300000	219850000	183150000	224730000	138770000	150300000	135080000	140300000	147610000	130020000	5.95253	5.97187	6.06965	5.88749	5.47836	5.47591	7.56877e-06	0.117128	-0.0650329	-0.493517	-0.495967	3.65113	2.28076	4.74444	5.87055	4	TRUE
P14211	Calreticulin	Calr	P14211	Calreticulin	Calr	25	73.6	47.994	416	231.35	159110000	133390000	127390000	122080000	128200000	117570000	92803000	93660000	89534000	129580000	93267000	100950000	129210000	125590000	109400000	171130000	164180000	164180000	5.19726	5.20064	4.7879	4.92389	5.25625	5.73478	5.36752e-08	-0.40936	-0.273374	0.0556102	0.534131	5.05315	6.93939	1.65791	7.86506	6	TRUE
P14576	Signal recognition particle 54 kDa protein	Srp54	P14576	Signal recognition particle 54 kDa protein	Srp54	10	29.2	55.72	504	24.856	1276100	1044500	1600600	1569800	1215900	2222400	1359900	652940	1276400	1824300	423400	1505000	1421100	1234200	2054400	1804800	1867000	2160800	-1.56051	-1.04155	-1.67517	-1.74321	-1.04719	-0.689588	0.161121	-0.114658	-0.182695	-0.00563364	0.351963	0.319142	0.0299851	0.349428	2.20373
P14602	Heat shock protein beta-1	Hspb1	P14602	Heat shock protein beta-1	Hspb1	3	35.4	23.014	209	7.452	0	2138900	871270	0	1079200	3111100	0	665000	0	0	0	0	0	283970	2076000	499560	1382800	3824000	-1.45338	-0.837306	-2.36903		-2.00095	-1.17716	0.395809	-0.915654		-1.16364	-0.339856	2.33072	2.05963	2.37946	3.99482
P14685	26S proteasome non-ATPase regulatory subunit 3	Psmd3	P14685	26S proteasome non-ATPase regulatory subunit 3	Psmd3	18	38.9	60.718	530	109.81	8655100	7545800	7872200	7490900	8576400	7549000	7218700	7035900	6795300	9551400	6583200	7506200	6832100	6642500	6271400	6195400	6293400	8037600	1.07709	1.23747	1.07496	1.14525	1.054	1.11964	0.662554	-0.00212999	0.0681586	-0.183477	-0.117836	0.0992464	1.76124	3.84995	0.864544
P14733	Lamin-B1	Lmnb1	P14733	Lamin-B1	Lmnb1	32	61.9	66.785	588	307.41	36967000	39478000	31072000	33632000	35363000	28201000	19310000	22985000	16017000	36518000	27751000	24767000	27039000	29218000	21494000	34352000	35528000	32830000	3.23133	3.27474	2.52977	3.05618	3.02025	3.45242	8.60907e-05	-0.701556	-0.175151	-0.254489	0.177677	11.9058	2.62527	5.89891	3.96189	1	FALSE
P14824	Annexin A6	Anxa6	P14824	Annexin A6	Anxa6	12	23.9	75.884	673	36.245	1403400	1383500	1912800	1068300	1328200	1084800	128790	275680	461120	492580	228470	942760	132120	141630	297570	527810	848900	1267300	-1.29392	-1.52905	-3.71291	-2.89445	-4.15981	-1.91646	0.00109673	-2.41899	-1.60053	-2.63076	-0.387405	6.69536	8.10181	6.91659	1.10131	1	FALSE
P14869	60S acidic ribosomal protein P0	Rplp0	P14869	60S acidic ribosomal protein P0	Rplp0	14	51.7	34.216	317	98.671	100550000	97045000	102490000	71638000	79864000	62260000	75347000	81627000	92309000	84217000	66578000	88262000	55900000	64343000	58713000	55919000	64918000	43001000	4.71899	4.41099	4.63624	4.48997	4.23241	4.10641	0.0029874	-0.0827495	-0.229025	-0.178581	-0.304587	2.29166	6.43364	2.43769	4.31994	2	FALSE
P14873	Microtubule-associated protein 1B	Map1b	P14873	Microtubule-associated protein 1B;MAP1B heavy chain;MAP1 light chain LC1	Map1b	10	8.2	270.25	2464	28.654	407110	401880	330930	255850	406100	478020	273760	388480	346840	361530	243740	448950	324720	322130	393390	542800	370530	552130	-3.32726	-3.18032	-3.32229	-3.36887	-3.19795	-2.70122	0.160249	0.00496758	-0.0416044	-0.0176277	0.479101	0.098204	0.0321754	0.419747	1.85257
P14901	Heme oxygenase 1	Hmox1	P14901	Heme oxygenase 1	Hmox1	2	10.7	32.928	289	5.715	0	1537300	0	1606200	0	640540	0	2099700	2017200	1098700	1234000	1326100	3008500	0	1468000	2437400	0	802010	-1.33198	-1.68296	-0.703292	-1.5335	-0.574128	-1.14094	0.796961	0.628691	-0.201515	1.10883	0.542022	1.91391	2.25919	2.34601	1.67146
P15105	Glutamine synthetase	Glul	P15105	Glutamine synthetase	Glul	5	17.7	42.119	373	19.168	7839100	990950	8063000	14189000	11427000	3817600	7667600	1153100	2906100	7773100	2073700	2011600	4401800	4053700	923000	3312600	2902500	404810	0.064727	1.35479	-0.174247	-0.142595	-0.316374	-0.990771	0.157518	-0.238974	-0.207322	-1.67116	-2.34556	0.709661	0.818948	3.79483	3.98166
P15116	Cadherin-2	Cdh2	P15116;P39038	Cadherin-2	Cdh2	9;1	21.5	99.795	906	34.091	2308100	2007100	1636300	2254300	3445200	2627800	1766500	2013100	1686200	2168100	1907400	1290500	5231500	5404000	3903300	7019700	7349000	6554300	-0.950817	-0.286085	-0.87401	-1.01029	0.598363	1.15617	1.06011e-09	0.0768076	-0.0594678	0.884449	1.44225	0.805032	0.326482	5.11367	8.71557	6	TRUE
P15261	Interferon gamma receptor 1	Ifngr1	P15261	Interferon gamma receptor 1	Ifngr1	1	1.9	52.343	477	1.6628	0	0	0	0	0	0	0	0	0	0	0	0	0	0	0	0	0	0
P15379	CD44 antigen	Cd44	P15379	CD44 antigen	Cd44	5	6.8	85.616	778	16.287	14455000	14043000	14737000	12418000	16622000	12415000	9960900	9361300	11037000	14300000	10741000	12983000	16881000	16608000	14871000	19444000	21519000	18499000	1.92398	2.03801	1.60038	1.83824	2.3449	2.66176	5.841e-07	-0.323599	-0.0857374	0.306897	0.623753	6.69194	2.69946	3.38997	7.78414	6	TRUE
P15532	Nucleoside diphosphate kinase A	Nme1	P15532	Nucleoside diphosphate kinase A	Nme1	6	77	17.208	152	56.375	94930000	91529000	110930000	102570000	67862000	60250000	77179000	72395000	88876000	86223000	65559000	86813000	37475000	35089000	30791000	30809000	28873000	24802000	4.70125	4.4895	4.57185	4.48591	3.43813	3.16547	8.60491e-05	-0.129396	-0.215337	-1.05137	-1.32403	3.23024	3.76484	3.93552	4.43441	4	TRUE
P15535	Beta-1,4-galactosyltransferase 1	B4galt1	P15535	Beta-1,4-galactosyltransferase 1;Lactose synthase A protein;N-acetyllactosamine synthase;Beta-N-acetylglucosaminylglycopeptide beta-1,4-galactosyltransferase;Beta-N-acetylglucosaminyl-glycolipid beta-1,4-galactosyltransferase;Processed beta-1,4-galactosyltransferase 1	B4galt1	1	3	44.411	399	2.178	0	0	0	0	0	0	0	0	0	0	0	0	0	0	0	0	0	161790						-4.19071	0.458197								1.24247
P15864	Histone H1.2	Hist1h1c	P15864;Q07133	Histone H1.2	Hist1h1c	5;0	42.5	21.266	212	10.093	17687000	23563000	17836000	7876900	13638000	11926000	13277000	41891000	16947000	16513000	16567000	15721000	5679400	13051000	10451000	9170900	14067000	11481000	2.36169	1.70462	2.66542	2.20786	1.53551	1.86653	0.198925	0.303728	-0.153838	-0.169103	0.161915	1.16294	3.1915	1.58899	2.44582
P15920	V-type proton ATPase 116 kDa subunit a isoform 2	Atp6v0a2	P15920	V-type proton ATPase 116 kDa subunit a isoform 2	Atp6v0a2	1	2.2	98.144	856	5.0376	158930	117940	0	0	120380	0	0	94037	0	0	0	0	124710	104630	0	0	95594	0	-4.82984	-4.85678	-5.19109		-4.85551	-5.07091	0.554806	-0.361244		0.00126161	-0.214137	1.39469	2.38364	1.12167	1.24247
P16045	Galectin-1	Lgals1	P16045	Galectin-1	Lgals1	9	74.8	14.866	135	173.78	139070000	136930000	144020000	140980000	144210000	127310000	136090000	126390000	137600000	152070000	113310000	142030000	60414000	68264000	76964000	63630000	70248000	77647000	5.20413	5.36473	5.32279	5.25865	4.42837	4.49066	4.02643e-06	0.118665	0.0545235	-0.93636	-0.87407	2.75333	1.70334	6.13582	6.80436	4	TRUE
P16110	Galectin-3	Lgals3	P16110	Galectin-3	Lgals3	10	40.9	27.515	264	97.186	172240000	232150000	220240000	210750000	221060000	218640000	260400000	271420000	272820000	153520000	130860000	167600000	86309000	116110000	103640000	39523000	39649000	32580000	5.76514	6.02357	6.33155	5.41207	4.99846	3.56895	5.0664e-08	0.566414	-0.353066	-1.02512	-2.45462	4.82738	3.30059	7.32041	7.89213	2	TRUE
P16254	Signal recognition particle 14 kDa protein	Srp14	P16254	Signal recognition particle 14 kDa protein;Signal recognition particle 14 kDa protein, N-terminally processed	Srp14	1	12.7	12.51	110	5.3984	0	3213400	0	2581000	0	3028400	0	0	0	0	0	0	0	0	0	3121700	4359800	0	-0.268281	-0.220224				0.198306	0.137944				0.41853	1.24247	1.24247	2.38772	0.326716
P16332	Methylmalonyl-CoA mutase, mitochondrial	Mut	P16332	Methylmalonyl-CoA mutase, mitochondrial	Mut	5	11.2	82.843	748	11.532	1366400	353230	485800	363330	400720	541170	1145500	316960	360580	1563300	408970	563270	350640	277050	225140	284500	261460	180030	-2.6224	-2.9584	-2.71313	-2.30675	-3.50189	-3.71847	0.429787	-0.0907209	0.31565	-0.543492	-0.760071	1.19039	4.95086	1.86258	2.24434
P16460	Argininosuccinate synthase	Ass1	P16460	Argininosuccinate synthase	Ass1	4	18	46.584	412	5.9588	0	0	0	0	0	0	0	0	0	0	0	0	0	0	0	1760300	770260	2307100						-1.09586	0.000358131								3.65538
P16546	Spectrin alpha chain, non-erythrocytic 1	Sptan1	P16546	Spectrin alpha chain, non-erythrocytic 1	Sptan1	108	57.3	284.59	2472	323.31	24057000	22803000	19904000	18016000	19268000	15364000	16516000	17028000	16088000	19869000	15161000	16989000	11020000	11501000	9628000	9487100	9644400	8404800	2.54661	2.39048	2.31247	2.29148	1.75404	1.55133	2.41981e-09	-0.23413	-0.255124	-0.636442	-0.839155	5.08456	5.10488	8.67994	8.8399	4	FALSE
P16627	Heat shock 70 kDa protein 1-like	Hspa1l	P16627	Heat shock 70 kDa protein 1-like	Hspa1l	1	12.3	70.636	641	1.8637	555650	644010	367010	504330	366460	0	639130	475620	460450	385920	280000	394130	352500	346160	0	238210	280370	0	-2.90114	-3.01283	-2.68098	-3.3334	-3.24292	-3.63714	0.139804	0.220158	-0.432265	-0.230092	-0.624308	1.04983	1.74651	1.17134	1.73194
P16675	Lysosomal protective protein	Ctsa	P16675	Lysosomal protective protein;Lysosomal protective protein 32 kDa chain;Lysosomal protective protein 20 kDa chain	Ctsa	8	20.7	53.844	474	47.86	16342000	19946000	16905000	18162000	18871000	13797000	7923500	12803000	10718000	19595000	16234000	18932000	25158000	26193000	18776000	16838000	14795000	12263000	2.21774	2.33262	1.6268	2.36976	2.86801	2.21468	4.50962e-05	-0.590939	0.152027	0.535387	-0.117939	7.45977	2.06811	7.0248	2.14955	5	FALSE
P16858	Glyceraldehyde-3-phosphate dehydrogenase	Gapdh	P16858;Q64467;REV__Q9Z2B5	Glyceraldehyde-3-phosphate dehydrogenase	Gapdh	23;2;1	73	35.81	333	323.31	607580000	614060000	630190000	517750000	509680000	552860000	559520000	558800000	543670000	655220000	514140000	589640000	231000000	247000000	303720000	233070000	258120000	231270000	7.3447	7.30365	7.37823	7.37291	6.35195	6.26569	5.24927e-07	0.033534	0.0282058	-0.951698	-1.03796	0.637665	0.700274	9.07418	5.93973	4	TRUE
P17047	Lysosome-associated membrane glycoprotein 2	Lamp2	P17047	Lysosome-associated membrane glycoprotein 2	Lamp2	9	19.5	45.681	415	61.41	43569000	43355000	39607000	44509000	47491000	40412000	22554000	38250000	35367000	28461000	30672000	33869000	66171000	59488000	53446000	42027000	42958000	40327000	3.47211	3.72431	3.2303	3.13494	4.2306	3.73963	3.32839e-06	-0.241806	-0.337166	0.506289	0.015314	1.34441	3.19856	6.36639	0.780377	5	FALSE
P17095	High mobility group protein HMG-I/HMG-Y	Hmga1	P17095	High mobility group protein HMG-I/HMG-Y	Hmga1	3	30.8	11.614	107	7.6343	18852000	12361000	10386000	7863700	7723100	7104100	12582000	24822000	7966800	33811000	11831000	9397700	4271200	5780800	4574000	6148400	6425600	14671000	1.82208	1.18122	2.02491	2.14313	0.609503	1.41535	0.249123	0.20283	0.321058	-0.571717	0.234128	0.645537	1.39225	4.37042	0.849809
P17182	Alpha-enolase	Eno1	P17182;P17183	Alpha-enolase	Eno1	31;4	74.9	47.14	434	323.31	425870000	458190000	451890000	400340000	405130000	371000000	365140000	355360000	366020000	446070000	350200000	439020000	146110000	162110000	179980000	139440000	145850000	158480000	6.87306	6.87774	6.76503	6.86149	5.67753	5.56237	1.72302e-08	-0.108029	-0.0115706	-1.20021	-1.31537	1.95106	0.224791	8.1124	10.8608	4	TRUE
P17225	Polypyrimidine tract-binding protein 1	Ptbp1	P17225	Polypyrimidine tract-binding protein 1	Ptbp1	20	67.2	56.477	527	323.31	187910000	167900000	160850000	145270000	159530000	138140000	129470000	135010000	132460000	198460000	143160000	163670000	161570000	169960000	145160000	139220000	171830000	134050000	5.50007	5.46696	5.31223	5.56734	5.64524	5.55993	0.0189045	-0.187843	0.0672632	0.178275	0.0929705	3.90879	4.29431	7.28194	1.67873	5	FALSE
P17426	AP-2 complex subunit alpha-1	Ap2a1	P17426	AP-2 complex subunit alpha-1	Ap2a1	10	27	107.66	977	20.386	2306000	1650300	1973200	2218700	2776400	1804300	1153400	983230	1465300	2082800	1130100	1548400	2043800	1769600	1639900	2434400	1694200	1950900	-0.95535	-0.578336	-1.49114	-1.19369	-0.807524	-0.641527	0.00768474	-0.535793	-0.238341	-0.229188	-0.0631904	4.01807	5.12459	1.7497	0.246143	1	TRUE
P17427	AP-2 complex subunit alpha-2	Ap2a2	P17427	AP-2 complex subunit alpha-2	Ap2a2	31	47	104.02	938	157.93	23449000	20115000	18901000	19654000	18142000	13673000	11607000	12414000	11593000	19300000	11120000	12765000	15527000	17557000	12845000	20855000	23575000	19195000	2.44911	2.3473	1.83329	1.99097	2.26099	2.75709	0.000156968	-0.615818	-0.458142	-0.0863108	0.409794	5.63613	5.63562	0.935135	3.99714	6	TRUE
P17439	Glucosylceramidase	Gba	P17439	Glucosylceramidase	Gba	9	31.5	57.621	515	32.291	2437500	3874600	3299700	5334000	4133100	2869000	2141200	1775100	2489600	2187000	1627800	1360200	6399200	9527300	4582300	4080300	3890400	3156300	-0.270974	0.257871	-0.654628	-1.05704	1.04506	0.237979	0.000782787	-0.383654	-0.786069	0.787187	-0.0198914	1.68768	2.86554	2.60962	0.354393	5	FALSE
P17665	Cytochrome c oxidase subunit 7C, mitochondrial	Cox7c	P17665	Cytochrome c oxidase subunit 7C, mitochondrial	Cox7c	2	28.6	7.3325	63	5.7621	17497000	17516000	18174000	13731000	16189000	10062000	11464000	11505000	13617000	12482000	10483000	15327000	15939000	13470000	9870000	11520000	12471000	8663300	2.22291	1.97259	1.86815	1.84098	2.01945	1.78287	0.183924	-0.354762	-0.381933	0.0468623	-0.189725	6.96672	4.68785	0.399618	4.0048
P17710	Hexokinase-1	Hk1	P17710	Hexokinase-1	Hk1	24	27.8	108.3	974	67.884	6481300	6897000	5191100	8317500	8401800	6754000	5119000	6431000	4781600	6520500	6092700	4638100	9215100	12712000	8615600	11646000	12269000	9600100	0.694528	1.2244	0.697427	0.692924	1.66274	1.82962	1.49344e-05	0.00289869	-0.00160371	0.438334	0.605218	0.114673	0.147986	2.96689	7.13731	5	FALSE
P17742	Peptidyl-prolyl cis-trans isomerase A	Ppia	P17742	Peptidyl-prolyl cis-trans isomerase A;Peptidyl-prolyl cis-trans isomerase A, N-terminally processed	Ppia	15	79.3	17.971	164	319.09	578320000	540180000	592940000	648930000	625800000	586190000	510740000	459890000	483920000	614370000	431600000	552550000	293790000	321590000	356050000	294670000	291120000	312170000	7.23002	7.53911	7.1847	7.22655	6.67093	6.58057	9.49134e-06	-0.0453193	-0.00346786	-0.868175	-0.958533	0.821263	0.0558883	6.2997	9.52065	4	TRUE
P17751	Triosephosphate isomerase	Tpi1	P17751	Triosephosphate isomerase	Tpi1	12	51.8	32.191	299	122.82	135540000	160520000	115150000	136550000	114390000	118040000	119200000	121360000	95283000	158070000	136870000	142290000	60487000	54885000	61056000	58115000	50264000	53165000	5.16062	5.20162	5.06281	5.36898	4.2127	4.10394	1.88507e-06	-0.0978094	0.208367	-0.98892	-1.09768	1.32888	2.78324	6.8712	7.8364	4	FALSE
P17809	Solute carrier family 2, facilitated glucose transporter member 1	Slc2a1	P17809	Solute carrier family 2, facilitated glucose transporter member 1	Slc2a1	3	3.9	53.984	492	7.2419	1058400	1230300	1348100	1016600	380270	0	765580	1279900	1139600	1020400	790190	1179100	932250	0	0	512970	0	0	-1.6543	-2.48049	-1.68231	-1.83991	-1.85256	-2.64906	0.024671	-0.0280163	-0.185616	0.627933	-0.16857	0.0887979	2.54298	1.56494	2.41029	5	FALSE
Q61696	Heat shock 70 kDa protein 1A	Hspa1a	Q61696;P17879	Heat shock 70 kDa protein 1A;Heat shock 70 kDa protein 1B	Hspa1a;Hspa1b	3;3	15.6	70.078	641	6.0254	912090	523550	689970	814230	328810	495240	829650	305060	868130	910540	205390	582460	0	347000	304860	0	437650	209990	-2.45882	-2.70811	-2.46413	-2.88179	-3.24014	-3.34532	0.18137	-0.0053134	-0.422969	-0.532029	-0.637207	0.525553	1.86978	1.57715	1.47663
P17918	Proliferating cell nuclear antigen	Pcna	P17918	Proliferating cell nuclear antigen	Pcna	11	62.8	28.785	261	147.07	29538000	41076000	31354000	28531000	30846000	26320000	41166000	46164000	44395000	30972000	34269000	38803000	9126900	14967000	8801200	4143700	5414900	2672200	3.14686	3.09673	3.71943	3.29433	1.74689	0.324331	1.38456e-07	0.572564	0.147468	-1.34983	-2.7724	5.22864	1.6121	7.11086	10.3035	4	TRUE
P18155	Bifunctional methylenetetrahydrofolate dehydrogenase/cyclohydrolase, mitochondrial	Mthfd2	P18155	Bifunctional methylenetetrahydrofolate dehydrogenase/cyclohydrolase, mitochondrial;NAD-dependent methylenetetrahydrofolate dehydrogenase;Methenyltetrahydrofolate cyclohydrolase	Mthfd2	2	9.7	37.863	350	3.518	214910	134540	188180	0	0	118010	0	0	0	0	0	0	0	0	0	0	0	813870	-4.4322	-4.70257				-1.86004	0.473489				2.84253	5.85535	5.85535	1.24247	1.24247
P18242	Cathepsin D	Ctsd	P18242	Cathepsin D	Ctsd	14	40.2	44.953	410	90.323	47572000	43746000	29085000	37650000	44696000	32283000	32902000	30714000	25676000	37995000	26743000	24641000	55403000	63046000	49083000	38333000	44737000	35759000	3.37021	3.50666	3.15239	3.055	4.13217	3.65709	6.99552e-05	-0.217819	-0.315208	0.625515	0.150426	2.73565	3.81038	8.55995	5.57319	5	TRUE
P18406	Protein CYR61	Cyr61	P18406	Protein CYR61	Cyr61	2	5	41.709	379	1.9913	0	0	0	0	0	0	0	0	0	0	0	0	0	343150	239590	0	0	299990					-3.42198	-3.29992	0.160112							2.39846	1.24247
P18572	Basigin	Bsg	P18572	Basigin	Bsg	8	18	42.444	389	50.272	16831000	11811000	9133700	13372000	13141000	10290000	12745000	7004000	7047600	15896000	6818400	8220000	11835000	5365700	7484600	6271200	5535600	5960100	1.68387	1.87031	1.36368	1.45078	1.30061	0.919976	0.212765	-0.320182	-0.233087	-0.569706	-0.950337	3.32414	2.21966	2.49159	6.03828
P18608	Non-histone chromosomal protein HMG-14	Hmgn1	P18608	Non-histone chromosomal protein HMG-14	Hmgn1	4	52.1	10.152	96	22.404	0	39314000	29338000	56810000	61152000	27567000	0	36432000	18305000	9021500	38258000	27573000	70421000	87850000	42924000	77285000	117980000	54656000	3.18343	3.7793	2.94609	2.58981	4.34259	4.66464	0.00514578	-0.237337	-0.593621	0.563289	0.885347	0.910237	2.10882	4.35503	3.67913	5	FALSE
P18760	Cofilin-1	Cfl1	P18760	Cofilin-1	Cfl1	19	84.3	18.559	166	323.31	648150000	555810000	550940000	538380000	524550000	470260000	643800000	541340000	524310000	698310000	445270000	480320000	290090000	320030000	355870000	303540000	338170000	318660000	7.26323	7.25845	7.41301	7.23576	6.66226	6.67678	0.000537624	0.149781	-0.0274626	-0.596195	-0.581674	3.02695	0.272192	4.43382	6.43625	4	TRUE
P19096	Fatty acid synthase	Fasn	P19096	Fatty acid synthase;[Acyl-carrier-protein] S-acetyltransferase;[Acyl-carrier-protein] S-malonyltransferase;3-oxoacyl-[acyl-carrier-protein] synthase;3-oxoacyl-[acyl-carrier-protein] reductase;3-hydroxyacyl-[acyl-carrier-protein] dehydratase;Enoyl-[acyl-carrier-protein] reductase;Oleoyl-[acyl-carrier-protein] hydrolase	Fasn	66	36.9	272.43	2504	323.31	15706000	16052000	15889000	13777000	13882000	10130000	13939000	13614000	14584000	15699000	12536000	15553000	5021400	6788000	5823100	6064700	7041300	6056300	2.06439	1.90351	2.07609	2.0443	0.880669	1.02727	1.95806e-07	0.0116991	-0.0200905	-1.02284	-0.876231	0.332841	0.652393	4.95965	5.58948	4	TRUE
P19157	Glutathione S-transferase P 1	Gstp1	P19157;P46425	Glutathione S-transferase P 1;Glutathione S-transferase P 2	Gstp1;Gstp2	9;6	51.4	23.609	210	132.8	69035000	76161000	87726000	75971000	80661000	85350000	59991000	66074000	70399000	92100000	76739000	101220000	32513000	33623000	40613000	27742000	29788000	28010000	4.34682	4.59571	4.29468	4.66718	3.48244	3.18855	1.48606e-05	-0.0521371	0.320361	-1.11326	-1.40716	1.05849	6.57472	9.81591	6.57985	4	FALSE
P19253	60S ribosomal protein L13a	Rpl13a	P19253;REV__P52825	60S ribosomal protein L13a	Rpl13a	11;1	46.3	23.464	203	18.049	52546000	59776000	47159000	51463000	40353000	26338000	34829000	45327000	31045000	41594000	44014000	30794000	34454000	32954000	22328000	39591000	33778000	35144000	3.80059	3.50992	3.45823	3.44532	3.21297	3.52914	0.22216	-0.342357	-0.35527	-0.296952	0.0192217	5.8832	4.17271	2.41487	0.0659378
P19258	Protein Mpv17	Mpv17	P19258	Protein Mpv17	Mpv17	1	13.1	19.686	176	19.482	2487200	2842000	1521100	1906100	2604900	1817200	1912600	2425500	1395900	2103500	2618800	2290700	2950000	3934900	3581500	3060600	3342000	3746100	-0.782721	-0.678603	-0.837035	-0.596446	0.128916	0.109008	0.00165165	-0.0543137	0.186275	0.807519	0.787611	1.84495	0.93641	4.83695	4.12327	5	TRUE
P19324	Serpin H1	Serpinh1	P19324	Serpin H1	Serpinh1	18	56.6	46.533	417	111.24	43713000	36130000	35818000	37129000	41650000	27941000	21123000	21751000	20221000	36088000	26337000	27942000	50142000	42338000	29922000	68738000	68709000	65302000	3.33767	3.39655	2.65847	3.08334	3.6547	4.43388	5.69214e-08	-0.679201	-0.254339	0.258151	1.03733	5.89878	5.43889	2.6013	6.80266	6	TRUE
P19536	Cytochrome c oxidase subunit 5B, mitochondrial	Cox5b	P19536	Cytochrome c oxidase subunit 5B, mitochondrial	Cox5b	4	28.9	13.813	128	24.481	51048000	20583000	17853000	36204000	21349000	18885000	28001000	34994000	31195000	32606000	34755000	37892000	37781000	35382000	33684000	32810000	30809000	13458000	2.80685	2.87465	3.23119	3.3144	3.48922	2.93295	0.482094	0.424339	0.507553	0.614568	0.0582936	0.630728	0.780471	2.93067	0.394569
P19783	Cytochrome c oxidase subunit 4 isoform 1, mitochondrial	Cox4i1	P19783	Cytochrome c oxidase subunit 4 isoform 1, mitochondrial	Cox4i1	12	59.8	19.53	169	45.241	69731000	90401000	89391000	105150000	84044000	57417000	88666000	86213000	75881000	81622000	80116000	76492000	107550000	93231000	64904000	75128000	83215000	55367000	4.44311	4.58114	4.64656	4.49511	4.77366	4.48937	0.529119	0.203449	0.0519906	0.192525	-0.0917638	1.22357	0.415689	3.78888	0.769562
P20029	78 kDa glucose-regulated protein	Hspa5	P20029	78 kDa glucose-regulated protein	Hspa5	48	68.2	72.421	655	323.31	311900000	302890000	291070000	277820000	265840000	246500000	210170000	234700000	224860000	265470000	226820000	249250000	307930000	294570000	254760000	340880000	340040000	310730000	6.3127	6.30283	6.06562	6.13081	6.49035	6.7231	1.34917e-10	-0.247084	-0.18189	0.187526	0.420274	5.80489	6.04847	4.91995	8.35533	6	TRUE
P20060	Beta-hexosaminidase subunit beta	Hexb	P20060	Beta-hexosaminidase subunit beta	Hexb	5	13.8	61.115	536	5.2958	1193100	459830	0	146210	0	680930	664620	0	0	616150	361180	0	272830	253310	343970	0	0	336970	-2.39419	-3.36762	-2.30639	-2.90831	-3.46182	-3.13222	0.884405	0.0877982	-0.514117	-0.0941964	0.235404	2.42863	1.32882	0.0848554	1.99286
P20065	Thymosin beta-4	Tmsb4x	P20065	Thymosin beta-4;Hematopoietic system regulatory peptide	Tmsb4x	1	26	5.6794	50	2.1466	0	19189000	26507000	25926000	23721000	19450000	0	18736000	28234000	0	14169000	25252000	19589000	18938000	21017000	25602000	20806000	20559000	2.59285	2.77891	2.77899	2.50061	2.64594	2.82864	0.584235	0.186144	-0.0922348	-0.132976	0.0497264	1.97347	1.53045	0.927407	1.05067
P20108	Thioredoxin-dependent peroxide reductase, mitochondrial	Prdx3	P20108	Thioredoxin-dependent peroxide reductase, mitochondrial	Prdx3	7	40.1	28.127	257	23.295	60083000	48042000	40798000	35803000	44232000	30810000	20990000	17560000	24788000	32716000	21720000	23192000	22291000	21940000	15264000	24254000	28426000	21882000	3.69028	3.45499	2.65043	2.85387	2.62503	2.98269	0.00014038	-1.03984	-0.836407	-0.829963	-0.472301	4.32318	6.21309	5.9139	6.12971	1	FALSE
P20152	Vimentin	Vim	P20152;P31001;P15331;P03995;P46660;P08551;P08553;P19246	Vimentin	Vim	50;4;3;1;1;1;1;1	89.3	53.687	466	323.31	1027400000	1075000000	936830000	815410000	909900000	836160000	852680000	1054500000	975060000	758770000	681300000	740930000	724410000	679660000	650700000	530920000	518360000	620980000	8.05728	7.99973	8.16714	7.68868	7.75477	7.47189	6.80002e-05	0.109865	-0.368602	-0.24496	-0.527843	2.13645	6.29197	4.23451	5.60134	2	FALSE
P68404	Protein kinase C beta type	Prkcb	P68404;P20444	Protein kinase C beta type;Protein kinase C alpha type	Prkcb;Prkca	1;1	1.8	76.75	671	4.8081	0	0	0	163710	0	0	0	0	0	0	0	0	0	0	0	0	0	0		-4.39817					0.458197							1.24247	1.24247
P20664	DNA primase small subunit	Prim1	P20664	DNA primase small subunit	Prim1	1	2.4	49.295	417	1.7193	0	34178	66629	0	0	0	40808	26019	60615	0	16783	50245	0	0	0	0	0	0	-6.29166		-6.37653	-6.84675			0.0414464	-0.0848758	-0.555095			1.06053	2.43748
P21107	Tropomyosin alpha-3 chain	Tpm3	P21107;Q8BFU3	Tropomyosin alpha-3 chain	Tpm3	12;0	57.5	32.994	285	98.976	53044000	63427000	60591000	65995000	55467000	39937000	35169000	42489000	44192000	55514000	40378000	53160000	68085000	56020000	42252000	106320000	112510000	65971000	3.95416	3.98271	3.60162	3.80524	4.10241	4.88568	0.000486806	-0.35254	-0.148915	0.119703	0.902977	6.60338	1.48869	6.84755	4.72658	6	TRUE
P21278	Guanine nucleotide-binding protein subunit alpha-11	Gna11	P21278;O70443;P27600	Guanine nucleotide-binding protein subunit alpha-11	Gna11	11;1;1	34.3	42.024	359	28.006	5203600	5377000	4479300	4644900	6084400	4065000	4750700	6411500	4628500	6526200	5374500	4611800	7171900	8039500	4069500	5638000	5804300	3698100	0.398292	0.54488	0.64441	0.630293	0.961152	0.662066	0.218603	0.246117	0.232001	0.416272	0.117187	2.75354	3.43198	2.78698	1.15128
P21279	Guanine nucleotide-binding protein G(q) subunit alpha	Gnaq	P21279	Guanine nucleotide-binding protein G(q) subunit alpha	Gnaq	6	29.8	42.158	359	56.343	3620100	3671300	1105000	3655400	4491900	2831600	2089800	1722700	1497800	3083700	1126900	1374000	2923500	3248200	1567100	3604600	4945200	1930700	-0.63278	0.109865	-0.925079	-1.06381	-0.365141	0.0573671	0.0906949	-0.292299	-0.431027	-0.475006	-0.0524976	1.35302	1.32041	4.82382	0.103258
P21550	Beta-enolase	Eno3	P21550	Beta-enolase	Eno3	1	19.1	47.024	434	2.5701	0	0	367780	0	257880	0	0	0	311140	0	0	329290	0	0	0	0	0	0	-3.29552	-3.75767	-3.39303	-3.40063			0.832643	-0.0975075	-0.105112			1.24247	1.24247	1.24247	1.24247
P21619	Lamin-B2	Lmnb2	P21619	Lamin-B2	Lmnb2	12	33.4	67.317	596	145.8	1185500	1497300	2371400	2492600	2339200	1357400	745550	1898800	1367200	1063200	1205400	1506300	2460900	3120900	985910	2342500	4247000	1698100	-1.2337	-0.741622	-1.41781	-1.4993	-0.69006	-0.284825	0.147264	-0.184106	-0.265594	0.0515617	0.456797	0.484957	1.63772	0.662339	1.67268
P21956	Lactadherin	Mfge8	P21956	Lactadherin	Mfge8	14	36.3	51.24	463	121.14	27398000	21277000	21684000	20531000	20028000	18139000	28773000	27068000	27296000	25445000	18748000	18119000	36707000	39778000	37027000	15066000	21202000	20346000	2.61702	2.55177	3.05655	2.54353	3.57718	2.57771	2.11484e-06	0.439529	-0.073497	1.0254	0.0259375	6.85691	1.1398	6.81387	0.29084	5	FALSE
P21981	Protein-glutamine gamma-glutamyltransferase 2	Tgm2	P21981	Protein-glutamine gamma-glutamyltransferase 2	Tgm2	11	18.2	77.06	686	82.468	7580500	7771200	6073700	3328300	4465700	4889300	3899300	4061800	2744700	6965000	5268400	7039800	1508500	2034300	2535600	3899900	3756200	3736500	0.902766	0.32464	0.0786216	0.855399	-0.676961	0.280503	7.32342e-05	-0.824144	-0.0473668	-1.0016	-0.0441378	9.62313	0.311923	6.81111	0.430747	1	FALSE
P22437	Prostaglandin G/H synthase 1	Ptgs1	P22437	Prostaglandin G/H synthase 1	Ptgs1	1	2.5	69.042	602	9.8779	0	129980	0	0	224190	82573	0	0	0	0	0	0	0	0	0	0	0	0	-4.89602	-4.5887					0.162669					1.24247	1.24247	2.03135	2.03135
Q8CGP6	Histone H2A type 1-H	Hist1h2ah	Q8CGP6;Q8CGP7;Q8CGP5;Q8BFU2;P22752;Q8R1M2	Histone H2A type 1-H;Histone H2A type 1-K;Histone H2A type 1-F;Histone H2A type 3;Histone H2A type 1;Histone H2A.J	Hist1h2ah;Hist1h2ak;Hist1h2af;Hist3h2a;Hist1h2ab;H2afj	2;2;2;2;2;1	60.2	13.95	128	87.19	73425000	59915000	61670000	73007000	57933000	65092000	64554000	59482000	60010000	79630000	53854000	68917000	67750000	48886000	65650000	50461000	41090000	56357000	4.09161	4.2871	4.20261	4.24206	4.24645	3.96715	0.473521	0.110998	0.15045	-0.0406472	-0.319954	4.67027	4.33528	0.503775	4.07289
P22777	Plasminogen activator inhibitor 1	Serpine1	P22777	Plasminogen activator inhibitor 1	Serpine1	5	17.9	45.17	402	24.886	0	0	0	0	0	0	0	0	0	0	0	0	2278000	1903300	0	3444000	2076600	4153100					-0.667388	-0.0134645	0.000288775							2.42972	4.58057
P22892	AP-1 complex subunit gamma-1	Ap1g1	P22892	AP-1 complex subunit gamma-1	Ap1g1	6	12.5	91.349	822	43.415	908920	775620	558440	686940	527120	622110	706790	937430	645800	654760	732460	980180	828660	351270	276790	677100	454350	707440	-2.3732	-2.45323	-2.14361	-2.17862	-2.87483	-2.37763	0.506601	0.229588	0.19458	-0.421604	0.0755944	1.56021	0.643416	0.935263	1.18384
P22907	Porphobilinogen deaminase	Hmbs	P22907	Porphobilinogen deaminase	Hmbs	2	11.1	39.344	361	5.7785	470570	303410	421150	142940	167200	226330	511280	284260	408670	470940	255250	422260	0	182970	116120	0	150710	90594	-3.27683	-4.24658	-3.09321	-3.24901	-4.39807	-4.72074	0.00199176	0.183613	0.0278189	-0.151489	-0.474156	2.051	1.95865	1.79968	2.52442	2	FALSE
P23116	Eukaryotic translation initiation factor 3 subunit A	Eif3a	P23116	Eukaryotic translation initiation factor 3 subunit A	Eif3a	49	40.5	161.93	1344	279.27	18768000	19823000	21326000	13291000	16054000	12214000	14384000	16623000	14685000	15550000	13704000	14359000	8140100	9350400	7376800	8274900	8677000	7066500	2.39305	2.04611	2.19055	2.04414	1.38074	1.35135	1.35508e-06	-0.202495	-0.348905	-0.66537	-0.69476	2.41849	3.88086	7.99138	6.31014	4	FALSE
P23198	Chromobox protein homolog 3	Cbx3	P23198	Chromobox protein homolog 3	Cbx3	8	39.3	20.855	183	125.45	151320000	83911000	73201000	66779000	74386000	58036000	101860000	63017000	52171000	134620000	69803000	61646000	45279000	46625000	36431000	36933000	44428000	33318000	4.68378	4.30926	4.38239	4.56569	3.74668	3.60186	0.088041	-0.301386	-0.118085	-0.56258	-0.707402	4.0676	2.24087	8.73049	12.2636
P23249	Putative helicase MOV-10	Mov10	P23249	Putative helicase MOV-10	Mov10	4	5.9	113.58	1004	6.5293	130050	333670	0	100480	168210	156900	185310	196390	0	165640	206470	0	83052	243190	183930	178490	210610	270410	-4.22432	-4.58938	-4.13882	-4.25932	-4.35444	-3.85104	0.68396	0.0854961	-0.0349972	0.234944	0.738345	0.138216	0.532108	1.60013	4.23579
P23475	X-ray repair cross-complementing protein 6	Xrcc6	P23475	X-ray repair cross-complementing protein 6	Xrcc6	5	13	69.483	608	5.6355	953420	250330	268260	143490	248000	141530	653920	707360	236630	553260	0	234140	181400	276120	153270	0	0	0	-3.24664	-4.28092	-2.79924	-3.35582	-4.00537		0.0739612	0.447402	-0.109184	0.275556		0.666275	2.54781	4.71734	5.11523
P23492	Purine nucleoside phosphorylase	Pnp	P23492	Purine nucleoside phosphorylase	Pnp	7	30.8	32.277	289	18.379	7835100	8508300	6216900	3055300	3563100	4612500	8196200	6887600	6623300	7834500	5247300	5772100	1479900	1519100	3471300	1372200	1439600	2593000	0.973437	0.146873	1.11346	0.814563	-0.675555	-0.858703	6.94884e-05	0.140026	-0.158874	-0.822427	-1.00558	1.22061	1.43432	5.27506	7.01668	4	TRUE
P23506	Protein-L-isoaspartate(D-aspartate) O-methyltransferase	Pcmt1	P23506	Protein-L-isoaspartate(D-aspartate) O-methyltransferase	Pcmt1	3	26	24.634	227	5.6616	3548000	2048800	2947000	3242200	4050600	3284200	4205600	2792900	2669400	3318200	1824000	2069800	1658900	2225100	2049300	2076400	1550600	1574400	-0.451225	0.0737574	-0.0785089	-0.599942	-0.690543	-0.863726	0.0182869	0.372716	-0.148717	-0.7643	-0.937483	2.39347	1.30587	7.36265	4.42908	2	TRUE
P23591	GDP-L-fucose synthase	Tsta3	P23591	GDP-L-fucose synthase	Tsta3	4	14	35.877	321	12.654	2156700	1574500	1767500	1494500	932490	659920	1638200	1205000	1065300	1661100	1268900	1640200	461900	568640	795730	566270	583590	475040	-1.06309	-1.77673	-1.3779	-1.21908	-2.41642	-2.53473	0.00111208	-0.314812	-0.155986	-0.639691	-0.757996	2.93265	1.75638	1.33106	2.54884	3	TRUE
P23780	Beta-galactosidase	Glb1	P23780	Beta-galactosidase	Glb1	7	15.1	73.12	647	11.978	967680	1178000	1390700	1259300	1214400	2136700	1210000	1132000	1590300	2262100	1613800	2304800	1638200	1781200	2651000	2056700	1413800	3214200	-1.70332	-1.16704	-1.36098	-0.791353	-0.679786	-0.569507	0.148294	0.342339	0.911965	0.487256	0.597536	3.23755	5.61861	5.2933	3.29805
P24270	Catalase	Cat	P24270	Catalase	Cat	29	68.3	59.795	527	239.85	85067000	86459000	79478000	79597000	84582000	67185000	41828000	45956000	38769000	104890000	74207000	80000000	63567000	56551000	47443000	39883000	34670000	33438000	4.46075	4.52587	3.65976	4.60044	4.12965	3.52128	5.11622e-08	-0.800985	0.139691	-0.396219	-1.00459	9.17299	2.01245	5.73154	7.21875	3	FALSE
P24369	Peptidyl-prolyl cis-trans isomerase B	Ppib	P24369	Peptidyl-prolyl cis-trans isomerase B	Ppib	13	54.6	23.713	216	54.951	86524000	67931000	63881000	60319000	70479000	48765000	63016000	57360000	50892000	91646000	67762000	74408000	69377000	67250000	50886000	112650000	109880000	87233000	4.24788	4.15069	4.09429	4.45699	4.28873	5.03647	1.26588e-05	-0.153588	0.209111	0.138043	0.885781	3.60649	4.02771	2.75295	7.21671	6	TRUE
P24452	Macrophage-capping protein	Capg	P24452	Macrophage-capping protein	Capg	3	14.2	39.24	352	6.6535	871130	882670	0	0	0	529520	3755000	4140300	5440500	786600	972060	0	0	967050	1124900	0	0	1165300	-2.15068	-2.5368	0.398723	-2.01797	-1.55903	-1.34221	2.40229e-05	2.54941	0.132712	0.97777	1.19459	4.7067	0.736813	2.3655	1.24247	2	FALSE
P24472	Glutathione S-transferase A4	Gsta4	P24472	Glutathione S-transferase A4	Gsta4	4	25.2	25.564	222	19.562	6619200	6088900	5449000	4975800	2524000	3067600	9501600	11339000	6665900	15160000	10435000	12552000	5039300	1545700	2875700	3013600	2106800	1344400	0.668041	0.0194575	1.42736	1.83619	-0.168487	-0.613129	6.91394e-06	0.759317	1.16815	-0.187944	-0.632586	3.65041	7.29412	0.884774	2.8911	4	FALSE
P24527	Leukotriene A-4 hydrolase	Lta4h	P24527	Leukotriene A-4 hydrolase	Lta4h	8	19.1	69.05	611	25.129	1855100	2261700	1576800	2174300	1470400	1689000	1784800	2050300	1658400	2286400	1700900	2061700	829710	793410	1339300	772540	1051600	1309900	-1.01627	-0.925483	-0.868243	-0.814538	-1.72419	-1.61439	0.0117189	0.148025	0.20173	-0.798704	-0.688906	3.08275	1.38083	2.93171	2.48641	4	TRUE
P24547	Inosine-5-monophosphate dehydrogenase 2	Impdh2	P24547	Inosine-5-monophosphate dehydrogenase 2	Impdh2	16	45.5	55.814	514	49.903	14238000	18416000	14246000	11014000	11868000	7181400	13399000	21113000	16169000	13721000	11222000	15076000	2223300	4837000	3793100	2398700	4085200	2584500	2.03078	1.55505	2.31772	1.91131	0.119779	-0.0901154	1.15901e-05	0.286938	-0.11947	-1.43527	-1.64517	3.73079	0.816582	4.25753	5.63595	4	TRUE
P24549	Retinal dehydrogenase 1	Aldh1a1	P24549;O35945;Q9JHW9;Q9CZS1	Retinal dehydrogenase 1	Aldh1a1	4;1;0;0	14.4	54.467	501	10.139	1145400	1232900	2119600	960830	0	681170	5884800	4815000	5311700	1768500	1373000	2682900	0	0	609860	0	0	0	-1.39767	-2.00925	0.675862	-0.914391	-2.25326		1.94668e-07	2.07353	0.483278	-0.244012		6.11906	5.56584	1.32749	2.40585	2	TRUE
P24668	Cation-dependent mannose-6-phosphate receptor	M6pr	P24668	Cation-dependent mannose-6-phosphate receptor	M6pr	5	25.5	31.172	278	39.244	7410600	8578500	5038100	6659600	7522600	6743700	6686600	8367500	6840300	11708000	8129500	7432300	6283600	6718500	6025700	5139500	6909900	7237800	0.849496	1.06361	1.12467	1.33986	1	1.02432	0.212218	0.275175	0.490362	-0.0636088	-0.0392918	2.47994	3.50779	4.88876	0.175301
P25206	DNA replication licensing factor MCM3	Mcm3	P25206	DNA replication licensing factor MCM3	Mcm3	20	40.3	91.545	812	184.03	11651000	11432000	9761500	7552900	6196100	3918800	12150000	11695000	10103000	11819000	8511500	10215000	4041200	1822800	1552600	911400	544030	1036000	1.52326	0.769808	1.76043	1.51941	-0.491744	-1.96465	6.26806e-08	0.237172	-0.00384693	-1.26155	-2.73446	4.76768	0.0373952	5.72628	4.78004	4	TRUE
P25425	POU domain, class 2, transcription factor 1	Pou2f1	P25425	POU domain, class 2, transcription factor 1	Pou2f1	1	2.3	79.546	770	2.3622	0	0	0	0	0	0	0	0	0	0	0	0	0	481980	0	0	0	0					-2.75266		0.458197							1.24247
P25444	40S ribosomal protein S2	Rps2	P25444	40S ribosomal protein S2	Rps2	12	42.7	31.231	293	111.89	47012000	43512000	45672000	42701000	36877000	33619000	54383000	50527000	53087000	48003000	33586000	44708000	29590000	30022000	33439000	36796000	35076000	36447000	3.57894	3.49422	3.98275	3.56349	3.2892	3.52958	0.000382637	0.403802	-0.0154506	-0.205028	0.035351	7.03678	0.304454	1.51732	0.456138	2	FALSE
P25799	Nuclear factor NF-kappa-B p105 subunit	Nfkb1	P25799	Nuclear factor NF-kappa-B p105 subunit;Nuclear factor NF-kappa-B p50 subunit	Nfkb1	3	4.9	105.61	971	3.9794	178300	1682800	1669600	1819800	1359900	1337800	131670	1172600	1369200	204650	1082300	1388900	2180200	2254700	1924600	4648200	4007600	4600800	-2.25732	-1.16075	-2.48269	-2.38252	-0.582967	0.496135	1.03444e-05	-0.225371	-0.125196	0.577778	1.65688	2.29619	2.07285	4.17619	7.19956	6	TRUE
P25976	Nucleolar transcription factor 1	Ubtf	P25976	Nucleolar transcription factor 1	Ubtf	8	11.2	89.508	765	9.3715	2484800	1832300	1496200	819340	799320	739710	1870200	1473100	1475900	2614900	1899300	2409300	728090	703090	584880	903070	1184500	1404500	-1.00221	-2.08499	-1.06082	-0.621996	-2.24356	-1.44855	4.86707e-05	-0.0586185	0.380211	-0.158569	0.63644	0.945324	2.4637	3.45698	2.96557	6	FALSE
P26039	Talin-1	Tln1	P26039	Talin-1	Tln1	61	38.7	269.82	2541	323.31	7357600	6718500	7787200	6867600	6259400	5406100	6928400	6615000	7698300	6254000	4804200	6629500	5212900	6117900	4887600	7483800	7996000	6920300	0.937924	0.88368	1.08556	0.730384	0.764464	1.25366	0.00268078	0.147638	-0.20754	-0.119216	0.369984	8.2077	9.15756	1.1337	4.77476	6	FALSE
P26040	Ezrin	Ezr	P26040	Ezrin	Ezr	33	59	69.406	586	159.74	81138000	69475000	72293000	43945000	47285000	63183000	71221000	67175000	71420000	69592000	51139000	72719000	22031000	22095000	28305000	11170000	14496000	15609000	4.28727	3.93101	4.39207	4.17821	2.91975	2.12352	5.20716e-06	0.104806	-0.109056	-1.01126	-1.80749	5.01378	1.46868	4.94879	4.97761	4	TRUE
P26041	Moesin	Msn	P26041	Moesin	Msn	45	67.6	67.766	577	312.6	135680000	150240000	149750000	123210000	126920000	103930000	145140000	150140000	152500000	132490000	109470000	142870000	140090000	145010000	143620000	153730000	167780000	158420000	5.25563	5.14095	5.486	5.17862	5.49516	5.67647	0.000241138	0.230373	-0.0770093	0.354211	0.53552	4.36097	1.73547	3.7116	5.71393	5	FALSE
P26043	Radixin	Rdx	P26043	Radixin	Rdx	14	47.5	68.542	583	36.065	4412500	4633500	5764000	4945000	4720400	3526900	4544500	5064200	4967400	8725200	6712900	7980900	3108300	4272900	3832000	2552000	3886800	2478700	0.368687	0.384634	0.54361	1.14062	0.226194	-0.104365	5.79234e-05	0.174923	0.77193	-0.15844	-0.488999	1.66602	5.89133	0.747486	2.9449	3	FALSE
P26231	Catenin alpha-1	Ctnna1	P26231;REV__Q9JMB1;Q65CL1	Catenin alpha-1	Ctnna1	47;1;1	66.6	100.11	906	323.31	49688000	55500000	46014000	40504000	57557000	43045000	31747000	38864000	33252000	48504000	42565000	44086000	63235000	68565000	53873000	51219000	61536000	58516000	3.72618	3.80177	3.37272	3.67568	4.2809	4.18661	6.53549e-05	-0.353457	-0.0504944	0.479126	0.384842	8.47464	1.87816	5.45372	4.52163	5	TRUE
P26350	Prothymosin alpha	Ptma	P26350	Prothymosin alpha;Prothymosin alpha, N-terminally processed;Thymosin alpha	Ptma	6	35.1	12.254	111	323.31	479610000	447130000	465050000	488300000	396530000	328620000	412170000	386400000	402040000	465040000	365840000	453950000	250730000	210940000	249520000	190280000	175050000	159870000	6.93227	6.9046	6.90871	6.91861	6.22094	5.80382	5.63812e-06	-0.0235594	-0.0136526	-0.683658	-1.10078	0.928395	0.870659	3.72157	5.7492	4	TRUE
P26369	Splicing factor U2AF 65 kDa subunit	U2af2	P26369	Splicing factor U2AF 65 kDa subunit	U2af2	13	47.6	53.516	475	134.42	34919000	52029000	38406000	34640000	36530000	36519000	23909000	32663000	25443000	41305000	32388000	32229000	37272000	33793000	30328000	29375000	27360000	28151000	3.43858	3.42886	3.02405	3.31636	3.41013	3.17758	0.0766998	-0.41453	-0.122214	-0.0187265	-0.251279	4.28226	0.844246	0.247551	4.14215
P26443	Glutamate dehydrogenase 1, mitochondrial	Glud1	P26443;Q9D9C6	Glutamate dehydrogenase 1, mitochondrial	Glud1	35;1	65.8	61.336	558	286.13	158540000	145720000	142340000	139340000	167280000	111450000	69060000	81360000	75410000	168180000	130720000	148560000	129770000	133490000	97427000	148260000	153460000	114230000	5.29142	5.36649	4.49553	5.39743	5.23193	5.45887	0.00011974	-0.795885	0.106009	-0.134556	0.0923834	6.7849	7.75861	2.91495	1.92635	1	FALSE
P26516	26S proteasome non-ATPase regulatory subunit 7	Psmd7	P26516	26S proteasome non-ATPase regulatory subunit 7	Psmd7	13	67.9	36.539	321	67.607	34055000	21041000	20570000	35898000	31560000	16340000	26287000	16373000	22022000	37299000	28629000	25810000	27803000	27534000	19386000	27679000	28675000	19033000	2.6909	2.98894	2.66809	3.10117	2.95547	2.98333	0.554564	-0.0228027	0.410272	-0.0334724	-0.0056109	0.205531	3.06491	0.521332	0.352034
P26638	Serine--tRNA ligase, cytoplasmic	Sars	P26638	Serine--tRNA ligase, cytoplasmic	Sars	17	45.1	58.388	512	173.51	18510000	16787000	12712000	13569000	10603000	15826000	18699000	13650000	11312000	20484000	10959000	10107000	4567800	7022100	11083000	5021900	5819900	10010000	2.05764	1.98116	2.09646	1.90031	1.16094	1.08657	0.115873	0.0388219	-0.15733	-0.820223	-0.894594	0.518507	0.941021	3.51373	4.94712
P26645	Myristoylated alanine-rich C-kinase substrate	Marcks	P26645	Myristoylated alanine-rich C-kinase substrate	Marcks	12	50.8	29.661	309	210.05	37135000	28521000	34929000	29259000	38718000	32856000	21807000	22776000	22280000	35928000	23388000	35135000	35019000	39287000	31357000	31910000	44588000	37431000	3.13344	3.32482	2.74257	3.13425	3.46863	3.58926	0.0043404	-0.390862	0.000813213	0.143819	0.264448	3.43068	0.106607	2.33455	4.89675	1	FALSE
P26883	Peptidyl-prolyl cis-trans isomerase FKBP1A	Fkbp1a	P26883	Peptidyl-prolyl cis-trans isomerase FKBP1A	Fkbp1a	3	40.7	11.922	108	22.094	63821000	58756000	62007000	21016000	17711000	19921000	10387000	28602000	44683000	6266700	56531000	54555000	0	8486300	0	10430000	6834500	0	4.01742	2.54894	2.8301	2.9305	1.38543	1.39276	0.00666994	-1.18733	-1.08693	-1.16351	-1.15618	3.19624	1.09211	4.07472	3.72365	3	FALSE
P27048	Small nuclear ribonucleoprotein-associated protein B	Snrpb	P27048;P63163	Small nuclear ribonucleoprotein-associated protein B;Small nuclear ribonucleoprotein-associated protein N	Snrpb;Snrpn	5;5	16.9	23.656	231	10.035	34506000	36913000	35867000	33349000	32911000	27428000	24568000	27679000	25951000	31081000	31994000	33748000	36390000	34990000	27702000	30832000	31374000	27145000	3.2349	3.22276	2.96701	3.19587	3.3718	3.24919	0.00929227	-0.267894	-0.039038	0.149045	0.0264364	6.04673	0.708409	4.54074	1.69304	1	FALSE
P27546	Microtubule-associated protein 4	Map4	P27546	Microtubule-associated protein 4	Map4	17	28.4	117.43	1125	112.46	2343000	2652700	2979700	2058700	2014900	1769700	2379600	2311000	2643000	2480400	2019500	2530200	2222400	2482600	2356600	4968800	3870800	4185200	-0.521241	-0.777811	-0.448235	-0.594334	-0.43006	0.465978	3.62021e-06	0.0730057	-0.0730934	0.347751	1.24379	0.828789	1.21451	3.53204	6.21755	6	TRUE
P27601	Guanine nucleotide-binding protein subunit alpha-13	Gna13	P27601	Guanine nucleotide-binding protein subunit alpha-13	Gna13	3	13.5	44.054	377	8.5153	507300	1021800	418660	1363000	1174300	467540	366370	764880	459990	582510	853270	619990	1745100	1212600	817940	1310300	1205200	1266500	-2.65961	-1.87588	-2.72059	-2.38169	-1.39979	-1.31096	0.011332	-0.0609773	0.277918	0.476085	0.564919	0.709042	1.9337	3.56703	1.62699	5	FALSE
P27612	Phospholipase A-2-activating protein	Plaa	P27612	Phospholipase A-2-activating protein	Plaa	8	17	87.22	794	67.392	1760400	1512100	1293600	1358500	1653200	776370	1030400	943000	1681200	1799000	1528200	687760	856720	945950	915620	1463600	931690	954550	-1.33029	-1.4691	-1.49936	-1.50927	-1.8071	-1.51752	0.826535	-0.169078	-0.178987	-0.338006	-0.0484228	0.383763	0.327936	1.43384	0.228046
P27641	X-ray repair cross-complementing protein 5	Xrcc5	P27641	X-ray repair cross-complementing protein 5	Xrcc5	4	9	83.056	732	19.632	818640	280770	369990	440080	353760	114470	718720	345930	76255	918210	271870	270570	623600	186510	275570	317860	209200	83847	-3.11013	-3.67322	-3.64236	-3.11162	-3.31812	-4.13986	0.842265	-0.532233	-0.00149271	0.355103	-0.466638	0.478536	0.335247	0.847317	3.39838
P27659	60S ribosomal protein L3	Rpl3	P27659	60S ribosomal protein L3	Rpl3	20	54.8	46.109	403	204.95	126250000	140850000	137170000	108030000	83506000	96881000	97831000	133940000	110780000	112140000	89501000	100110000	84109000	59175000	69094000	92283000	58611000	73137000	5.14776	4.84262	5.0877	4.83054	4.46691	4.55358	0.00667291	-0.0600567	-0.317221	-0.375708	-0.289043	0.788931	4.08784	6.90554	4.15175	2	FALSE
P27661	Histone H2AX	H2afx	P27661	Histone H2AX	H2afx	10	65	15.142	143	156.37	975250000	1124500000	72296000	565010000	632070000	740740000	293550000	1348000000	400430000	78341000	77177000	42864000	1136900000	1103700000	954020000	107620000	56318000	37933000	6.82194	7.58984	7.34445	4.17889	8.38868	4.29261	0.00892351	0.522508	-2.64306	0.798841	-3.29723	0.184	2.52779	4.84617	5.25252	2	FALSE
P27773	Protein disulfide-isomerase A3	Pdia3	P27773	Protein disulfide-isomerase A3	Pdia3	41	64.2	56.678	505	323.31	261490000	265950000	246490000	227810000	226210000	208770000	174960000	195810000	184100000	248270000	214090000	217150000	302880000	273810000	239490000	345710000	308300000	314130000	6.08543	6.04987	5.79414	6.00452	6.41753	6.68798	8.27671e-09	-0.291294	-0.0809125	0.367667	0.638113	8.883	3.64229	5.65684	7.19651	6	TRUE
P27889	Hepatocyte nuclear factor 1-beta	Hnf1b	P27889	Hepatocyte nuclear factor 1-beta	Hnf1b	2	6.8	61.587	558	9.7831	419010	571720	311740	368350	325850	281290	234430	269940	142360	248100	269500	379600	0	0	96063	0	0	160370	-3.17262	-3.36594	-4.00019	-3.58231	-4.91968	-4.20343	0.000616852	-0.827569	-0.409689	-1.55375	-0.837493	4.63241	1.34168	5.22723	3.9361	3	FALSE
P28271	Cytoplasmic aconitate hydratase	Aco1	P28271	Cytoplasmic aconitate hydratase	Aco1	6	13	98.124	889	11.813	1313200	1765000	1679400	216640	243460	917990	1135300	1453800	1430100	1444300	1593600	1926900	0	210160	407770	119710	351630	653000	-1.27134	-3.19257	-1.32237	-1.09929	-3.39206	-3.37266	0.000257946	-0.0510308	0.172041	-0.199496	-0.180097	1.55249	3.51561	2.09714	0.747017	3	TRUE
P28352	DNA-(apurinic or apyrimidinic site) lyase	Apex1	P28352	DNA-(apurinic or apyrimidinic site) lyase;DNA-(apurinic or apyrimidinic site) lyase, mitochondrial	Apex1	7	35.3	35.49	317	112.82	7630900	9344400	9180300	8894300	8299800	6594200	7707500	8668600	6432400	8724600	6707100	16941000	6401800	6575400	6365900	6581000	4319900	6609200	1.19326	1.23926	1.18043	1.50213	1.02502	0.87363	0.443066	-0.0128291	0.308871	-0.214238	-0.365629	0.0836557	1.17724	1.97534	1.8885
P28474	Alcohol dehydrogenase class-3	Adh5	P28474	Alcohol dehydrogenase class-3	Adh5	4	21.7	39.547	374	14.583	11348000	6136300	7974800	5960500	8240600	8514600	9203900	3427000	5126700	12710000	3093700	3598300	0	2041800	3817500	0	3624500	5678800	1.11416	1.16625	0.710368	0.565905	-0.138522	0.558241	0.210495	-0.403791	-0.548253	-1.30477	-0.608007	2.99853	1.33342	8.35556	4.72697
P28574	Protein max	Max	P28574	Protein max	Max	1	13.1	18.197	160	1.7155	0	0	0	0	0	0	0	0	0	0	0	0	0	0	0	0	0	0
P28656	Nucleosome assembly protein 1-like 1	Nap1l1	P28656	Nucleosome assembly protein 1-like 1	Nap1l1	9	37.6	45.345	391	229.81	60682000	63228000	66472000	52787000	34178000	33178000	72054000	67744000	72306000	55991000	43241000	55802000	21786000	18721000	11979000	17126000	13263000	12289000	4.06189	3.55329	4.40765	3.86562	2.42116	2.17129	1.78591e-07	0.345766	-0.196261	-1.13213	-1.38201	4.54439	4.23095	4.5619	5.08824	4	FALSE
P28658	Ataxin-10	Atxn10	P28658	Ataxin-10	Atxn10	9	24.4	53.706	475	193.99	990180	624940	3410900	2107300	3249800	1130900	222090	934800	1791500	725710	1276700	3108100	919140	2228900	1403200	2124400	4887600	2538300	-1.56567	-0.752053	-2.211	-1.30697	-1.15582	-0.0709488	0.243396	-0.645334	0.258699	-0.403762	0.681105	1.33106	0.459196	1.41468	2.72541
P28659	CUGBP Elav-like family member 1	Celf1	P28659	CUGBP Elav-like family member 1	Celf1	8	25.9	52.107	486	29.697	9519000	12538000	8549700	6424600	7869500	5701700	5866100	8466100	6281100	8811400	6377700	8614300	6156800	7000800	5610900	7225600	6797700	5316600	1.40674	0.987297	1.02633	1.15744	0.975692	1.03193	0.10721	-0.380404	-0.249298	-0.0116055	0.0446283	5.44976	1.31718	0.442029	0.439472
P28660	Nck-associated protein 1	Nckap1	P28660	Nck-associated protein 1	Nckap1	7	7.9	128.78	1128	22.241	422920	654820	433120	336570	365130	311160	458640	540810	304710	471330	388880	583600	303710	328120	357420	283580	447850	355980	-2.94475	-3.30606	-2.97733	-2.89052	-3.26737	-3.13337	0.428827	-0.0325797	0.0542252	0.0386955	0.172694	0.141186	0.159074	0.44797	1.4386
P28667	MARCKS-related protein	Marcksl1	P28667	MARCKS-related protein	Marcksl1	5	39	20.165	200	35.896	3826200	3794600	10710000	10676000	15091000	10642000	2645800	2557100	5734600	5204000	3835600	12755000	14509000	16539000	13711000	22733000	23610000	22191000	0.502013	1.84474	0.0239292	0.848413	2.23103	2.86902	8.29035e-06	-0.478084	0.3464	0.386282	1.02427	2.00188	3.32428	5.60754	6.9744	6	TRUE
P28704	Retinoic acid receptor RXR-beta	Rxrb	P28704	Retinoic acid receptor RXR-beta	Rxrb	1	4.2	55.865	520	2.5437	0	0	0	0	0	0	0	0	0	0	0	0	0	0	0	0	0	0
P28740	Kinesin-like protein KIF2A	Kif2a	P28740	Kinesin-like protein KIF2A	Kif2a	1	1.8	79.755	705	2.4443	0	0	15161	0	0	0	0	0	24350	0	0	30805	0	0	0	0	0	0	-7.89593		-7.0686	-6.81875			0.670442	0.827328	1.07717			1.24247	1.24247
P28741	Kinesin-like protein KIF3A	Kif3a	P28741;Q61771	Kinesin-like protein KIF3A;Kinesin-like protein KIF3B;Kinesin-like protein KIF3B, N-terminally processed	Kif3a;Kif3b	1;1	1.9	80.169	701	2.3163	0	0	0	0	0	0	0	0	0	0	0	0	0	114110	0	0	0	0					-4.83121		0.458197							1.24247
P29268	Connective tissue growth factor	Ctgf	P29268	Connective tissue growth factor	Ctgf	2	6.9	37.824	348	2.9471	0	0	0	0	0	0	0	0	0	0	0	0	0	740240	0	0	0	1218600					-2.13364	-1.27768	0.551982							1.24247	1.24247
P29341	Polyadenylate-binding protein 1	Pabpc1	P29341	Polyadenylate-binding protein 1	Pabpc1	33	62.4	70.67	636	241.21	53720000	59905000	53285000	53831000	56763000	45480000	48675000	54478000	52287000	50387000	43661000	49689000	43716000	50480000	38421000	42657000	46588000	36096000	3.87098	3.95834	3.95832	3.76376	3.79357	3.73249	0.0503591	0.0873439	-0.10722	-0.164777	-0.225851	3.70464	2.91183	3.41256	6.46364
P29391	Ferritin light chain 1	Ftl1	P29391;P49945	Ferritin light chain 1;Ferritin light chain 2	Ftl1;Ftl2	7;4	52.5	20.802	183	48.44	19165000	20393000	16486000	18927000	15659000	13721000	47382000	60681000	56908000	18796000	14907000	17559000	37993000	35396000	22949000	10368000	7295500	7101600	2.29296	2.26008	4.03796	2.27253	3.30756	1.37878	3.30295e-08	1.74501	-0.0204267	1.04748	-0.881301	6.96939	0.25433	5.10224	10.3391	2	FALSE
P29416	Beta-hexosaminidase subunit alpha	Hexa	P29416	Beta-hexosaminidase subunit alpha	Hexa	1	3.6	60.612	528	3.866	189400	259490	231460	336410	0	257780	0	0	0	0	0	0	0	0	166820	0	0	157320	-4.07754	-3.46721			-4.12345	-4.23113	0.0685412			-0.65623	-0.76392	6.75155	6.75155	1.77929	1.85696
P29533	Vascular cell adhesion protein 1	Vcam1	P29533	Vascular cell adhesion protein 1	Vcam1	3	7.8	81.317	739	2.9974	0	1010300	0	425230	330110	0	0	525980	0	326880	0	0	0	0	0	0	0	0	-1.9376	-3.21125	-2.70738	-3.57822			0.663504	-0.76978	-1.64062			1.24247	0.674493	2.39269	2.39269
P29595	NEDD8	Nedd8	P29595	NEDD8	Nedd8	2	34.6	8.9723	81	11.864	7132700	4755600	5405400	5761900	9021300	3634300	4625700	1546300	1763500	1624100	1116500	6010100	1338500	2175600	2739600	1754000	2107800	9381400	0.581256	0.78406	-0.516395	-0.666937	-0.664954	0.0610998	0.424443	-1.09765	-1.24819	-1.44901	-0.72296	4.42984	1.7783	2.79577	0.330617
P29758	Ornithine aminotransferase, mitochondrial	Oat	P29758	Ornithine aminotransferase, mitochondrial	Oat	17	62.6	48.354	439	240.58	41626000	40874000	32681000	34107000	42038000	32490000	21386000	28784000	23147000	32333000	27698000	30737000	18973000	25201000	18080000	18746000	26142000	21101000	3.3294	3.43272	2.86414	3.10058	2.69558	2.80105	0.000622334	-0.465257	-0.228824	-0.737138	-0.631669	4.14656	2.746	14.1576	8.66608	3	TRUE
P30285	Cyclin-dependent kinase 4	Cdk4	P30285	Cyclin-dependent kinase 4	Cdk4	3	21.8	33.75	303	6.1461	377530	439130	978470	734240	0	444940	0	1874400	1387800	423730	290950	1095600	273050	0	356460	179680	0	298890	-2.79958	-2.51046	-1.05495	-2.77835	-3.32605	-3.73386	0.30007	1.74463	0.0212273	-0.815588	-1.2234	1.33244	0.681355	1.57927	1.79064
P30412	Peptidyl-prolyl cis-trans isomerase C	Ppic	P30412	Peptidyl-prolyl cis-trans isomerase C	Ppic	6	47.2	22.794	212	25.972	3720400	3178500	3506200	5366900	4280600	3624700	1500200	1918400	2112400	2587200	2434300	1943700	7406400	4147400	4370300	19857000	18832000	13781000	-0.133665	0.390128	-0.867392	-0.61104	0.692618	2.46614	1.89525e-08	-0.733727	-0.477375	0.30249	2.07601	4.85034	2.94199	2.41609	6.97959	6	TRUE
P30416	Peptidyl-prolyl cis-trans isomerase FKBP4	Fkbp4	P30416	Peptidyl-prolyl cis-trans isomerase FKBP4;Peptidyl-prolyl cis-trans isomerase FKBP4, N-terminally processed	Fkbp4	15	37.3	51.572	458	54.16	18900000	14804000	12360000	10337000	8270800	9639300	20943000	14183000	12892000	18835000	10706000	12932000	7336000	5052500	6033700	4234300	3949400	4218000	1.99371	1.49244	2.23226	1.96725	0.938059	0.402475	0.000553889	0.238548	-0.0264626	-0.554382	-1.08997	2.51306	0.318391	6.92169	6.10204	4	TRUE
P30681	High mobility group protein B2	Hmgb2	P30681	High mobility group protein B2	Hmgb2	8	45.7	24.162	210	22.614	20124000	22228000	17730000	7106100	7581800	18035000	18276000	21132000	17665000	27191000	18204000	24821000	3816400	3976300	8355200	2920500	2628300	5408900	2.39285	1.57165	2.50998	2.71264	0.665152	0.147597	0.000187368	0.117125	0.31978	-0.906497	-1.42405	8.08588	2.2994	2.81959	2.79936	4	TRUE
P30999	Catenin delta-1	Ctnnd1	P30999	Catenin delta-1	Ctnnd1	42	56.1	104.92	938	323.31	31768000	30882000	26091000	29020000	30551000	27161000	19697000	22959000	20212000	33153000	25704000	26994000	44622000	44877000	36776000	40499000	42564000	39221000	2.95632	3.1154	2.65064	3.01424	3.72581	3.70401	2.44185e-10	-0.305685	0.0579205	0.610405	0.58861	4.4855	2.50297	7.14963	11.0347	5	TRUE
P31230	Aminoacyl tRNA synthase complex-interacting multifunctional protein 1	Aimp1	P31230	Aminoacyl tRNA synthase complex-interacting multifunctional protein 1;Endothelial monocyte-activating polypeptide 2	Aimp1	5	25.8	33.997	310	82.348	17061000	16870000	16338000	15349000	15594000	13083000	14896000	13178000	13156000	14965000	11552000	12775000	12244000	12921000	11240000	11064000	9954900	7728200	2.14149	2.13441	2.04281	1.88734	1.93512	1.60015	0.000173464	-0.0986754	-0.254151	-0.199291	-0.534262	1.54251	5.75599	4.43438	5.77566	4	FALSE
P31324	cAMP-dependent protein kinase type II-beta regulatory subunit	Prkar2b	P31324	cAMP-dependent protein kinase type II-beta regulatory subunit	Prkar2b	3	14.9	46.167	416	8.8902	341220	657230	711030	712620	302230	768830	403970	680980	499730	393400	635080	713430	532640	199770	0	222990	188000	0	-2.80783	-2.60124	-2.68963	-2.64497	-3.3417	-3.97306	0.0877627	0.118196	0.16286	-0.740462	-1.37182	0.292604	3.25072	1.88704	2.61408
P31786	Acyl-CoA-binding protein	Dbi	P31786	Acyl-CoA-binding protein	Dbi	3	47.1	10	87	93.807	44703000	55146000	51703000	52128000	53554000	53265000	40725000	42408000	40815000	51185000	46475000	50181000	13439000	17219000	19375000	13977000	14571000	20878000	3.72832	3.99088	3.63301	3.80609	2.37985	2.37368	3.23997e-07	-0.0953118	0.0777748	-1.61103	-1.6172	1.2028	1.65489	10.2275	11.8576	4	TRUE
P31938	Dual specificity mitogen-activated protein kinase kinase 1	Map2k1	P31938	Dual specificity mitogen-activated protein kinase kinase 1	Map2k1	4	16.5	43.474	393	8.9814	1412000	1679200	1420500	1843400	1597000	1351500	1851800	1739100	3008600	2577800	2190800	1621100	899550	2037500	834330	984620	1067900	680220	-1.34093	-1.07236	-0.643252	-0.750751	-1.45936	-1.80547	0.0468887	0.697679	0.59018	-0.387003	-0.733106	2.42273	3.39869	0.765171	5.20427	4	FALSE
P32020	Non-specific lipid-transfer protein	Scp2	P32020	Non-specific lipid-transfer protein	Scp2	8	16.1	59.125	547	22.56	7032400	7419400	5454900	5017100	9937100	4700800	5652900	7169400	5447800	8475900	6891900	7004000	5216200	9269100	5050800	4697400	9897900	6781000	0.792722	0.887735	0.860133	1.07654	0.980361	1.12253	0.859602	0.0674116	0.283819	0.0926257	0.234795	1.30474	4.52585	2.17103	1.85966
P32067	Lupus La protein homolog	Ssb	P32067	Lupus La protein homolog	Ssb	15	39.8	47.756	415	55.625	5652500	8818600	6280000	8149500	7680500	6068000	6100900	7598700	8193700	6601300	6100600	8309700	7116200	8237500	7755600	8236000	9538300	7558200	0.838498	1.11992	1.12106	0.979891	1.27923	1.42694	0.0569297	0.282559	0.141393	0.159314	0.307024	1.91917	0.684314	1.17505	3.45873
P32233	Developmentally-regulated GTP-binding protein 1	Drg1	P32233	Developmentally-regulated GTP-binding protein 1	Drg1	4	19.6	40.512	367	24.728	2611900	2039200	2239200	1614600	1098000	1964300	2211200	2662000	2359600	3025100	1837400	2620900	515170	464570	938930	576850	620120	1000300	-0.732874	-1.13644	-0.470078	-0.527371	-2.38156	-2.13852	0.000105571	0.262795	0.205503	-1.24512	-1.00209	2.09424	3.87512	5.03012	4.19787	4	TRUE
P32921	Tryptophan--tRNA ligase, cytoplasmic	Wars	P32921	Tryptophan--tRNA ligase, cytoplasmic;T1-TrpRS;T2-TrpRS	Wars	8	23.7	54.357	481	45.986	3066200	4737500	3370800	1574600	1794700	1419300	4093100	5182400	3853100	3624200	4033700	3929600	586660	936590	1051600	395100	1404100	625360	-0.0536797	-1.06849	0.382239	0.132441	-1.92739	-2.1534	4.94482e-06	0.435918	0.186121	-0.858905	-1.08491	4.70176	2.99663	3.9745	3.32601	4	TRUE
P33215	Protein NEDD1	Nedd1	P33215	Protein NEDD1	Nedd1	2	10.9	71.292	660	3.4221	0	0	210770	0	0	0	0	0	169750	0	0	215550	0	0	0	0	0	0	-4.09869		-4.26718	-4.01197			0.699116	-0.168486	0.0867254			1.24247	1.24247
P33610	DNA primase large subunit	Prim2	P33610	DNA primase large subunit	Prim2	1	2.2	58.408	505	1.9242	0	36777	0	0	0	0	0	0	46482	56842	0	40413	0	0	0	0	0	0	-6.71743		-6.13585	-6.26453			0.280536	0.581587	0.452907			0.250274	0.890128
P33611	DNA polymerase alpha subunit B	Pola2	P33611	DNA polymerase alpha subunit B	Pola2	1	4.2	66.213	600	5.6784	213340	65120	89933	101590	0	0	159580	88568	135860	108630	62152	74380	60155	0	0	0	0	0	-5.13975	-5.08655	-4.74355	-5.46878	-5.80652		0.0151186	0.396199	-0.329028	-0.719966		1.23039	1.29046	1.24247	1.24247	2	FALSE
P34022	Ran-specific GTPase-activating protein	Ranbp1	P34022	Ran-specific GTPase-activating protein	Ranbp1	9	54.7	23.596	203	59.482	27228000	32330000	32854000	11338000	18014000	14177000	29949000	34953000	40289000	26406000	25133000	38312000	3403000	14612000	11685000	3127200	8477100	7325600	3.01504	2.09675	3.38599	3.0624	1.39721	0.8895	9.07983e-05	0.370956	0.0473649	-0.699542	-1.20725	5.07008	0.614608	2.603	8.72276	4	TRUE
P34884	Macrophage migration inhibitory factor	Mif	P34884	Macrophage migration inhibitory factor	Mif	5	71.3	12.504	115	24.68	98133000	96261000	83589000	64047000	87788000	51242000	64313000	76857000	49189000	98464000	53422000	60105000	21272000	40827000	37814000	24713000	28566000	19171000	4.60536	4.30896	4.22843	4.27449	3.33744	2.93046	0.00058891	-0.37693	-0.330868	-0.97152	-1.3785	3.64063	2.28895	3.59518	5.43497	3	FALSE
P34914	Bifunctional epoxide hydrolase 2	Ephx2	P34914	Bifunctional epoxide hydrolase 2;Cytosolic epoxide hydrolase 2;Lipid-phosphate phosphatase	Ephx2	2	6.7	62.515	554	2.4018	205250	0	299240	224480	171660	0	236520	198810	0	234360	173020	0	0	0	101990	161910	187600	0	-3.92375	-4.14377	-3.95398	-4.13648	-4.83331	-4.20549	0.850239	-0.0302305	-0.212728	-0.68954	-0.0617232	0.0447397	0.191837	1.04349	0.294185
P35123	Ubiquitin carboxyl-terminal hydrolase 4	Usp4	P35123	Ubiquitin carboxyl-terminal hydrolase 4	Usp4	2	3.4	108.34	962	21.536	0	0	246920	0	0	0	0	0	0	0	0	0	0	0	0	0	0	0	-3.87032						0.458197					1.24247	1.24247
P35235	Tyrosine-protein phosphatase non-receptor type 11	Ptpn11	P35235	Tyrosine-protein phosphatase non-receptor type 11	Ptpn11	3	8.7	68.46	597	10.452	253000	505140	296420	0	309020	152900	284990	522700	212370	598260	572010	310250	0	0	280700	0	282090	181790	-3.49901	-3.91278	-3.39614	-2.89412	-3.37271	-3.76616	0.0929316	0.102867	0.604888	0.540074	0.146626	0.823311	2.47806	0.397721	1.11061
P35278	Ras-related protein Rab-5C	Rab5c	P35278	Ras-related protein Rab-5C	Rab5c	7	42.6	23.412	216	46.787	28804000	26112000	33030000	34412000	25467000	26425000	22152000	23044000	26672000	27877000	19485000	28128000	35109000	26067000	25102000	33775000	24872000	30432000	2.94195	3.09662	2.84227	2.81747	3.1656	3.23632	0.149905	-0.0996717	-0.124477	0.0689817	0.139704	2.42896	3.09628	2.46513	2.64257
P35279	Ras-related protein Rab-6A	Rab6a	P35279;P61294;Q8BHD0	Ras-related protein Rab-6A;Ras-related protein Rab-6B	Rab6a;Rab6b	6;4;1	36.5	23.59	208	14.724	49633000	52779000	50873000	47727000	56874000	36179000	20591000	44157000	44211000	47117000	39109000	49848000	50983000	50992000	33191000	41357000	51957000	35522000	3.74975	3.79138	3.36291	3.68008	3.802	3.76235	0.591615	-0.386837	-0.0696656	0.0106245	-0.0290258	1.69359	1.5386	0.210346	0.969396
P35282	Ras-related protein Rab-21	Rab21	P35282	Ras-related protein Rab-21	Rab21	1	7.7	24.106	222	13.749	2198300	1382100	0	1089900	1430900	0	1875100	1754300	0	868550	837190	0	0	1163100	0	767630	1100600	498250	-1.15951	-1.47435	-0.889796	-2.05423	-1.48173	-2.06039	0.781546	0.269716	-0.894716	-0.00737556	-0.586039	1.36167	1.80324	1.57233	0.103983
P35285	Ras-related protein Rab-22A	Rab22a	P35285	Ras-related protein Rab-22A	Rab22a	3	27.3	21.802	194	4.8311	0	0	0	0	459380	0	0	0	1833400	0	0	0	2467700	494030	482040	1654300	677600	798750		-2.92468	-0.834142		-1.91926	-1.69745	0.166127			1.00542	1.22723	1.24247		1.76562	2.7423
P35292	Ras-related protein Rab-17	Rab17	P35292	Ras-related protein Rab-17	Rab17	1	8.9	23.64	214	3.0227	260390	0	0	203920	302860	0	323040	0	0	240700	0	0	156530	0	0	0	0	0	-3.91114	-3.80351	-3.34721	-4.01975	-4.42683		0.729217	0.563934	-0.108603	-0.62332		1.24247	1.24247	1.53191	2.33727
P35293	Ras-related protein Rab-18	Rab18	P35293	Ras-related protein Rab-18	Rab18	5	31.1	23.035	206	7.2184	3765400	1176900	3750900	801190	4787600	783630	2143900	813850	2861200	4358900	1899200	3975400	698430	1699200	831410	1966300	7767700	4515000	-0.573225	-1.2072	-0.962142	-0.135456	-1.67006	0.391602	0.181098	-0.388916	0.437769	-0.462856	1.59881	3.00206	3.66604	1.22589	3.66825
P35486	Pyruvate dehydrogenase E1 component subunit alpha, somatic form, mitochondrial	Pdha1	P35486	Pyruvate dehydrogenase E1 component subunit alpha, somatic form, mitochondrial	Pdha1	13	37.2	43.231	390	27.002	15871000	17023000	13115000	12715000	13896000	17357000	10920000	13309000	11019000	13236000	10110000	14105000	16201000	14107000	19780000	18151000	18306000	18202000	2.00539	2.12437	1.81301	1.81181	2.38382	2.54312	0.0116014	-0.192379	-0.193585	0.259446	0.418744	3.93705	1.25716	3.68604	3.48813	5	FALSE
P35505	Fumarylacetoacetase	Fah	P35505	Fumarylacetoacetase	Fah	1	6	46.175	419	5.4642	159810	252060	239520	280270	0	360740	205870	297960	229960	295940	306830	310990	134660	0	149770	195210	0	117670	-4.15674	-3.35651	-3.78456	-3.531	-4.46147	-4.3465	0.244602	0.372185	0.625742	-1.10496	-0.989991	3.1153	6.2086	2.29068	1.76526
P35550	rRNA 2-O-methyltransferase fibrillarin	Fbl	P35550	rRNA 2-O-methyltransferase fibrillarin	Fbl	13	50.5	34.306	327	103.02	40282000	47449000	31792000	33972000	46334000	20904000	23661000	33696000	23324000	32127000	34224000	32683000	35692000	42681000	27328000	38076000	46739000	28145000	3.37208	3.26553	2.99219	3.22876	3.4515	3.55976	0.361531	-0.379894	-0.14332	0.185967	0.294226	5.16266	1.56462	1.66452	4.57471
P35564	Calnexin	Canx	P35564	Calnexin	Canx	31	54.1	67.277	591	214.48	71815000	68038000	47316000	62964000	59675000	52203000	53397000	50748000	40395000	70877000	48307000	44547000	67322000	63599000	53026000	64292000	66234000	59447000	4.01468	4.12406	3.84465	3.92395	4.26724	4.3389	0.0158649	-0.170026	-0.090731	0.143172	0.214839	3.47849	1.63616	4.80691	4.83476	5	FALSE
P35585	AP-1 complex subunit mu-1	Ap1m1	P35585	AP-1 complex subunit mu-1	Ap1m1	4	14.7	48.542	423	5.819	443360	661530	749960	1498600	1481300	709170	389120	527670	675550	657040	632930	1892700	1257000	1198300	335170	1620300	979520	1148300	-2.65313	-1.51823	-2.68533	-1.93074	-1.99231	-1.35566	0.164171	-0.0321984	0.722395	-0.474074	0.162571	0.783349	1.76196	4.15638	0.505292
P35700	Peroxiredoxin-1	Prdx1	P35700	Peroxiredoxin-1	Prdx1	15	67.8	22.176	199	69.807	320740000	336690000	372750000	309090000	296040000	286780000	339630000	322290000	399050000	411870000	336160000	427780000	162860000	202060000	178870000	146350000	168960000	140900000	6.49596	6.47865	6.72478	6.79098	5.83268	5.59982	1.11451e-05	0.228816	0.295019	-0.645971	-0.878833	3.76931	7.10034	5.21425	6.56516	4	TRUE
P35762	CD81 antigen	Cd81	P35762	CD81 antigen	Cd81	1	8.5	25.814	236	131.9	6388000	6630900	5818500	5311600	7201500	3246300	7603500	6520300	6388200	6518700	4081300	5257400	8010300	11057000	4877300	5665500	6552300	4171900	0.723503	0.582287	1.03363	0.560379	1.25466	0.780673	0.128072	0.310128	-0.163124	0.672369	0.198386	3.17395	1.4657	4.37755	2.05401
P35821	Tyrosine-protein phosphatase non-receptor type 1	Ptpn1	P35821	Tyrosine-protein phosphatase non-receptor type 1	Ptpn1	5	19.4	49.593	432	37.429	1110300	474800	0	1274900	1735800	406100	1150100	0	0	1200600	0	0	1059000	1653500	1470600	1480000	1534300	1448200	-2.42297	-1.78783	-1.51524	-1.7013	-1.20874	-1.07182	0.0277626	0.907729	0.721666	0.579087	0.716012	0.382496	0.876575	1.01354	1.59478	2	FALSE
P35822	Receptor-type tyrosine-protein phosphatase kappa	Ptprk	P35822	Receptor-type tyrosine-protein phosphatase kappa	Ptprk	1	0.8	164.18	1457	2.9052	160750	251380	173870	219470	194350	166720	0	186370	0	225800	169840	0	0	231790	161200	0	163790	121680	-4.30926	-4.11502	-4.20422	-4.1767	-3.99085	-4.4479	0.536545	0.105048	0.132567	0.124169	-0.332883	3.30498	0.939284	0.766665	1.84711
P35831	Tyrosine-protein phosphatase non-receptor type 12	Ptpn12	P35831	Tyrosine-protein phosphatase non-receptor type 12	Ptpn12	1	1.9	86.525	775	1.9215	0	0	0	0	0	0	0	0	0	99563	0	140360	0	0	0	0	0	0				-4.96208			0.0359376						2.29671
P35922	Fragile X mental retardation protein 1 homolog	Fmr1	P35922	Fragile X mental retardation protein 1 homolog	Fmr1	8	20.2	68.988	614	82.179	4461000	3234700	2188000	1065100	2002300	1709900	3623800	4288600	3149400	4491300	3463700	3387800	1175600	1474600	2182600	1078800	1360500	1445900	-0.264699	-1.11427	0.135656	0.0909903	-1.0237	-1.28245	0.000576363	0.400355	0.355689	0.0905771	-0.16818	2.14643	2.431	0.485311	1.55686	2	FALSE
P35951	Low-density lipoprotein receptor	Ldlr	P35951	Low-density lipoprotein receptor	Ldlr	10	18.2	94.946	862	43.76	4151800	3238000	3776500	1762300	2326600	2798400	3436600	3255000	3066300	3378400	2762400	2438400	1249800	1432200	2393500	1228400	2031200	1847800	-0.0362727	-0.563031	-0.0353265	-0.312876	-0.963935	-0.909323	0.0129316	0.000946203	-0.276603	-0.400904	-0.346292	0.062202	2.00821	3.94713	2.49779	2	FALSE
P35979	60S ribosomal protein L12	Rpl12	P35979	60S ribosomal protein L12	Rpl12	9	67.3	17.804	165	89.34	91308000	137840000	121980000	80875000	86581000	71703000	79909000	109620000	103130000	71140000	86335000	102410000	62067000	66779000	60749000	60997000	61141000	56246000	4.9251	4.57606	4.85962	4.60528	4.317	4.24851	0.0201908	-0.0654858	-0.319821	-0.259058	-0.327554	1.48221	4.40867	4.80151	6.74382	2	FALSE
P35980	60S ribosomal protein L18	Rpl18	P35980	60S ribosomal protein L18	Rpl18	9	44.7	21.644	188	24.571	68639000	48946000	57484000	34753000	44757000	47702000	47442000	52085000	51192000	56682000	29180000	30503000	25725000	30886000	27989000	25053000	24831000	25155000	3.92815	3.65657	3.91421	3.39193	3.14997	3.00029	0.00336474	-0.0139463	-0.536225	-0.506598	-0.656281	0.185223	3.79572	3.94614	3.77481	2	FALSE
P36536	GTP-binding protein SAR1a	Sar1a	P36536	GTP-binding protein SAR1a	Sar1a	2	22.7	22.371	198	4.3171	532100	1620300	1387200	0	0	958130	1824800	1541800	2020400	1019700	1800500	1879600	0	0	1101300	0	0	1071200	-1.83883	-1.68126	-0.899708	-1.21995	-1.4006	-1.46368	0.0343288	0.939126	0.618882	0.280659	0.21758	2.47506	7.96549	1.24247	1.24247	2	FALSE
P36552	Oxygen-dependent coproporphyrinogen-III oxidase, mitochondrial	Cpox	P36552	Oxygen-dependent coproporphyrinogen-III oxidase, mitochondrial	Cpox	4	13.1	49.714	443	9.2453	3508200	924310	2416600	1395400	1382800	1097700	1911700	983690	2049500	1696200	607550	1863400	1518200	1232600	1381600	1018300	777830	779190	-0.93485	-1.37554	-1.08657	-1.50184	-1.20682	-1.87638	0.353794	-0.151722	-0.566986	0.168724	-0.500844	1.1723	2.12477	1.58267	4.86138
P37040	NADPH--cytochrome P450 reductase	Por	P37040	NADPH--cytochrome P450 reductase	Por	18	38.5	77.043	678	74.456	16594000	16061000	12011000	14635000	14729000	11159000	9997600	13223000	11514000	16892000	11448000	11303000	13391000	13012000	10446000	13172000	11932000	12084000	1.95655	2.00757	1.78859	1.88237	1.94633	1.9861	0.576197	-0.167966	-0.074185	-0.0612371	-0.0214646	1.32624	1.15777	2.97803	0.255106
P37889	Fibulin-2	Fbln2	P37889	Fibulin-2	Fbln2	3	4.4	131.83	1221	5.8451	0	0	0	1884700	0	1109700	0	0	0	0	0	0	1200300	977560	602690	845710	1607000	1332600		-1.17121			-1.83024	-1.35868	0.00423459			-0.659024	-0.187466			0.094119	0.524042
P37913	DNA ligase 1	Lig1	P37913	DNA ligase 1	Lig1	6	12.9	102.29	916	13.932	293580	601350	459340	310460	230730	292150	640610	358780	638500	283600	183490	346120	0	0	0	0	0	0	-3.13299	-3.59595	-2.65822	-3.74726			8.20109e-05	0.474767	-0.614269			1.1153	1.86293	6.48814	6.48814
P38060	Hydroxymethylglutaryl-CoA lyase, mitochondrial	Hmgcl	P38060	Hydroxymethylglutaryl-CoA lyase, mitochondrial	Hmgcl	3	15.1	34.238	325	9.7426	2376500	948520	1979600	1522200	2938100	1512000	1575500	1189800	895640	1722200	1468400	1366700	2299100	1319900	1390800	1212500	1325500	2251600	-1.20564	-0.817293	-1.4862	-1.21921	-0.971148	-1.02581	0.64242	-0.280563	-0.0135733	-0.153855	-0.208513	1.13243	0.325846	0.396922	0.420188
P38647	Stress-70 protein, mitochondrial	Hspa9	P38647	Stress-70 protein, mitochondrial	Hspa9	48	71.3	73.46	679	323.31	202370000	222660000	201700000	191350000	206370000	160380000	136350000	167760000	143160000	177200000	153360000	157360000	193500000	192310000	147440000	173290000	185310000	156310000	5.7803	5.79504	5.47893	5.52704	5.79887	5.77541	0.00217438	-0.301372	-0.253265	0.00382516	-0.0196382	6.83596	5.53013	0.211111	1.30546	1	FALSE
P39054	Dynamin-2	Dnm2	P39054;Q8BZ98;P39053	Dynamin-2	Dnm2	11;3;2	18.5	98.144	870	42.924	2241800	1777200	2338000	2308100	1889400	1208200	2218400	1602000	2148800	1529600	921970	1438200	1170800	1676000	922320	1163200	1102800	569400	-0.851723	-0.937295	-0.757731	-1.47554	-1.37833	-1.79537	0.0217388	0.0939921	-0.623815	-0.441039	-0.858074	1.59413	6.69892	1.93026	5.47491	2	FALSE
P39061	Collagen alpha-1(XVIII) chain	Col18a1	P39061	Collagen alpha-1(XVIII) chain;Endostatin	Col18a1	8	8.2	182.17	1774	27.829	569300	402820	648820	900420	570100	984960	863380	481940	1169400	865880	370140	520880	1217200	476690	1148600	2639900	1662800	3559800	-2.84112	-2.06443	-2.08179	-2.67647	-1.85876	-0.322332	0.00179952	0.759331	0.164643	0.205665	1.7421	3.12137	0.742052	1.85818	4.04958	6	FALSE
P39447	Tight junction protein ZO-1	Tjp1	P39447	Tight junction protein ZO-1	Tjp1	33	28.3	194.74	1745	196.77	7486600	5927100	5297300	4941400	6216800	3881600	5267500	5397900	5106400	5583400	3701500	4773500	4565500	4674100	3088400	2858100	3766400	2494700	0.700729	0.562788	0.658568	0.392492	0.350488	-0.0619273	0.0112981	-0.0421604	-0.308237	-0.2123	-0.624716	0.531227	3.1744	3.10366	6.47497	2	FALSE
P39749	Flap endonuclease 1	Fen1	P39749	Flap endonuclease 1	Fen1	6	21.2	42.314	378	163.81	7096300	8815000	6072900	5448800	3414000	2930800	7975700	9032200	6831600	4265300	3066800	3473700	1070300	1568200	1426300	563440	701120	773550	0.931568	0.186439	1.2456	0.0196766	-1.24382	-2.21442	4.30874e-07	0.31403	-0.911892	-1.43026	-2.40086	5.10235	4.36619	3.25407	4.25845	2	TRUE
P40124	Adenylyl cyclase-associated protein 1	Cap1	P40124	Adenylyl cyclase-associated protein 1	Cap1	17	57	51.564	474	309.31	30791000	28342000	27887000	24551000	23033000	19727000	28176000	27033000	27845000	26225000	21445000	26008000	17069000	20916000	18512000	19334000	19559000	16777000	2.93204	2.74535	3.05542	2.7965	2.56646	2.56612	0.000155062	0.123385	-0.13554	-0.178896	-0.179237	6.46099	3.04762	1.46005	4.50067	2	TRUE
P40142	Transketolase	Tkt	P40142	Transketolase	Tkt	31	60.2	67.63	623	323.31	100720000	109660000	113920000	97541000	98488000	83385000	92065000	106090000	106120000	99219000	86534000	110410000	78843000	81620000	74748000	68798000	73995000	64920000	4.82942	4.80072	4.92572	4.80255	4.62829	4.46712	0.00539319	0.0962971	-0.0268758	-0.172428	-0.3336	3.99152	1.31259	3.53016	6.72022	4	FALSE
P40201	Chromodomain-helicase-DNA-binding protein 1	Chd1	P40201;E9PZM4;Q09XV5;Q8BYH8;A2AJK6	Chromodomain-helicase-DNA-binding protein 1;Chromodomain-helicase-DNA-binding protein 2	Chd1;Chd2	6;3;1;1;1	5.6	196.38	1711	2.955	412620	388440	930190	0	55526	0	383540	436840	722470	406130	335150	741720	0	183010	0	0	80379	0	-2.84015	-5.97314	-2.75083	-2.91833	-4.14971	-5.32101	0.00418774	0.0893262	-0.0781749	1.82343	0.652122	0.0282502	1.12169	1.24247	1.24247	5	FALSE
P40237	CD82 antigen	Cd82	P40237	CD82 antigen	Cd82	2	8.3	29.628	266	1.7165	2253900	3434000	2398000	0	1368400	1354800	2256500	6082400	1638400	3739400	7607200	4372300	0	1198600	752940	0	3381400	3079400	-0.520188	-1.26571	-0.238368	0.503913	-1.69378	0.0666919	0.0658973	0.28182	1.0241	-0.428064	1.33241	1.09068	2.88444	1.49841	2.4392
P40240	CD9 antigen	Cd9	P40240	CD9 antigen	Cd9	2	8.4	25.258	226	15.68	3787100	5550800	3556200	2401600	3488200	2706200	3596700	4255700	2086200	3615700	4154700	2379100	0	0	0	0	0	0	0.149806	-0.235544	-0.0697234	-0.0957965			4.72464e-05	-0.219529	-0.245602			1.22822	2.57621	6.57936	6.57936
P40336	Vacuolar protein sorting-associated protein 26A	Vps26a	P40336	Vacuolar protein sorting-associated protein 26A	Vps26a	7	29.1	38.113	327	26.14	5369400	7943100	7736300	4964000	6423500	4357800	8390300	9183800	8313700	6911900	6726300	8488100	3941200	4562900	3525100	3019500	2897100	2457300	0.8638	0.636361	1.3724	1.05917	0.331798	-0.168966	3.46792e-05	0.508596	0.195371	-0.304564	-0.805327	3.52019	2.76608	4.37659	4.73612	2	TRUE
P41105	60S ribosomal protein L28	Rpl28	P41105	60S ribosomal protein L28	Rpl28	7	45.3	15.733	137	55.99	69457000	93623000	76244000	63518000	52321000	49142000	69347000	91938000	75320000	69623000	63028000	68392000	44273000	45361000	40423000	59518000	55761000	39901000	4.38156	4.03597	4.55573	4.24945	3.77266	4.0273	0.00181773	0.17417	-0.132113	-0.263312	-0.00867237	5.37369	1.79691	2.65924	0.00894792	2	FALSE
P41241	Tyrosine-protein kinase CSK	Csk	P41241;P41242	Tyrosine-protein kinase CSK;Megakaryocyte-associated tyrosine-protein kinase	Csk;Matk	2;1	5.1	50.716	450	1.7558	0	0	0	265750	240620	135240	0	0	256690	0	0	209210	215580	317830	0	336530	242140	0		-4.02094	-3.67056	-4.05504	-3.65921	-3.49363	0.319088			0.361726	0.527307	1.24247	1.24247	0.513294	0.169218
P41731	CD63 antigen	Cd63	P41731	CD63 antigen	Cd63	3	10.1	25.766	238	19.49	82216000	50050000	47380000	46030000	39883000	27523000	106770000	82259000	77329000	75226000	40800000	46385000	110650000	107490000	70769000	57860000	44271000	41521000	3.93271	3.4718	4.72243	3.89081	4.89737	3.92189	0.000418609	0.789713	-0.0419085	1.42557	0.45009	10.6495	1.22574	6.73153	4.57463	5	FALSE
P41778	Pre-B-cell leukemia transcription factor 1	Pbx1	P41778	Pre-B-cell leukemia transcription factor 1	Pbx1	1	5.8	46.625	430	3.5048	0	0	267840	0	0	343580	0	0	0	274190	0	0	0	384120	0	0	380890	0	-3.75299	-3.16084		-3.83181	-3.08007	-3.07653	0.933761		-0.0788159	0.0807615	0.0843051	1.24247	0.0325203	0.0333313	0.0348096
P42125	Enoyl-CoA delta isomerase 1, mitochondrial	Eci1	P42125	Enoyl-CoA delta isomerase 1, mitochondrial	Eci1	13	53.6	32.25	289	69.391	35514000	24551000	21107000	32252000	28202000	26109000	15773000	8644500	9021600	33272000	16085000	15701000	24916000	22634000	22158000	30522000	26732000	29392000	2.79766	3.10871	1.68614	2.52995	2.87277	3.20558	0.00207455	-1.11151	-0.267709	-0.23594	0.0968651	6.88346	4.1714	4.16921	1.8091	1	TRUE
P42208	Septin-2	Sept2	P42208	Septin-2	Sept2	16	61.2	41.525	361	156.88	36587000	45376000	36567000	36220000	31280000	27910000	29740000	28142000	28325000	37981000	29788000	35844000	35096000	32112000	28136000	47354000	40829000	38548000	3.37163	3.24641	3.10896	3.2869	3.32059	3.75088	0.000190167	-0.262669	-0.0847263	0.0741829	0.504472	2.29395	0.827946	2.06323	9.65681	6	TRUE
P42227	Signal transducer and activator of transcription 3	Stat3	P42227	Signal transducer and activator of transcription 3	Stat3	3	9.2	88.053	770	12.366	49333	32616	324770	51807	45140	290940	34160	29583	37626	63166	143210	50796	24644	33031	193410	34677	44652	401130	-5.55893	-5.24358	-6.62963	-5.51149	-5.87459	-5.19525	0.860111	-1.07069	0.0474424	-0.631011	0.0483288	1.29328	0.406824	2.06149	1.08432
P42567	Epidermal growth factor receptor substrate 15	Eps15	P42567	Epidermal growth factor receptor substrate 15	Eps15	2	3.2	98.47	897	2.9205	186070	154470	0	0	0	0	0	186370	0	0	0	0	0	0	0	0	0	0	-4.52148		-4.20422				0.19272	0.317262				0.703416	2.42229
P42669	Transcriptional activator protein Pur-alpha	Pura	P42669	Transcriptional activator protein Pur-alpha	Pura	6	27.7	34.883	321	33.204	3785000	5384100	5664700	4784000	4402800	5254200	5493000	5390200	4360900	5255000	4872400	7851500	5007500	6185900	3072700	7308900	7237100	6964700	0.358763	0.52691	0.602147	0.734822	0.527241	1.19741	0.0293326	0.243384	0.376059	0.000330895	0.670502	0.971179	2.89389	0.0841411	6.13514	6	FALSE
P42932	T-complex protein 1 subunit theta	Cct8	P42932	T-complex protein 1 subunit theta	Cct8	32	57.1	59.555	548	201.33	68579000	70853000	71938000	67310000	60859000	54918000	53631000	61742000	60816000	65639000	55668000	71088000	53554000	45320000	46933000	46599000	34923000	41605000	4.21348	4.18999	4.13781	4.17999	3.93556	3.70471	0.00419668	-0.0756632	-0.0334864	-0.254435	-0.485283	3.44946	1.02522	4.6487	5.3888	4	FALSE
P43024	Cytochrome c oxidase subunit 6A1, mitochondrial	Cox6a1	P43024	Cytochrome c oxidase subunit 6A1, mitochondrial	Cox6a1	3	61.3	12.352	111	15.399	24120000	46572000	51832000	23441000	50440000	24153000	22056000	54397000	52928000	29316000	41756000	58932000	36931000	54425000	28681000	25516000	42100000	29840000	3.35154	3.1974	3.5828	3.56389	3.60804	3.34512	0.903137	0.231261	0.212357	0.410638	0.147718	2.63949	3.65219	4.22247	0.757492
P43247	DNA mismatch repair protein Msh2	Msh2	P43247	DNA mismatch repair protein Msh2	Msh2	6	11.8	104.15	935	10.404	592480	72107	338720	175440	210920	39380	535020	445540	297200	651550	0	520380	0	0	0	0	0	0	-3.96181	-4.87732	-3.00844	-2.66177			0.0306217	0.953367	1.30004			1.39092	1.00268	3.2572	3.2572
P43274	Histone H1.4	Hist1h1e	P43274	Histone H1.4	Hist1h1e	2	39.3	21.977	219	7.175	23987000	20235000	19580000	17105000	15079000	15105000	19896000	36303000	24600000	16685000	12352000	16470000	17434000	17938000	21109000	13684000	16622000	12730000	2.47985	2.23946	2.9703	2.09403	2.5659	2.1889	0.0129101	0.490443	-0.385822	0.326439	-0.0505603	1.95234	4.03682	2.49733	0.341266	2	FALSE
P43276	Histone H1.5	Hist1h1b	P43276	Histone H1.5	Hist1h1b	4	32.3	22.576	223	8.2892	25216000	28838000	20062000	16750000	10786000	11529000	13512000	84522000	35484000	14181000	25084000	27818000	19405000	14211000	16450000	22653000	13014000	17788000	2.68595	1.93833	3.3668	2.60857	2.38548	2.47452	0.235366	0.68085	-0.0773825	0.447152	0.53619	1.48146	0.0009622	4.56553	4.29295
P43277	Histone H1.3	Hist1h1d	P43277	Histone H1.3	Hist1h1d	13	43	22.099	221	22.312	141960000	166480000	182890000	187200000	98723000	116830000	185710000	354190000	246690000	141540000	115840000	177130000	174730000	125940000	137700000	202260000	113180000	127880000	5.42289	5.27755	6.24857	5.34097	5.51337	5.5161	0.0366191	0.825685	-0.0819248	0.235822	0.238553	3.20632	1.15758	1.78313	5.71359	2	FALSE
P43406	Integrin alpha-V	Itgav	P43406	Integrin alpha-V;Integrin alpha-V heavy chain;Integrin alpha-V light chain	Itgav	15	21.6	115.36	1044	59.624	0	0	0	883950	1195400	561570	0	284740	0	0	214990	271400	2372300	2921400	1296400	5099500	6109200	4133600		-1.98744	-3.59274	-3.79047	-0.6078	0.691949	5.80865e-08			1.37964	2.67939	1.24247	2.42744	4.69048	7.53857
P45376	Aldose reductase	Akr1b1	P45376	Aldose reductase	Akr1b1	7	28.2	35.732	316	12.111	14704000	17056000	14223000	15687000	14433000	13615000	15329000	14723000	15075000	13903000	12797000	14219000	11780000	10905000	13729000	10703000	8002100	9728200	2.0086	2.12685	2.17539	1.95266	1.93116	1.58987	0.0142527	0.16679	-0.0559363	-0.195687	-0.53698	1.95121	1.15302	1.56913	6.18491	2	TRUE
P45377	Aldose reductase-related protein 2	Akr1b8	P45377	Aldose reductase-related protein 2	Akr1b8	3	18.7	36.12	316	36.021	1853600	2200500	1972300	3012500	3061300	2135900	1990200	1901000	2749000	2226700	2017200	2483700	1530500	1656100	1659200	1659400	1449900	1283300	-0.922223	-0.303143	-0.60918	-0.655691	-0.972859	-1.10214	0.00436693	0.313043	0.266532	-0.669716	-0.798996	1.91604	3.70128	3.66443	5.7551	4	TRUE
P45591	Cofilin-2	Cfl2	P45591	Cofilin-2	Cfl2	5	54.2	18.709	166	16.88	0	2504600	3368800	2586500	2458400	834940	0	0	2747300	3166800	0	2131700	1677200	1465500	1025300	1836800	1903900	1095200	-0.364001	-0.933638	-0.250649	-0.504044	-1.21912	-0.998515	0.92541	0.113352	-0.140043	-0.285483	-0.064877	1.52761	0.12489	1.59354	0.93047
P45700	Mannosyl-oligosaccharide 1,2-alpha-mannosidase IA	Man1a1	P45700	Mannosyl-oligosaccharide 1,2-alpha-mannosidase IA	Man1a1	2	4.6	73.275	655	2.4803	136590	126740	0	0	0	0	0	39801	0	24782	86380	0	0	0	0	0	0	0	-4.8872		-6.43151	-6.25824			0.102202	-1.54431	-1.37104			2.2731	1.65168
P45878	Peptidyl-prolyl cis-trans isomerase FKBP2	Fkbp2	P45878	Peptidyl-prolyl cis-trans isomerase FKBP2	Fkbp2	5	57.9	15.344	140	22.51	56391000	38908000	39297000	46240000	40414000	36814000	38367000	32871000	29117000	46470000	31927000	35789000	40284000	36408000	26518000	30923000	30039000	23249000	3.54034	3.62022	3.3194	3.41652	3.41879	3.15519	0.13491	-0.220939	-0.123825	-0.201432	-0.465026	3.0637	1.83729	2.61733	5.15553
P45952	Medium-chain specific acyl-CoA dehydrogenase, mitochondrial	Acadm	P45952	Medium-chain specific acyl-CoA dehydrogenase, mitochondrial	Acadm	16	46.1	46.481	421	71.015	48312000	35367000	27473000	34316000	44834000	27506000	27134000	23171000	15347000	47742000	33890000	26390000	36417000	41560000	25985000	35023000	40914000	27140000	3.24796	3.38654	2.67668	3.31169	3.42414	3.43807	0.164925	-0.571277	0.0637311	0.0375958	0.0515282	5.35396	1.07459	1.08179	1.40969
P46061	Ran GTPase-activating protein 1	Rangap1	P46061	Ran GTPase-activating protein 1	Rangap1	13	29.9	63.53	589	42.714	3509800	5497800	4597600	3171200	5455500	4832600	3233500	6510400	4912200	3811600	2938100	3843100	2712300	3241200	3325800	2177100	2247100	4821000	0.232139	0.392054	0.495365	-0.00642468	-0.0403702	-0.124362	0.458238	0.263226	-0.238563	-0.432424	-0.516416	2.79004	1.45709	3.17828	1.60912
P46414	Cyclin-dependent kinase inhibitor 1B	Cdkn1b	P46414	Cyclin-dependent kinase inhibitor 1B	Cdkn1b	2	13.2	22.193	197	2.1852	0	0	0	0	179590	0	0	0	0	0	0	0	0	411520	0	0	167520	0		-4.27967			-2.98067	-4.26157	0.630881			1.299	0.0180932			1.24247	1.24247
P46460	Vesicle-fusing ATPase	Nsf	P46460	Vesicle-fusing ATPase	Nsf	16	29.6	82.613	744	73.457	4552800	3805600	4354900	4541500	3663700	3982100	2369800	2509900	2992000	4199300	3319800	3482600	2989200	2192400	2706900	3230000	2238900	3312400	0.15427	0.280207	-0.350871	0.0515284	-0.280648	-0.116897	0.0174186	-0.505141	-0.102742	-0.560855	-0.397104	5.08527	1.36343	8.65289	4.82737	3	FALSE
P46467	Vacuolar protein sorting-associated protein 4B	Vps4b	P46467	Vacuolar protein sorting-associated protein 4B	Vps4b	3	9.7	49.419	444	6.9097	1914600	0	1790000	1920200	661890	0	1574100	891890	1676300	1822900	0	1110400	0	0	421730	624090	0	0	-1.02266	-1.62195	-1.32379	-1.3729	-2.78542	-2.36618	0.262729	-0.301129	-0.35024	-1.16347	-0.744226	1.29228	1.4898	1.22822	2.17993
P46471	26S protease regulatory subunit 7	Psmc2	P46471	26S protease regulatory subunit 7	Psmc2	23	56.6	48.647	433	159.78	19336000	14204000	18378000	15158000	11649000	13045000	12454000	11021000	11566000	14935000	16040000	16673000	14606000	14314000	11015000	14574000	10531000	14865000	2.17555	1.98673	1.80881	2.17228	2.05946	2.07428	0.373039	-0.366741	-0.00326607	0.0727322	0.0875547	3.6402	0.0398472	0.467623	1.40259
P46638	Ras-related protein Rab-11B	Rab11b	P46638;Q9WTL2	Ras-related protein Rab-11B	Rab11b	14;1	66.1	24.489	218	87.612	81396000	99796000	82838000	72932000	76059000	81582000	55601000	78017000	60216000	91352000	78750000	81392000	66655000	63071000	75924000	58660000	58623000	75272000	4.52844	4.52611	4.2629	4.57085	4.43106	4.34962	0.48624	-0.265532	0.0424179	-0.0950514	-0.176492	6.41873	0.632045	2.906	3.68571
P46664	Adenylosuccinate synthetase isozyme 2	Adss	P46664	Adenylosuccinate synthetase isozyme 2	Adss	8	24.1	50.02	456	46.073	4240200	3509100	3964600	2489800	2299800	1766000	5641200	4333600	4325800	4313200	2873500	3241800	622070	1221400	789070	406270	333470	230510	0.0359003	-0.623785	0.506139	-0.0394873	-1.90965	-3.31128	2.2931e-07	0.470239	-0.0753876	-1.28586	-2.6875	3.67537	1.10752	4.50532	8.53507	4	FALSE
P46735	Unconventional myosin-Ib	Myo1b	P46735	Unconventional myosin-Ib	Myo1b	10	13.3	128.56	1107	60.073	855840	996050	496880	450180	1765800	1471700	284750	289760	125590	601390	360840	296300	327820	890870	857410	901620	2105700	1677700	-2.33801	-1.661	-3.93288	-3.1353	-2.32951	-1.08717	0.0129553	-1.59486	-0.797285	-0.668513	0.573828	5.3658	3.38995	2.94518	5.40983	6	FALSE
P46737	Lys-63-specific deubiquitinase BRCC36	Brcc3	P46737	Lys-63-specific deubiquitinase BRCC36	Brcc3	1	5.2	33.34	291	2.5889	809670	498150	758660	0	0	0	595870	998800	497910	1174800	526990	750790	0	0	0	0	0	0	-2.49437		-2.32027	-2.18403			2.51926e-05	0.1741	0.310348			0.437817	2.15407
P46935	E3 ubiquitin-protein ligase NEDD4	Nedd4	P46935	E3 ubiquitin-protein ligase NEDD4	Nedd4	16	23.4	102.71	887	82.772	9999100	9849100	10435000	8506100	7742300	6580400	13008000	9950600	13177000	12572000	9070500	13171000	5449500	5474500	5498900	3684300	3911200	2959000	1.41015	1.18335	1.84331	1.70193	0.789046	0.160407	1.27145e-05	0.433167	0.291784	-0.394307	-1.02295	3.43272	3.7061	3.51955	7.31992	4	FALSE
P46938	Transcriptional coactivator YAP1	Yap1	P46938	Transcriptional coactivator YAP1	Yap1	7	28.1	52.383	488	7.6967	1006800	757830	927030	566770	1415400	371550	1104100	1765000	1245900	1094400	600010	1183400	390230	1792100	838350	0	1688400	378990	-2.09143	-2.31857	-1.3088	-1.9369	-1.92039	-1.9455	0.705813	0.782635	0.154536	0.398173	0.373069	2.82404	1.50431	1.61408	0.160791
P46978	Dolichyl-diphosphooligosaccharide--protein glycosyltransferase subunit STT3A	Stt3a	P46978	Dolichyl-diphosphooligosaccharide--protein glycosyltransferase subunit STT3A	Stt3a	12	19	80.597	705	25.401	5483700	7272100	6124600	4086700	6744100	5913700	6745000	8177800	7301100	5820300	6523100	5419200	8842200	9893600	9137100	6542000	11065000	8984800	0.719143	0.713082	1.14918	0.745969	1.55059	1.47075	0.00350322	0.430033	0.0268256	0.837512	0.757671	7.28684	0.453742	7.39575	5.24505	5	TRUE
P47199	Quinone oxidoreductase	Cryz	P47199	Quinone oxidoreductase	Cryz	4	18.7	35.268	331	11.902	4853600	3582700	3528700	3258800	829920	2709100	2973200	2077400	2215600	4744700	3648900	3609400	656770	466920	908150	545520	385860	851920	0.0548438	-0.778727	-0.477208	0.172904	-2.27838	-2.47075	0.000207781	-0.532052	0.11806	-1.49966	-1.69202	9.91058	1.50848	2.86255	2.97497	3	TRUE
P47226	Testin	Tes	P47226	Testin	Tes	5	13.7	47.983	423	60.37	1799100	1730800	2294500	796050	1710200	936830	1718200	1394100	1770500	2644100	1544300	2082800	603290	1473800	724770	1921300	4301100	1869700	-0.979271	-1.61947	-1.04058	-0.78619	-1.87493	-0.327765	0.0542138	-0.0613051	0.193081	-0.255458	1.29171	0.607874	1.16912	6.13575	3.44805
P47738	Aldehyde dehydrogenase, mitochondrial	Aldh2	P47738;Q62148	Aldehyde dehydrogenase, mitochondrial	Aldh2	24;2	62.4	56.537	519	197.96	85497000	82080000	70412000	79161000	84911000	70189000	65488000	77648000	58788000	102420000	84358000	88228000	110530000	110800000	76990000	103460000	98273000	88590000	4.37993	4.54613	4.32779	4.69772	4.95195	4.94928	5.68733e-05	-0.0521449	0.317781	0.405819	0.403147	0.777795	7.19884	3.96596	6.21838	5	FALSE
P47740	Fatty aldehyde dehydrogenase	Aldh3a2	P47740;REV__Q9DAH1	Fatty aldehyde dehydrogenase	Aldh3a2	7;1	21.3	53.97	484	23.006	4502300	4733100	4402200	4753600	5849000	4749800	2296100	2814800	2589900	6782000	5428600	6663300	5526800	6418200	3944000	3345200	6673200	3562900	0.258988	0.6119	-0.380335	0.830568	0.712472	0.460211	0.00806902	-0.639323	0.57158	0.100572	-0.151689	9.93838	6.29722	0.968619	0.427687	3	FALSE
P47753	F-actin-capping protein subunit alpha-1	Capza1	P47753	F-actin-capping protein subunit alpha-1	Capza1	9	45.1	32.939	286	61.46	32224000	29380000	27812000	20555000	18236000	20995000	25108000	23003000	23494000	28313000	21888000	24337000	17281000	15581000	17372000	28249000	24025000	15193000	2.96992	2.57758	2.84064	2.81124	2.40022	2.79968	0.0465275	-0.129275	-0.158679	-0.177355	0.222102	5.08884	6.70578	4.81056	0.971444	6	FALSE
P47754	F-actin-capping protein subunit alpha-2	Capza2	P47754	F-actin-capping protein subunit alpha-2	Capza2	6	40.2	32.967	286	24.914	15088000	15265000	13915000	14886000	15212000	12635000	10782000	12842000	10979000	12935000	11517000	11467000	14660000	14382000	11892000	13407000	13031000	11656000	1.95712	2.091	1.78797	1.76383	2.10036	2.01963	3.2622e-05	-0.169146	-0.193285	0.0093569	-0.0713656	4.00108	5.92923	1.36769	4.19852	1	FALSE
P47757	F-actin-capping protein subunit beta	Capzb	P47757	F-actin-capping protein subunit beta	Capzb	9	45.5	31.345	277	41.762	22950000	20255000	28079000	27070000	21078000	18103000	22093000	16090000	18882000	22478000	16175000	21048000	22191000	21590000	22932000	24665000	25463000	21286000	2.63245	2.70836	2.50214	2.48497	2.81088	2.92456	0.129249	-0.130303	-0.147473	0.10252	0.2162	0.820758	1.60925	0.556827	2.04219
P47758	Signal recognition particle receptor subunit beta	Srprb	P47758	Signal recognition particle receptor subunit beta	Srprb	5	26	29.579	269	70.995	2512100	946010	775040	2364500	2918200	2408900	2327000	2550200	2456200	2741500	1799400	2720100	1727800	2361400	2111500	4490800	3064800	3743900	-1.63118	-0.384797	-0.446869	-0.566895	-0.628003	0.251472	0.000829995	1.18431	1.06429	-0.243207	0.636269	2.88724	2.60535	3.72685	2.97416	2	FALSE
P47791	Glutathione reductase, mitochondrial	Gsr	P47791	Glutathione reductase, mitochondrial	Gsr	12	42.4	53.662	500	65.366	20563000	19043000	16068000	12520000	20859000	13560000	14124000	15149000	11186000	17467000	16068000	16825000	8487100	10128000	8112900	8160900	9691800	8074500	2.28153	2.19356	2.00624	2.2528	1.48497	1.46199	0.00148674	-0.275282	-0.02873	-0.708586	-0.731564	4.80819	0.326545	3.83543	3.74748	3	TRUE
P47802	Metaxin-1	Mtx1	P47802	Metaxin-1	Mtx1	7	30.3	35.623	317	21.572	4688300	4736300	5194800	4540200	4484200	3527600	1111500	2400800	1691100	3148400	2320400	2119800	4529600	3775600	2297300	4991800	4695700	2555800	0.358395	0.318972	-1.01071	-0.497968	0.101724	0.323928	0.00297302	-1.36911	-0.856363	-0.217248	0.00495651	5.34035	4.3557	1.67012	0.290511	1	TRUE
P47811	Mitogen-activated protein kinase 14	Mapk14	P47811	Mitogen-activated protein kinase 14	Mapk14	4	20	41.287	360	8.2277	500130	1290000	702160	610790	833750	775160	715990	1052600	0	1084700	1369600	217450	0	0	0	0	0	0	-2.3057	-2.18346	-1.95274	-2.35901			0.0389515	0.352954	-0.0533095			0.623277	0.496862	6.54755	6.54755
Q9Z2Z9	Glutamine--fructose-6-phosphate aminotransferase [isomerizing] 2	Gfpt2	Q9Z2Z9;P47856	Glutamine--fructose-6-phosphate aminotransferase [isomerizing] 2;Glutamine--fructose-6-phosphate aminotransferase [isomerizing] 1	Gfpt2;Gfpt1	1;1	3.2	77.008	682	6.5613	0	0	111320	0	0	0	0	0	123380	0	0	120800	0	0	0	0	0	0	-5.01965		-4.72748	-4.84737			0.698493	0.292167	0.17228			1.24247	1.24247
P47857	ATP-dependent 6-phosphofructokinase, muscle type	Pfkm	P47857	ATP-dependent 6-phosphofructokinase, muscle type	Pfkm	7	13.5	85.268	780	16.069	6870500	6115100	10479000	6932600	6294300	255240	13560000	10317000	7798400	11447000	6835400	8509400	6284000	4904000	259020	4858400	4018400	171990	1.0025	-0.577337	1.62843	1.31072	-0.664693	-1.0618	0.0380907	0.625928	0.308215	-0.0873566	-0.484461	1.61174	1.09857	2.0579	2.59211	2	TRUE
P47911	60S ribosomal protein L6	Rpl6	P47911	60S ribosomal protein L6	Rpl6	17	45.9	33.509	296	67.321	89791000	83111000	81601000	63574000	52714000	61280000	96425000	122100000	100280000	79401000	59897000	82870000	54690000	61739000	48011000	67427000	56491000	43583000	4.48042	4.14615	4.98834	4.38048	4.10525	4.136	7.77848e-05	0.507918	-0.0999411	-0.0408979	-0.0101462	4.19056	1.32075	0.278277	0.0246366	2	TRUE
P47915	60S ribosomal protein L29	Rpl29	P47915	60S ribosomal protein L29	Rpl29	4	23.8	17.587	160	7.3244	56338000	67183000	87171000	47169000	36033000	29024000	48409000	55481000	61130000	54139000	36346000	54986000	14879000	36217000	25085000	19149000	23233000	32023000	4.18571	3.46027	4.03961	3.75883	2.91057	2.95515	0.00493451	-0.146104	-0.42688	-0.549704	-0.505121	1.52315	2.59282	1.22703	1.49501	4	FALSE
P47930	Fos-related antigen 2	Fosl2	P47930	Fos-related antigen 2	Fosl2	2	7.1	35.298	326	7.5777	0	0	0	0	0	0	0	0	0	0	0	0	1313800	1752500	0	0	991040	947360					-1.12394	-1.66894	0.0506374							2.36715	2.44491
P47934	Carnitine O-acetyltransferase	Crat	P47934	Carnitine O-acetyltransferase	Crat	6	14.9	70.839	626	14.15	1933000	1309500	1126200	1025300	1082100	990000	1168400	1002600	994970	1642800	977950	1051200	1030300	1355800	883050	742420	1231200	1094400	-1.42113	-1.69133	-1.6617	-1.5636	-1.56269	-1.64413	0.818046	-0.240575	-0.14247	0.128639	0.0472067	2.05941	2.56096	1.04954	0.491692
P47955	60S acidic ribosomal protein P1	Rplp1	P47955	60S acidic ribosomal protein P1	Rplp1	4	79.8	11.475	114	64.056	141390000	149040000	145600000	139180000	156330000	141960000	133460000	121860000	131760000	134270000	96927000	132740000	95166000	108100000	106110000	103860000	99213000	98000000	5.25808	5.44974	5.275	5.09115	5.02239	5.00426	0.00414908	0.0169148	-0.166932	-0.427355	-0.445483	0.242549	2.33504	7.92983	5.39292	4	TRUE
P47962	60S ribosomal protein L5	Rpl5	P47962	60S ribosomal protein L5	Rpl5	15	47.8	34.4	297	107.29	86112000	89237000	92997000	76056000	65710000	66895000	74738000	97725000	85719000	107200000	81083000	104770000	61828000	62801000	55864000	75295000	61328000	75484000	4.55737	4.38049	4.68328	4.78325	4.2453	4.49272	0.00705369	0.125911	0.225876	-0.135195	0.112228	1.73241	4.2213	1.918	2.14283	3	FALSE
P47963	60S ribosomal protein L13	Rpl13	P47963	60S ribosomal protein L13	Rpl13	12	51.7	24.305	211	44.784	135120000	135070000	133600000	112870000	111170000	101010000	131100000	147500000	130780000	122600000	84930000	107840000	84376000	95732000	89195000	88449000	84443000	87666000	5.14758	5.02137	5.35466	4.88398	4.82257	4.79591	2.67881e-05	0.207082	-0.263596	-0.198798	-0.225461	3.97768	3.96974	2.74492	5.36127	2	TRUE
P47964	60S ribosomal protein L36	Rpl36	P47964	60S ribosomal protein L36	Rpl36	2	18.1	12.215	105	3.2927	32759000	34679000	35041000	32469000	22935000	19065000	27663000	32666000	29857000	29609000	25914000	27544000	20733000	18593000	15609000	25293000	19587000	15849000	3.16869	2.86132	3.17116	2.97349	2.52133	2.66864	0.00680243	0.00246969	-0.195203	-0.339984	-0.192675	0.0330199	3.87398	2.50212	3.42998	4	FALSE
P48024	Eukaryotic translation initiation factor 1	Eif1	P48024;Q9CXU9	Eukaryotic translation initiation factor 1	Eif1	5;2	54	12.746	113	38.973	61692000	45867000	56074000	39249000	54651000	38647000	61122000	51508000	68757000	57054000	38551000	63212000	24329000	34747000	23501000	22561000	34954000	22401000	3.83365	3.70989	4.17255	3.87942	3.09574	3.05858	0.00256809	0.338904	0.0457686	-0.61415	-0.651307	4.47005	0.583462	8.49123	9.30763	4	FALSE
P48036	Annexin A5	Anxa5	P48036	Annexin A5	Anxa5	26	84	35.752	319	323.31	90353000	91461000	101550000	92248000	87278000	81563000	62727000	74820000	68054000	92759000	79069000	88780000	43653000	48199000	52725000	57056000	55336000	57131000	4.63464	4.70515	4.35962	4.62193	3.92283	4.17592	3.8768e-05	-0.275022	-0.0127101	-0.782319	-0.529231	3.18667	0.296133	5.60008	7.86861	3	TRUE
P48428	Tubulin-specific chaperone A	Tbca	P48428	Tubulin-specific chaperone A	Tbca	4	43.5	12.758	108	15.036	3363900	8071400	8936600	0	3738800	3794100	3279600	3069900	8615400	4582300	3670100	9314000	0	0	4350000	0	0	8903000	0.715991	0.202167	0.410837	0.614822	0.581206	1.59138	0.59923	-0.305154	-0.101168	0.379039	1.38922	0.799237	0.398842	0.796219	0.315624
P63328	Serine/threonine-protein phosphatase 2B catalytic subunit alpha isoform	Ppp3ca	P63328;P48453	Serine/threonine-protein phosphatase 2B catalytic subunit alpha isoform;Serine/threonine-protein phosphatase 2B catalytic subunit beta isoform	Ppp3ca;Ppp3cb	1;1	4.8	58.643	521	2.721	0	0	0	175540	0	0	0	0	0	0	0	0	225910	0	0	248200	0	0		-4.29751			-3.89752	-3.69643	0.690163			0.399985	0.601079			1.24247	1.24247
P48678	Prelamin-A/C	Lmna	P48678	Prelamin-A/C;Lamin-A/C	Lmna	63	78.3	74.237	665	323.31	389390000	390250000	358810000	333160000	318620000	296830000	245600000	295840000	254530000	293790000	230370000	248540000	438140000	411120000	380390000	380270000	400250000	391720000	6.6419	6.56663	6.31147	6.18565	7.01305	6.96548	4.26794e-09	-0.330427	-0.456245	0.446421	0.398849	5.62005	8.36124	12.4148	5.62076	5	TRUE
P48722	Heat shock 70 kDa protein 4L	Hspa4l	P48722	Heat shock 70 kDa protein 4L	Hspa4l	13	25.4	94.381	838	46.235	3293500	3345500	3334100	2540500	2347000	2032400	4029300	2954900	3624300	3277600	2055400	2620300	1705100	1932800	1705100	1142200	1467800	1464100	-0.191856	-0.536755	0.0750743	-0.435011	-0.833484	-1.21247	5.9019e-05	0.26693	-0.243156	-0.296729	-0.675714	2.08887	2.40564	2.94484	4.07033	2	TRUE
P48758	Carbonyl reductase [NADPH] 1	Cbr1	P48758	Carbonyl reductase [NADPH] 1	Cbr1	2	17	30.641	277	1.8229	0	0	0	0	0	0	0	0	0	0	0	801710	0	0	0	0	0	0				-2.11691			0.458197						1.24247
P48771	Cytochrome c oxidase subunit 7A2, mitochondrial	Cox7a2	P48771	Cytochrome c oxidase subunit 7A2, mitochondrial	Cox7a2	3	56.6	9.2908	83	15.665	96426000	81408000	86881000	83682000	94307000	0	65364000	62011000	67893000	92795000	44806000	86612000	95253000	87005000	0	73200000	70021000	0	4.5349	4.67816	4.28798	4.33709	4.78284	4.47675	0.943418	-0.24692	-0.197815	0.104679	-0.201404	5.57779	1.21535	1.12135	1.80268
P48962	ADP/ATP translocase 1	Slc25a4	P48962;Q3V132	ADP/ATP translocase 1	Slc25a4	9;0	64.1	32.904	298	44.163	45224000	47267000	42166000	46068000	48387000	34182000	34659000	37630000	36807000	43209000	38027000	40739000	50263000	47436000	35840000	53389000	53886000	44584000	3.56169	3.66934	3.44825	3.52791	3.79733	4.01196	0.00021392	-0.11344	-0.0337841	0.127983	0.342615	3.83458	2.13976	4.5912	6.86382	6	TRUE
P49282	Natural resistance-associated macrophage protein 2	Slc11a2	P49282	Natural resistance-associated macrophage protein 2	Slc11a2	1	4.9	62.367	568	2.0086	0	0	0	0	0	0	870580	0	1242800	0	0	0	0	0	0	0	0	1029600			-1.65601			-1.52082	0.167868					2.34911			1.24247
P49312	Heterogeneous nuclear ribonucleoprotein A1	Hnrnpa1	P49312	Heterogeneous nuclear ribonucleoprotein A1;Heterogeneous nuclear ribonucleoprotein A1, N-terminally processed	Hnrnpa1	22	61.6	34.196	320	323.31	327860000	383030000	297320000	301010000	342900000	297120000	185190000	217390000	181770000	292300000	237050000	224720000	282900000	288820000	216580000	235550000	264460000	231830000	6.4598	6.55361	5.86562	6.1485	6.36202	6.28361	0.000257649	-0.594186	-0.3113	-0.191587	-0.270002	6.76606	3.88609	2.51896	7.44779	1	TRUE
P49717	DNA replication licensing factor MCM4	Mcm4	P49717	DNA replication licensing factor MCM4	Mcm4	21	35.5	96.735	862	100.11	4785400	6564500	7078600	3765300	3681400	4036700	4158500	6512800	6939300	5081300	4917100	7959100	1627500	1618100	2197700	743090	498420	1347600	0.674027	0.198939	0.782671	0.729595	-0.819301	-1.97849	0.000443114	0.108644	0.0555683	-1.01824	-2.17742	3.2776	0.67199	10.2242	11.9496	4	TRUE
P49718	DNA replication licensing factor MCM5	Mcm5	P49718	DNA replication licensing factor MCM5	Mcm5	8	14.2	82.342	733	31.256	2645500	3503800	2809300	2173300	1510900	2249800	2795700	3655000	3282500	2751000	3187500	3025500	726710	1163500	1120700	404650	797870	721420	-0.357345	-0.774762	-0.0460806	-0.23909	-1.68951	-2.345	1.69013e-05	0.311265	0.118256	-0.914749	-1.57024	6.41537	3.74288	3.12074	3.97857	4	TRUE
P49722	Proteasome subunit alpha type-2	Psma2	P49722	Proteasome subunit alpha type-2	Psma2	8	46.2	25.926	234	84.958	40151000	37686000	34621000	32341000	35516000	33760000	25590000	28721000	31764000	41280000	29359000	36792000	31728000	33435000	26499000	29614000	32454000	31235000	3.30073	3.34452	3.10158	3.33253	3.26266	3.31358	0.188124	-0.199148	0.031803	-0.0818577	-0.0309405	2.0475	0.608572	1.07428	2.65998
P49817	Caveolin-1	Cav1	P49817;P51637	Caveolin-1	Cav1	8;1	45.5	20.538	178	82.849	101280000	74068000	57274000	73142000	76481000	34100000	73950000	76399000	52203000	68217000	47944000	52689000	47191000	50078000	25456000	45328000	47020000	31006000	4.31269	4.11066	4.3213	3.98265	3.62854	3.69304	0.129847	0.00860615	-0.330047	-0.482119	-0.41762	0.0273045	2.4461	3.80385	2.72861
P49935	Pro-cathepsin H	Ctsh	P49935	Pro-cathepsin H;Cathepsin H mini chain;Cathepsin H;Cathepsin H heavy chain;Cathepsin H light chain	Ctsh	3	11.1	37.17	333	4.3996	5261500	3952800	0	5016200	3023200	2327900	492460	550380	0	1131800	804810	0	2709200	3853600	2065000	2491100	2397900	2222000	0.228038	-0.0225593	-2.69044	-1.89171	-0.18688	-0.400826	0.0291247	-2.91848	-2.11975	-0.164321	-0.378266	2.36609	2.37246	0.514188	1.61661	1	FALSE
P50136	2-oxoisovalerate dehydrogenase subunit alpha, mitochondrial	Bckdha	P50136	2-oxoisovalerate dehydrogenase subunit alpha, mitochondrial	Bckdha	6	20.4	50.37	442	28.557	2672900	2940400	1244400	1556300	2915400	1463900	1692600	1633300	810500	2477700	1902200	1705400	704200	1673200	1703400	662540	1663400	1647500	-0.82828	-0.825916	-1.3474	-0.813348	-1.32859	-1.35747	0.63122	-0.519121	0.0149317	-0.502675	-0.53155	3.65985	0.280528	1.42776	1.63997
P50171	Estradiol 17-beta-dehydrogenase 8	Hsd17b8	P50171	Estradiol 17-beta-dehydrogenase 8	Hsd17b8	5	29	26.588	259	14.172	4667200	5814700	4751400	4226400	5222500	2680200	1865600	2030700	2002600	6422000	4142900	4442500	5380900	4156400	2948500	6247500	6497600	5859700	0.411969	0.225711	-0.760876	0.479404	0.350769	0.987041	0.000115369	-1.17284	0.0674346	0.125058	0.76133	6.2719	0.381773	0.684878	4.47044	6	TRUE
P50247	Adenosylhomocysteinase	Ahcy	P50247	Adenosylhomocysteinase	Ahcy	16	45.6	47.688	432	168.69	38018000	40450000	42091000	34276000	35447000	27975000	35804000	36569000	39056000	42971000	35695000	45889000	30517000	32328000	27580000	24997000	28915000	24289000	3.40247	3.28114	3.47865	3.55206	3.24698	3.05559	0.00246151	0.0761807	0.149594	-0.034153	-0.225546	2.18765	4.40496	0.769887	3.86389	4	FALSE
P50396	Rab GDP dissociation inhibitor alpha	Gdi1	P50396	Rab GDP dissociation inhibitor alpha	Gdi1	5	31.3	50.521	447	22.672	2463700	1904400	2238700	1579700	1843700	1541700	1322200	1639300	1191000	1968100	1379300	2426900	769790	788170	985160	628040	763640	560440	-0.793961	-1.0142	-1.27931	-0.90899	-1.9111	-2.27612	0.000235773	-0.485347	-0.115029	-0.896903	-1.26192	2.63853	0.726542	5.38849	8.66069	3	TRUE
P50428	Arylsulfatase A	Arsa	P50428	Arylsulfatase A	Arsa	4	20.4	53.748	506	7.0987	540330	415690	420170	708010	1205400	679880	0	0	0	527060	686340	0	0	639030	415930	1301100	1984400	2150500	-3.06006	-1.99822		-2.55786	-2.57557	-0.819928	0.00012839		0.502193	-0.577348	1.1783	7.48087	0.0707133	4.0774	3.79034	6	FALSE
P50431	Serine hydroxymethyltransferase, cytosolic	Shmt1	P50431	Serine hydroxymethyltransferase, cytosolic	Shmt1	4	13.6	52.6	478	5.9438	3188800	424320	1479600	1576000	1536900	1430700	3964100	787150	1636600	4868700	601170	1720100	1742500	1821600	1173900	1559500	1847200	1416700	-1.59109	-1.13879	-0.951237	-1.03832	-1.03106	-0.967978	0.950268	0.63985	0.552771	0.107728	0.170811	2.54536	2.10344	0.90113	1.93309
P50516	V-type proton ATPase catalytic subunit A	Atp6v1a	P50516	V-type proton ATPase catalytic subunit A	Atp6v1a	26	50.4	68.325	617	269.51	28016000	29156000	27998000	23086000	27455000	19054000	19065000	30557000	22053000	23709000	20100000	22744000	29640000	27578000	25652000	19896000	20603000	16711000	2.90215	2.78353	2.81436	2.65236	3.12169	2.60301	0.015763	-0.0877911	-0.249789	0.338158	-0.180521	0.445774	8.70931	3.36334	3.1155	5	FALSE
P50518	V-type proton ATPase subunit E 1	Atp6v1e1	P50518;Q9D593	V-type proton ATPase subunit E 1	Atp6v1e1	9;3	46.9	26.157	226	50.621	13087000	15921000	13063000	10940000	12467000	12299000	13694000	14907000	12857000	14383000	10890000	12239000	16039000	19476000	13052000	11229000	11228000	8646800	1.87854	1.83422	2.05058	1.81927	2.33416	1.71915	0.0035424	0.172042	-0.0592714	0.499935	-0.115071	2.89283	0.604924	3.11066	0.806909	5	FALSE
P50543	Protein S100-A11	S100a11	P50543	Protein S100-A11	S100a11	7	57.1	11.083	98	112.3	221360000	232450000	278630000	309470000	216210000	224730000	247620000	246690000	294580000	240810000	193410000	273360000	115250000	108200000	120790000	113110000	101590000	98549000	5.99951	6.21087	6.29831	6.0517	5.17723	5.05936	0.000180592	0.298804	0.0521925	-1.03365	-1.15151	5.5152	1.87144	4.47331	5.18987	4	TRUE
P50544	Very long-chain specific acyl-CoA dehydrogenase, mitochondrial	Acadvl	P50544	Very long-chain specific acyl-CoA dehydrogenase, mitochondrial	Acadvl	19	44.7	70.875	656	259.01	12198000	11868000	11015000	9040200	10530000	8624700	7637300	8389000	6380500	11065000	8171500	9144200	11027000	14329000	8885600	14195000	18671000	17524000	1.62142	1.49063	1.15637	1.41485	1.82148	2.41614	5.39855e-05	-0.465051	-0.206568	0.330854	0.925508	5.24632	5.12745	2.74489	5.41695	6	TRUE
P50580	Proliferation-associated protein 2G4	Pa2g4	P50580	Proliferation-associated protein 2G4	Pa2g4	19	53.6	43.698	394	117.95	39766000	38562000	42123000	31218000	25977000	24170000	35483000	37153000	43301000	40458000	29874000	43156000	18512000	19077000	20836000	16880000	17917000	16395000	3.40147	3.01641	3.53156	3.40795	2.6181	2.4476	3.85143e-05	0.130091	0.00647872	-0.398312	-0.568814	3.84855	0.260082	2.75993	4.4843	4	TRUE
P50637	Translocator protein	Tspo	P50637	Translocator protein	Tspo	5	62.7	18.841	169	49.119	52443000	28156000	27091000	33781000	55674000	31001000	43291000	34287000	28698000	43782000	24686000	24071000	59585000	89658000	55236000	62005000	83945000	56343000	3.17103	3.54065	3.39078	3.07343	4.39331	4.40965	0.00158357	0.219754	-0.0975987	0.85266	0.869007	1.85955	1.29349	6.20886	9.60076	5	TRUE
P51125	Calpastatin	Cast	P51125	Calpastatin	Cast	13	30.8	84.921	788	42.225	2742600	1845300	1460600	1342100	2722400	2295800	2365900	1575900	1925200	2301100	931440	1628600	1608200	3144200	2320100	1748400	3899000	2022100	-0.962916	-0.71367	-0.787515	-1.21444	-0.47951	-0.382632	0.399922	0.175401	-0.251529	0.23416	0.331038	1.23788	1.30793	3.11155	1.52717
P51150	Ras-related protein Rab-7a	Rab7a	P51150	Ras-related protein Rab-7a	Rab7a	15	67.6	23.489	207	137.28	55840000	59315000	42963000	57008000	64696000	47715000	34971000	38492000	35688000	49847000	30873000	41339000	66961000	52473000	53651000	47757000	61278000	55844000	3.78129	4.0719	3.44861	3.50344	4.17781	4.12846	0.0004718	-0.332681	-0.277851	0.105913	0.0565625	3.37413	1.76169	0.849309	0.594572	5	FALSE
P51174	Long-chain specific acyl-CoA dehydrogenase, mitochondrial	Acadl	P51174	Long-chain specific acyl-CoA dehydrogenase, mitochondrial	Acadl	18	40.9	47.907	430	245.54	114590000	105250000	108680000	93193000	119080000	87348000	67840000	76756000	66040000	98684000	76504000	84498000	110220000	119380000	69322000	107070000	122010000	87886000	4.84908	4.89242	4.39514	4.61208	4.93601	5.06598	0.0117245	-0.453942	-0.237007	0.0435942	0.173558	4.8069	5.24302	0.472011	3.0973	1	FALSE
P51175	Protoporphyrinogen oxidase	Ppox	P51175	Protoporphyrinogen oxidase	Ppox	2	7.1	50.87	477	3.4598	0	0	260110	0	0	0	0	0	0	0	0	0	0	155150	0	0	409790	0	-3.79524				-4.38797	-2.97102	0.644142					1.24247	1.24247	1.24247	1.24247
P51410	60S ribosomal protein L9	Rpl9	P51410	60S ribosomal protein L9	Rpl9	7	57.3	21.881	192	38.908	47165000	51943000	53491000	57439000	49320000	34679000	48007000	35231000	45897000	51724000	28912000	49090000	34989000	43059000	33315000	46066000	45102000	35015000	3.74167	3.79156	3.67939	3.5723	3.54144	3.73925	0.751905	-0.0622874	-0.169376	-0.250119	-0.0523037	0.306473	0.962749	1.46009	0.859245
P51432	1-phosphatidylinositol 4,5-bisphosphate phosphodiesterase beta-3	Plcb3	P51432	1-phosphatidylinositol 4,5-bisphosphate phosphodiesterase beta-3	Plcb3	10	14.7	139.49	1234	43.479	179230	168450	376740	298280	293870	434380	137930	111920	323520	375530	180100	333630	81725	1032700	369120	756600	550730	555500	-4.0776	-3.30812	-4.28388	-3.63888	-3.33178	-2.348	0.144842	-0.206284	0.438719	-0.0236643	0.960116	3.4583	1.31694	0.676944	3.52977
P51569	Alpha-galactosidase A	Gla	P51569	Alpha-galactosidase A	Gla	3	12.4	47.642	419	6.2816	0	0	510100	391440	0	709210	0	518800	507810	0	960840	1016500	685120	0	1723000	1223400	1111500	1450400	-2.82358	-2.62789	-2.70676	-1.7579	-1.5259	-1.31768	0.147736	0.116828	1.06569	1.10199	1.31021	1.42868	2.15601	1.7358	6.82003
P51660	Peroxisomal multifunctional enzyme type 2	Hsd17b4	P51660	Peroxisomal multifunctional enzyme type 2;(3R)-hydroxyacyl-CoA dehydrogenase;Enoyl-CoA hydratase 2	Hsd17b4	21	41.6	79.481	735	137.12	13090000	13204000	12382000	12496000	15246000	10758000	8836100	8992000	7323300	14114000	10727000	9911900	13137000	15576000	10015000	14991000	15328000	12534000	1.76292	1.93057	1.32614	1.70152	2.00335	2.18634	0.00087415	-0.436778	-0.0613981	0.0727792	0.255765	4.98431	0.596441	1.89859	4.08399	6	FALSE
P51807	Dynein light chain Tctex-type 1	Dynlt1	P51807	Dynein light chain Tctex-type 1	Dynlt1	3	49.6	12.483	113	39.195	9961300	13612000	14690000	13094000	10804000	10584000	13886000	12864000	12725000	9108200	12164000	13321000	9139600	8319800	8877400	8977400	7372600	9089600	1.7284	1.77959	1.98143	1.69351	1.46932	1.43327	0.12117	0.253036	-0.0348928	-0.310267	-0.346322	1.27543	0.409922	3.54756	4.03699
P51855	Glutathione synthetase	Gss	P51855	Glutathione synthetase	Gss	3	8	52.246	474	4.5875	369850	334850	0	0	0	0	741010	1315900	0	913910	681570	416400	0	0	0	0	0	0	-3.46784		-1.76692	-2.46458			0.0261787	1.70092	1.00326			2.0674	8.88626
P51859	Hepatoma-derived growth factor	Hdgf	P51859	Hepatoma-derived growth factor	Hdgf	9	55.7	26.268	237	39.043	22282000	12277000	19602000	13893000	17806000	17324000	22086000	11318000	17303000	24374000	8748300	20512000	11326000	13918000	13685000	9863200	14553000	13236000	2.20464	2.2853	2.29081	2.21595	2.02804	1.98627	0.863855	0.0861752	0.0113104	-0.257262	-0.299032	1.1904	0.710923	6.73321	4.86142
P51863	V-type proton ATPase subunit d 1	Atp6v0d1	P51863	V-type proton ATPase subunit d 1	Atp6v0d1	6	19.9	40.301	351	19.452	9752600	9438900	8029300	9745900	11426000	6767700	7569300	7850500	5030700	8484900	5812400	4870200	8269900	10787000	6368600	7762300	9807900	7175300	1.25166	1.44944	1.00586	0.820396	1.3864	1.38686	0.102212	-0.245795	-0.431261	-0.06304	-0.0625848	2.43703	4.12426	1.06275	0.871696
P51881	ADP/ATP translocase 2	Slc25a5	P51881	ADP/ATP translocase 2;ADP/ATP translocase 2, N-terminally processed	Slc25a5	21	67.8	32.931	298	87.211	352520000	367150000	343660000	348260000	340210000	194040000	281390000	283050000	305830000	338220000	297100000	322650000	378210000	353660000	236940000	316570000	266110000	241320000	6.54397	6.41504	6.44394	6.50121	6.64226	6.44806	0.700737	-0.100036	-0.0427643	0.227216	0.0330127	2.32517	6.153	5.19038	0.0466884
P51912	Neutral amino acid transporter B(0)	Slc1a5	P51912	Neutral amino acid transporter B(0)	Slc1a5	1	3.6	58.482	553	5.6023	526170	593770	461160	406200	0	0	456880	0	749660	386610	0	493780	0	0	0	0	0	0	-2.8566	-3.08712	-2.48573	-3.07611			0.0684345	0.370865	-0.219516			0.230683	1.4623	1.24247	1.24247
P52196	Thiosulfate sulfurtransferase	Tst	P52196	Thiosulfate sulfurtransferase	Tst	4	19.9	33.466	297	6.4454	3034700	2120900	2069100	0	491140	1112100	1837200	1451900	1396600	1987500	2145300	1820600	0	0	622260	0	0	570940	-0.679825	-2.14725	-1.10292	-0.830092	-2.22422	-2.3715	0.000157204	-0.423091	-0.150268	-0.0769672	-0.224245	5.19322	0.69319	2.44418	2.42048	1	FALSE
P52293	Importin subunit alpha-1	Kpna2	P52293	Importin subunit alpha-1	Kpna2	13	44.4	57.927	529	124.67	13542000	12617000	14058000	9238900	7913300	6278100	16846000	16912000	16343000	9767200	5955800	9066000	1943900	2590700	2595900	1661800	1660300	2205500	1.81843	1.21098	2.32626	1.19863	-0.427442	-0.775865	8.71575e-10	0.507838	-0.619799	-1.63843	-1.98685	6.01599	6.37188	5.06103	5.64302	2	TRUE
P52479	Ubiquitin carboxyl-terminal hydrolase 10	Usp10	P52479	Ubiquitin carboxyl-terminal hydrolase 10	Usp10	3	5.3	87.021	792	8.6828	0	195840	0	618230	0	80753	0	0	0	0	0	98490	550830	0	0	542040	0	0	-4.30463	-3.86553		-5.14194	-2.61166	-2.56953	0.758185		-0.837307	1.25386	1.296	1.24247	0.361849	2.25528	2.01061
P52480	Pyruvate kinase PKM	Pkm	P52480;P53657	Pyruvate kinase PKM	Pkm	46;2	82.3	57.844	531	323.31	375770000	419230000	356580000	344590000	328060000	269740000	416490000	395500000	376230000	397990000	339700000	383700000	152620000	179130000	170390000	118930000	132890000	116270000	6.65623	6.55087	6.89301	6.72724	5.72017	5.29217	3.36079e-09	0.236782	0.0710125	-0.830699	-1.2587	3.02303	1.5211	5.00934	7.36158	4	TRUE
P52482	Ubiquitin-conjugating enzyme E2 E1	Ube2e1	P52482	Ubiquitin-conjugating enzyme E2 E1	Ube2e1	1	8.8	21.333	193	9.8342	0	0	0	0	133600	0	202340	0	0	0	0	0	0	0	0	0	0	0		-4.70645	-4.02214				0.558046					1.24247		1.24247	1.24247
P52503	NADH dehydrogenase [ubiquinone] iron-sulfur protein 6, mitochondrial	Ndufs6	P52503	NADH dehydrogenase [ubiquinone] iron-sulfur protein 6, mitochondrial	Ndufs6	2	28.4	13.02	116	11.447	4492800	1330700	3603600	1480500	3463600	2625700	4490900	1637800	4012700	2975400	986720	3720500	1484700	1213700	3331700	973020	853450	2167400	-0.44849	-0.486106	-0.107594	-0.665844	-0.801672	-1.36167	0.591774	0.340896	-0.217354	-0.315565	-0.875562	5.37475	1.03882	0.446926	2.01312
P52760	Ribonuclease UK114	Hrsp12	P52760	Ribonuclease UK114	Hrsp12	2	19.3	14.255	135	15.128	4822500	7807000	5125000	0	0	0	4038400	3574900	8080700	7176400	6387200	6574900	2368000	0	0	1222200	1359100	811580	0.605798		0.55335	0.929529	-0.507675	-1.50065	0.000167349	-0.0524482	0.323731			0.0434073	2.23619	1.24247	6.08785
P52825	Carnitine O-palmitoyltransferase 2, mitochondrial	Cpt2	P52825	Carnitine O-palmitoyltransferase 2, mitochondrial	Cpt2	10	21.9	73.98	658	45.299	854430	2012800	2226200	1785700	2015200	1777300	637020	1579800	1204000	1120200	1519000	2141600	2403900	2192500	2322600	2577300	2531500	3342500	-1.2793	-0.844093	-1.64304	-1.19375	-0.459054	-0.162037	0.00541138	-0.363748	0.085543	0.385039	0.682056	1.99353	0.225332	4.46785	3.66593	6	TRUE
P52875	Transmembrane protein 165	Tmem165	P52875	Transmembrane protein 165	Tmem165	3	19.2	34.79	323	8.3179	1427500	807860	1233300	0	1107800	1271700	909870	1273100	683200	1943900	1702700	840410	1379300	724760	1080700	1018400	1391800	1647600	-1.75551	-1.46377	-1.84789	-1.32363	-1.62646	-1.23642	0.474189	-0.0923813	0.431878	-0.162689	0.227348	0.231786	1.20458	0.673618	3.43531
P52927	High mobility group protein HMGI-C	Hmga2	P52927	High mobility group protein HMGI-C	Hmga2	3	28.7	11.819	108	100.37	33630000	32491000	21908000	15219000	27803000	18139000	34427000	35312000	30105000	35302000	25046000	20946000	26512000	53692000	38748000	21643000	45990000	32225000	2.92411	2.56554	3.31779	2.90999	3.5868	3.34543	0.092388	0.393682	-0.0141196	1.02126	0.779893	4.98629	0.220814	4.25741	4.02648
P53026	60S ribosomal protein L10a	Rpl10a	P53026	60S ribosomal protein L10a	Rpl10a	8	31.3	24.916	217	41.277	42210000	47973000	27853000	30076000	27032000	26883000	54174000	64777000	34403000	43871000	24660000	18855000	30635000	30640000	26877000	31244000	29639000	23113000	3.33624	3.06879	3.89176	2.95645	3.21063	3.15089	0.0270138	0.555522	-0.37979	0.141839	0.0820977	4.4367	1.826	2.50854	0.849193	2	FALSE
P53395	Lipoamide acyltransferase component of branched-chain alpha-keto acid dehydrogenase complex, mitochondrial	Dbt	P53395	Lipoamide acyltransferase component of branched-chain alpha-keto acid dehydrogenase complex, mitochondrial	Dbt	6	15.6	53.246	482	30.865	1452800	2030200	1517400	1312300	1367900	655400	523550	989480	646760	1192000	1596300	1405300	569340	730940	336000	689070	641530	555950	-1.20422	-1.65829	-2.26122	-1.34261	-2.60971	-2.31918	0.00277119	-1.05701	-0.138394	-0.951422	-0.660894	9.90437	2.89127	4.62139	2.91166	3	FALSE
P53564	Homeobox protein cut-like 1	Cux1	P53564;P70403	Homeobox protein cut-like 1;Protein CASP	Cux1	7;4	7.9	165.59	1515	23.477	237910	305970	127110	853080	856200	169750	354830	282960	317160	236850	204890	167460	176800	263510	218450	74021	103130	191050	-4.17687	-2.74037	-3.39299	-4.12999	-3.86979	-4.78475	0.03374	0.783881	0.0468797	-1.12941	-2.04438	2.58242	0.103111	2.09663	2.30973	2	TRUE
P53569	CCAAT/enhancer-binding protein zeta	Cebpz	P53569	CCAAT/enhancer-binding protein zeta	Cebpz	6	8.7	120.26	1052	13.306	532420	658420	661490	241500	134730	457770	401520	390250	518720	671130	532340	578720	284600	161460	353880	305440	141640	384290	-2.62773	-3.75948	-2.94236	-2.5736	-3.64442	-3.61445	0.0321072	-0.314625	0.0541322	0.115059	0.145028	2.91002	0.347183	0.0415149	0.338548	1	FALSE
P53702	Cytochrome c-type heme lyase	Hccs	P53702	Cytochrome c-type heme lyase	Hccs	2	8.5	30.977	272	2.875	0	0	0	892340	1666700	509060	0	0	0	0	0	0	905860	1497100	533960	668530	1125300	452830		-1.87027			-1.81884	-2.16216	0.00181668			0.0514294	-0.291888			0.413311	2.31255
P53810	Phosphatidylinositol transfer protein alpha isoform	Pitpna	P53810	Phosphatidylinositol transfer protein alpha isoform	Pitpna	4	20.7	31.893	271	5.9754	1365900	1477300	1165000	0	0	0	1016000	1892700	530600	2224700	2383700	404230	0	0	0	0	0	0	-1.51385		-1.72569	-1.44892			0.00533968	-0.211837	0.0649334			0.112357	0.889746
P53986	Monocarboxylate transporter 1	Slc16a1	P53986	Monocarboxylate transporter 1	Slc16a1	4	11.8	53.267	493	65.741	5368100	7574500	3758000	2732500	3656100	2793700	3575400	5204400	2446100	4520500	5021500	2677100	2093300	1886400	1380300	1050200	1375200	1102300	0.493606	-0.135558	0.100734	0.159482	-0.848153	-1.42069	0.0081184	-0.392872	-0.334124	-0.712595	-1.28513	5.47975	4.97071	3.98828	7.20102	3	FALSE
P53994	Ras-related protein Rab-2A	Rab2a	P53994;P59279	Ras-related protein Rab-2A	Rab2a	10;4	51.9	23.547	212	104.58	24769000	20930000	24341000	24956000	25504000	19359000	14694000	22706000	29351000	18262000	16115000	17646000	32880000	25134000	21666000	24306000	27071000	17832000	2.61619	2.79317	2.68379	2.29852	3.04574	2.86181	0.0794344	0.0676013	-0.317674	0.252563	0.0686341	0.496946	3.32995	2.66962	1.21566
P54071	Isocitrate dehydrogenase [NADP], mitochondrial	Idh2	P54071	Isocitrate dehydrogenase [NADP], mitochondrial	Idh2	22	49.6	50.906	452	323.31	70041000	69281000	65152000	57734000	67770000	53181000	39952000	40075000	38059000	80836000	62470000	67904000	51808000	53025000	42033000	57124000	57676000	46808000	4.16518	4.15246	3.56296	4.31354	3.9421	4.10057	2.72938e-06	-0.602224	0.148357	-0.210362	-0.0518893	9.84107	4.41981	4.38504	0.933246	1	FALSE
P54103	DnaJ homolog subfamily C member 2	Dnajc2	P54103	DnaJ homolog subfamily C member 2;DnaJ homolog subfamily C member 2, N-terminally processed	Dnajc2	2	3.7	71.721	621	2.1131	0	0	0	0	0	642050	0	0	0	0	0	0	0	0	597810	0	0	526540		-2.2588			-2.28205	-2.48829	0.699272			-0.023254	-0.229497			1.24247	1.24247
P54116	Erythrocyte band 7 integral membrane protein	Stom	P54116	Erythrocyte band 7 integral membrane protein	Stom	7	43	31.375	284	158.42	2536700	2390000	2278800	1735000	4070700	1591500	2562700	2822500	2730500	3847100	2322800	2052000	1639900	5699900	1151000	474890	2504100	570190	-0.662157	-0.572926	-0.300772	-0.416719	-0.521142	-1.83114	0.663898	0.361385	0.245437	0.0517847	-1.25821	5.84521	1.52281	0.818031	8.59734
P54227	Stathmin	Stmn1	P54227;P63042	Stathmin	Stmn1	10;1	51.7	17.274	149	33.167	27461000	20280000	33988000	27180000	28638000	28557000	24763000	16929000	28595000	38724000	26375000	49893000	3616300	4522100	6683300	1721500	1966900	2667700	2.81118	3.07691	2.78104	3.39673	0.593737	-0.585901	8.56781e-05	-0.0301438	0.585551	-2.48317	-3.66281	0.495674	4.94579	13.5751	9.24269	3	FALSE
P54276	DNA mismatch repair protein Msh6	Msh6	P54276	DNA mismatch repair protein Msh6	Msh6	7	7.6	151.08	1358	18.573	254940	578590	550240	292640	181310	414650	240270	715830	601570	233660	343530	555590	63493	179260	154960	52449	126210	76569	-3.13258	-3.57189	-2.8263	-3.31125	-4.71267	-5.29301	0.037416	0.306279	-0.17867	-1.14078	-1.72112	2.69046	1.10803	2.27852	2.72569	4	TRUE
P54728	UV excision repair protein RAD23 homolog B	Rad23b	P54728;P54726	UV excision repair protein RAD23 homolog B	Rad23b	7;1	23.8	43.512	416	33.496	5763600	4350800	5999700	7993900	8157900	8191900	5316600	2476900	7585200	5309600	4035500	8006600	9633300	7752100	7627100	8420200	8446400	10438000	0.486144	1.28397	0.478703	0.658572	1.38763	1.53436	0.00912805	-0.0074415	0.172427	0.103659	0.250386	0.504462	1.2359	1.24682	2.99523	6	FALSE
P54729	NEDD8 ultimate buster 1	Nub1	P54729	NEDD8 ultimate buster 1	Nub1	2	5.4	70.306	614	1.9352	261350	0	0	0	0	0	0	0	657640	0	0	0	0	0	242550	0	0	0	-3.90584		-2.31329		-3.58346		0.61818	1.59254				0.65812	1.24247	1.24247
P54731	FAS-associated factor 1	Faf1	P54731	FAS-associated factor 1	Faf1	2	4.5	73.862	649	2.5735	2162200	2693400	2414800	1824700	1336100	1951700	2543400	2853500	4203800	2677000	2626000	3148500	1355400	1407500	1852100	790880	789270	895490	-0.653625	-0.98632	-0.0916443	-0.326225	-1.05661	-1.92401	0.00126737	0.561981	0.3274	-0.0702938	-0.937687	2.63957	4.43519	0.544923	4.31494	2	FALSE
P54775	26S protease regulatory subunit 6B	Psmc4	P54775	26S protease regulatory subunit 6B	Psmc4	19	67.2	47.408	418	162.71	19805000	19624000	17337000	14948000	16221000	10789000	15984000	16561000	13912000	17116000	14994000	17708000	14127000	17274000	9022200	13331000	12421000	9961200	2.31447	2.04793	2.21347	2.23436	2.03785	1.91828	0.204285	-0.101	-0.0801076	-0.0100821	-0.129644	3.40985	1.12505	0.137489	2.21005
P54818	Galactocerebrosidase	Galc	P54818	Galactocerebrosidase	Galc	2	6.1	77.256	684	6.3658	0	583940	483520	672620	438120	0	0	587530	364190	0	478100	341800	868090	685380	0	473720	452110	0	-2.81464	-2.67628	-2.85681	-3.04758	-2.10008	-2.79656	0.945601	-0.0421734	-0.232942	0.576204	-0.120283	0.0659623	1.35745	2.37592	0.680001
P54822	Adenylosuccinate lyase	Adsl	P54822	Adenylosuccinate lyase	Adsl	8	25.6	54.866	484	32.801	3856100	5794700	6117300	2951100	2179600	2922600	3998400	5238500	4983500	4601800	4593800	5978700	1373100	1181100	1924400	1435600	1064600	1695500	0.440021	-0.325603	0.499873	0.511631	-1.11629	-1.1864	0.00015109	0.0598515	0.0716099	-0.79069	-0.860802	0.286927	0.796145	5.11043	6.795	4	TRUE
P54823	Probable ATP-dependent RNA helicase DDX6	Ddx6	P54823	Probable ATP-dependent RNA helicase DDX6	Ddx6	15	46.2	54.191	483	323.31	16431000	13929000	11547000	11421000	13109000	9237600	15301000	13076000	13212000	19871000	12792000	14641000	9805900	12631000	10156000	10502000	12423000	10378000	1.86437	1.74141	2.05402	2.13829	1.76865	1.82337	0.0758052	0.189652	0.273924	0.027236	0.0819524	3.14828	4.09426	0.320174	1.44584
P55012	Solute carrier family 12 member 2	Slc12a2	P55012	Solute carrier family 12 member 2	Slc12a2	21	25.6	131.03	1205	96.711	8908400	7303500	6552500	5005600	5070100	4028900	5509400	8661600	6760500	8121200	7208300	8389100	2676300	2611500	2085000	2796400	2240000	2033900	0.987031	0.488855	1.04251	1.16435	-0.37523	-0.420524	3.18828e-06	0.055483	0.177317	-0.864085	-0.909379	0.293771	1.34954	10.0414	7.26763	4	TRUE
P55096	ATP-binding cassette sub-family D member 3	Abcd3	P55096	ATP-binding cassette sub-family D member 3	Abcd3	14	30	75.474	659	50.235	9273500	7998500	6630300	4019500	6738100	6145000	4720300	5335700	5551300	6872700	5569400	7468100	4836600	6293100	6547000	2946600	4750900	4830900	1.05574	0.723131	0.640421	0.904105	0.88258	0.382218	0.169986	-0.415315	-0.151631	0.15945	-0.340913	2.75627	0.938026	2.51045	5.23079
P55258	Ras-related protein Rab-8A	Rab8a	P55258	Ras-related protein Rab-8A	Rab8a	5	35.7	23.668	207	51.472	8482200	4768800	4637700	10545000	10038000	1170600	1723400	2763200	1749400	6004400	4698900	2939000	4192900	3825700	3630500	5040000	5624300	5021100	0.592255	0.581252	-0.715887	0.308948	0.290995	0.74007	0.216593	-1.30814	-0.283308	-0.290258	0.158818	3.02981	1.33486	1.25131	0.572773
P55264	Adenosine kinase	Adk	P55264	Adenosine kinase	Adk	6	26.3	40.148	361	13.871	1117400	1282300	199540	193770	309270	693210	1599900	0	517860	1536500	0	215920	244830	147530	651820	134370	194080	513480	-2.52703	-3.26622	-1.84852	-2.67745	-3.46646	-3.7185	0.867405	0.678504	-0.150425	-0.20024	-0.452282	0.0565963	0.63939	0.621032	3.28964
P55271	Cyclin-dependent kinase 4 inhibitor B	Cdkn2b	P55271	Cyclin-dependent kinase 4 inhibitor B	Cdkn2b	1	9.2	13.788	130	2.0631	0	0	0	0	0	0	0	0	789140	0	0	0	0	0	0	0	0	0			-2.05031				0.458197					1.24247
P55302	Alpha-2-macroglobulin receptor-associated protein	Lrpap1	P55302	Alpha-2-macroglobulin receptor-associated protein	Lrpap1	3	11.1	42.215	360	9.7526	748430	820550	607930	534440	2169700	870970	1496700	644440	360200	722130	482250	558780	2255600	2528700	1696300	691090	2873100	1600800	-2.39871	-1.7317	-2.24378	-2.60276	-0.572186	-1.08818	0.0327663	0.154928	-0.204054	1.15951	0.643515	0.70381	1.72276	3.47622	3.2805	5	TRUE
P55821	Stathmin-2	Stmn2	P55821	Stathmin-2	Stmn2	1	15.1	20.828	179	1.7483	4182500	3604700	3216900	0	0	0	3456900	0	2776500	4833800	0	3816100	0	0	0	0	0	0	-0.058264		-0.0814566	0.221069			0.0141941	-0.0231926	0.279333			1.36706	0.578483
P56135	ATP synthase subunit f, mitochondrial	Atp5j2	P56135	ATP synthase subunit f, mitochondrial	Atp5j2	3	34.1	10.344	88	5.1293	89157000	169730000	159560000	153500000	151080000	129610000	47370000	118630000	107130000	139870000	120700000	127760000	155920000	130780000	123650000	145450000	137580000	135850000	5.14287	5.43664	4.66444	5.1979	5.42497	5.4805	0.0760821	-0.478431	0.0550237	-0.0116656	0.043856	6.86872	0.0344712	0.215633	1.31419
P56183	Ribosomal RNA processing protein 1 homolog A	Rrp1	P56183	Ribosomal RNA processing protein 1 homolog A	Rrp1	3	9.3	54.776	494	29.897	431010	206240	285250	395590	297800	239860	375400	178300	349070	396140	124980	289140	334730	335860	251930	173800	298080	129510	-3.69207	-3.45154	-3.54188	-3.85771	-3.37759	-4.05083	0.637253	0.15019	-0.165638	0.0739533	-0.599288	1.42363	1.43103	0.440482	1.84294
P56212	cAMP-regulated phosphoprotein 19	Arpp19	P56212;P60840	cAMP-regulated phosphoprotein 19	Arpp19	3;1	32.1	12.293	112	4.8289	3702000	5878400	3992600	3194100	2862000	2949500	3186600	4447400	3742600	3201000	5389000	3408500	1575600	1562600	1847000	1589100	1881400	1554400	0.222116	-0.152158	0.174301	0.143617	-0.935274	-0.905505	0.00982378	-0.0478153	-0.0784989	-0.783116	-0.753347	0.748982	0.364941	6.33599	5.0213	4	TRUE
P56379	6.8 kDa mitochondrial proteolipid	Mp68	P56379	6.8 kDa mitochondrial proteolipid	Mp68	2	29.3	6.6979	58	4.3552	79640000	67949000	48085000	49891000	52724000	42022000	40836000	42424000	32682000	73643000	52320000	44372000	48520000	55425000	36133000	47281000	50535000	44347000	4.07154	3.84826	3.52763	3.97884	3.85912	3.92009	0.142336	-0.543908	-0.0926963	0.0108569	0.0718278	4.20106	4.10573	0.258515	2.72658
P56380	Bis(5-nucleosyl)-tetraphosphatase [asymmetrical]	Nudt2	P56380	Bis(5-nucleosyl)-tetraphosphatase [asymmetrical]	Nudt2	1	16.3	16.989	147	2.484	1720900	0	0	0	0	1685700	0	0	0	1312400	0	1848100	0	0	0	0	0	0	-1.18673	-0.866206		-1.24243			0.39338		-0.0557064			1.24247	0.880339	1.24247	1.24247
P56391	Cytochrome c oxidase subunit 6B1	Cox6b1	P56391	Cytochrome c oxidase subunit 6B1	Cox6b1	5	61.6	10.071	86	9.3583	62204000	41427000	49036000	44808000	50028000	37956000	42372000	26719000	23904000	52527000	23566000	25920000	55577000	57503000	39184000	40569000	60215000	38440000	3.72417	3.72241	3.17263	3.17426	3.98111	3.862	0.0590689	-0.551534	-0.549902	0.258697	0.139592	3.91128	3.83697	3.74067	1.34371
P56394	Cytochrome c oxidase copper chaperone	Cox17	P56394	Cytochrome c oxidase copper chaperone	Cox17	1	25.4	6.784	63	3.8399	25674000	0	0	18782000	27089000	19265000	11473000	0	0	21317000	0	0	22916000	19718000	21412000	19591000	20714000	19039000	2.71235	2.68315	1.80317	2.44888	2.74974	2.66088	0.0194267	-0.909171	-0.263468	0.0665899	-0.0222658	1.24247	1.24247	0.288188	0.311154	1	TRUE
P56395	Cytochrome b5	Cyb5a	P56395	Cytochrome b5	Cyb5a	7	59	15.241	134	286.95	358230000	336680000	264130000	225610000	259600000	228550000	204590000	213040000	168920000	370680000	257850000	275000000	178620000	179730000	150210000	118100000	113880000	109540000	6.38346	6.15494	5.86855	6.40029	5.73681	5.18589	3.85527e-06	-0.514907	0.0168362	-0.418135	-0.969054	7.00249	0.254789	5.187	6.91919	3	TRUE
P56399	Ubiquitin carboxyl-terminal hydrolase 5	Usp5	P56399	Ubiquitin carboxyl-terminal hydrolase 5	Usp5	15	30.1	95.832	858	89.807	4578600	4393800	4659900	4732500	4023300	4556700	5010600	4816800	4852400	5526600	3174000	5077400	3348500	3529500	4395400	2921000	3649000	4008500	0.258656	0.409864	0.555213	0.34332	0.236039	0.161378	0.391535	0.296557	0.0846642	-0.173825	-0.248486	5.15228	0.903786	1.41191	1.88721
P56480	ATP synthase subunit beta, mitochondrial	Atp5b	P56480	ATP synthase subunit beta, mitochondrial	Atp5b	32	80.3	56.3	529	323.31	586210000	621270000	575930000	506200000	553060000	416470000	377420000	446470000	391320000	565310000	451750000	442770000	590280000	590670000	444130000	510680000	536010000	481530000	7.2898	7.19585	6.92284	7.10196	7.40515	7.34699	0.000553078	-0.366953	-0.187841	0.2093	0.151146	7.45455	2.85466	5.64292	3.14478	5	TRUE
P56546	C-terminal-binding protein 2	Ctbp2	P56546	C-terminal-binding protein 2	Ctbp2	6	17.8	48.956	445	8.3495	1376600	2198900	4464100	2382200	3582600	1944200	1098800	2271700	3478000	1370400	2063300	5459200	4302000	5544100	3319600	3559100	4188100	3651900	-0.672816	-0.385633	-0.696053	-0.499528	0.438704	0.277855	0.220196	-0.0232372	0.173288	0.824338	0.663488	0.479497	1.68085	7.18651	4.47739
P56812	Programmed cell death protein 5	Pdcd5	P56812	Programmed cell death protein 5	Pdcd5	4	44.4	14.275	126	7.8239	3323700	3827500	3678500	1899700	809870	4131300	3557200	5011900	3813400	3769300	4061600	4482200	1014100	568990	3155800	884000	677640	2975500	-0.0754659	-0.847083	0.293687	0.217909	-1.37539	-1.36635	0.122947	0.369152	0.293375	-0.528309	-0.519267	3.34595	4.28958	3.27526	2.64016
P56873	Sjoegren syndrome/scleroderma autoantigen 1 homolog	Sssca1	P56873	Sjoegren syndrome/scleroderma autoantigen 1 homolog	Sssca1	2	17.6	21.336	199	3.0727	5117900	3953400	7942700	0	0	2472600	3912200	3244000	3908800	4982400	2624600	4493600	0	0	1499300	0	0	1338600	0.517856	-0.313525	0.142121	0.143328	-0.95552	-1.14218	0.00204244	-0.375735	-0.374527	-0.641995	-0.828659	1.65369	1.77902	1.24247	1.24247	3	FALSE
P56959	RNA-binding protein FUS	Fus	P56959	RNA-binding protein FUS	Fus	9	20.5	52.673	518	38.116	59956000	54176000	46910000	52963000	48535000	40024000	31579000	34071000	31037000	63791000	53796000	50555000	33573000	37660000	31321000	40167000	42642000	41046000	3.81418	3.81376	3.27372	3.98589	3.42746	3.72281	3.18872e-05	-0.540455	0.171712	-0.386296	-0.0909535	5.54076	3.77779	3.56935	0.993572	3	FALSE
P56960	Exosome component 10	Exosc10	P56960	Exosome component 10	Exosc10	2	3.4	100.94	887	1.687	0	275320	0	0	0	0	191140	217410	0	0	137220	0	0	0	0	0	0	0	-3.8132		-4.04313	-4.54914			0.290376	-0.229931	-0.735943			0.985268	1.24247
P57016	Ladinin-1	Lad1	P57016	Ladinin-1	Lad1	21	48.7	58.863	528	283.16	12817000	10300000	11887000	13188000	14906000	12986000	6203500	5576600	6427300	8544900	6145400	8126100	12406000	13035000	10124000	20209000	20119000	18432000	1.61372	2.03616	0.863521	1.09677	1.89538	2.64622	3.95701e-10	-0.7502	-0.516952	-0.140782	0.61006	7.10555	6.52718	2.49773	7.63302	6	TRUE
P57716	Nicastrin	Ncstn	P57716	Nicastrin	Ncstn	7	14.5	78.491	708	29.827	5170000	4491100	3801900	4279100	4990200	3049900	4717300	4094700	3167100	5220400	3738000	3705300	5470800	6124100	3992900	5357100	5649400	3830800	0.229749	0.27193	0.242921	0.243064	0.690943	0.641435	0.0554383	0.0131726	0.0133156	0.419014	0.369505	0.41176	3.07547	8.18465	6.51775
P57746	V-type proton ATPase subunit D	Atp6v1d	P57746	V-type proton ATPase subunit D	Atp6v1d	2	15.8	28.369	247	5.7232	977010	1262500	1470000	2256000	1624100	1764400	966620	1499400	1224300	1246500	1808700	1283700	2928400	1408000	2323000	2074200	1430700	2477000	-1.63872	-0.838931	-1.45958	-1.30456	-0.577036	-0.685007	0.0426205	0.179136	0.334161	0.261895	0.153924	1.2275	1.40018	2.01639	1.03381	5	FALSE
P57759	Endoplasmic reticulum resident protein 29	Erp29	P57759	Endoplasmic reticulum resident protein 29	Erp29	8	36.6	28.823	262	16.433	7304100	9980000	17285000	10927000	10281000	8566700	8201700	11066000	8717400	8328100	8373900	8508400	12455000	10052000	7618000	15384000	13951000	12735000	1.50816	1.56703	1.47392	1.25532	1.63554	2.16116	0.0512927	-0.0342407	-0.252846	0.068508	0.594132	0.344323	1.00255	1.0349	9.12107
P57776	Elongation factor 1-delta	Eef1d	P57776	Elongation factor 1-delta	Eef1d	10	46.6	31.293	281	163.88	68888000	88013000	89142000	60636000	56984000	52025000	61290000	79374000	79705000	68377000	69645000	82659000	39206000	42002000	39424000	44176000	43720000	41686000	4.42305	4.08211	4.45288	4.37989	3.66518	3.788	0.000941716	0.0298346	-0.0431629	-0.416936	-0.29411	1.18042	2.66877	4.73567	6.31003	4	TRUE
P57780	Alpha-actinin-4	Actn4	P57780	Alpha-actinin-4	Actn4	65	78.8	104.98	912	323.31	156910000	156090000	148830000	135840000	140780000	126470000	103350000	124290000	115760000	109890000	95827000	114150000	146020000	166450000	126260000	159270000	182120000	169020000	5.34095	5.33211	5.09928	4.91675	5.51945	5.76408	5.62709e-06	-0.241668	-0.424201	0.187343	0.431967	4.58662	6.67646	2.63116	5.67225	6	FALSE
P57784	U2 small nuclear ribonucleoprotein A	Snrpa1	P57784	U2 small nuclear ribonucleoprotein A	Snrpa1	8	52.2	28.357	255	51.432	8928800	4173100	4654900	7435100	6293700	3238100	4796200	4848100	2662900	8760600	7472600	7495100	8421200	5021700	4839200	5615500	5060700	5678300	0.554543	0.67801	0.248731	1.16392	0.895371	0.80044	0.188699	-0.305812	0.609378	0.217361	0.12243	1.16111	2.25039	1.11901	0.208656
P58044	Isopentenyl-diphosphate Delta-isomerase 1	Idi1	P58044	Isopentenyl-diphosphate Delta-isomerase 1	Idi1	4	29.5	26.289	227	19.15	5379200	5357800	4068000	5823300	4731300	2641500	6457100	6688800	5368700	8166200	4874100	5033500	5755900	3603400	1792200	4771900	1966200	2776400	0.366215	0.325351	0.883696	0.733179	0.0750917	-0.0765671	0.120588	0.517482	0.366965	-0.250259	-0.401918	9.3436	2.71857	2.16554	1.49824
P58064	28S ribosomal protein S6, mitochondrial	Mrps6	P58064	28S ribosomal protein S6, mitochondrial	Mrps6	3	36	14.308	125	9.0391	3653300	3357000	11576000	3201400	3228400	1384500	2007300	1972100	1104500	3356600	1809100	1339700	2496600	2189800	1150600	2360400	1612600	1396100	0.458243	-0.45683	-1.02591	-0.807547	-0.779236	-0.841023	0.195135	-1.48416	-1.26579	-0.322405	-0.384192	1.70503	1.51688	3.25262	1.92787
P58137	Acyl-coenzyme A thioesterase 8	Acot8	P58137	Acyl-coenzyme A thioesterase 8	Acot8	1	5.9	35.827	320	2.5844	324420	0	0	481900	335940	0	0	0	0	0	0	0	0	412210	0	393490	265630	0	-3.59396	-3.10837			-2.97825	-3.31405	0.364825			0.130119	-0.205675	1.24247	1.24247	0.837536	2.40205
P58158	Galactosylgalactosylxylosylprotein 3-beta-glucuronosyltransferase 3	B3gat3	P58158	Galactosylgalactosylxylosylprotein 3-beta-glucuronosyltransferase 3	B3gat3	1	8.1	37.066	335	2.319	591450	0	0	0	0	0	0	0	0	0	0	0	0	0	0	0	0	659140	-2.72756					-2.16425	0.561805					1.24247	1.24247		1.24247
P58252	Elongation factor 2	Eef2	P58252	Elongation factor 2	Eef2	48	61.2	95.313	858	323.31	152270000	149720000	167560000	150040000	118090000	116780000	127500000	148340000	154280000	137760000	111730000	139040000	58460000	56062000	59672000	60092000	52135000	50688000	5.36348	5.25707	5.42347	5.19414	4.19548	4.11465	1.33891e-06	0.0599898	-0.16934	-1.06159	-1.14242	1.54959	4.8223	5.50051	6.71728	4	TRUE
P58281	Dynamin-like 120 kDa protein, mitochondrial	Opa1	P58281	Dynamin-like 120 kDa protein, mitochondrial;Dynamin-like 120 kDa protein, form S1	Opa1	14	24	111.34	960	36.238	1944700	1874400	991590	1485500	1536300	1023700	1184900	1288400	1144700	1594600	1241900	1046200	1648200	2385100	955440	1853800	1989700	1431900	-1.30697	-1.32839	-1.46693	-1.46531	-1.02723	-0.843974	0.192147	-0.159962	-0.158336	0.301166	0.484418	1.04442	1.67395	1.60472	7.93211
P58389	Serine/threonine-protein phosphatase 2A activator	Ppp2r4	P58389	Serine/threonine-protein phosphatase 2A activator	Ppp2r4	3	23.2	36.71	323	3.8021	0	386260	0	0	646370	0	0	606560	0	731040	708530	0	0	0	0	0	0	0	-3.32474	-2.43201	-2.50174	-2.29892			0.374986	0.823002	1.02582			1.24247	2.30834	1.24247	1.24247
P58501	PAX3- and PAX7-binding protein 1	Paxbp1	P58501	PAX3- and PAX7-binding protein 1	Paxbp1	1	1.7	104.83	919	2.1369	89000	88132	0	0	0	0	0	0	0	95026	24218	0	0	0	0	0	0	0	-5.45826			-6.20604			0.0855474		-0.747779			2.44612	1.03822
P58742	Aladin	Aaas	P58742	Aladin	Aaas	4	11.2	59.43	546	4.2545	939540	1323200	559570	1034500	2036600	0	1148700	329610	408090	1300600	593490	0	1179300	289480	0	1045900	221070	0	-2.09942	-1.25736	-2.63344	-2.01114	-2.50079	-2.74133	0.877221	-0.534022	0.0882754	-1.24343	-1.48397	0.632119	1.08097	1.04581	1.14644
P58771	Tropomyosin alpha-1 chain	Tpm1	P58771	Tropomyosin alpha-1 chain	Tpm1	35	74.3	32.68	284	294.53	169200000	195010000	174610000	159910000	164260000	131620000	129190000	167460000	156980000	152950000	141090000	140200000	250950000	255960000	200760000	467020000	451750000	434050000	5.56109	5.50394	5.49645	5.36064	6.20983	7.17185	2.04974e-12	-0.0646441	-0.200456	0.705897	1.66791	2.31165	4.87504	8.32894	10.0349	6	TRUE
P58871	182 kDa tankyrase-1-binding protein	Tnks1bp1	P58871	182 kDa tankyrase-1-binding protein	Tnks1bp1	22	21.6	181.82	1720	107.74	1634400	2202500	2342900	1178100	1413800	1515200	1327700	2626500	1750500	1437500	1862400	1982000	1261800	1474000	1379500	1258900	1289900	1145100	-0.899503	-1.29128	-0.865427	-1.01305	-1.2105	-1.346	0.302821	0.0340764	-0.113545	0.0807795	-0.0547214	0.278655	1.85904	1.29158	0.501794
P59017	Bcl-2-like protein 13	Bcl2l13	P59017	Bcl-2-like protein 13	Bcl2l13	8	30.2	46.719	434	29.798	3900100	4302300	5149300	4949500	5338900	2616700	2975200	3727800	3787100	5182100	3452500	4701700	5475300	5989500	3661800	5332600	6012700	3624900	0.219429	0.300732	0.0620956	0.315845	0.639023	0.642634	0.146669	-0.157334	0.0964161	0.338291	0.341902	2.20379	0.673215	4.66425	5.58256
P59113	Fermitin family homolog 1	Fermt1	P59113	Fermitin family homolog 1	Fermt1	4	9.5	76.941	677	13.582	0	431590	0	488700	0	223910	0	228540	0	0	560470	422530	372240	244870	386600	466080	978460	729340	-3.16465	-3.29946	-3.90994	-2.77997	-3.27252	-2.17366	0.0249614	-0.745291	0.384681	0.0269444	1.1258	1.24247	2.1728	1.30607	2.27281	6	TRUE
P59235	Nucleoporin Nup43	Nup43	P59235	Nucleoporin Nup43	Nup43	4	17.9	41.989	380	5.5628	0	1434300	2543900	1936700	412470	0	0	0	1998700	1780500	483670	1785500	1387300	0	0	1550500	0	0	-0.968714	-1.95693	-0.709602	-1.60871	-1.27906	-1.05327	0.869708	0.259113	-0.639992	0.677867	0.90366	1.73932	0.0709108	2.40466	2.32892
P59242	Cingulin	Cgn	P59242;Q99LG0	Cingulin	Cgn	18;1	20.6	136.45	1191	169.76	3180200	2118600	2548100	1308200	1075200	1082300	1642000	1505300	1559600	1762500	1734900	1615500	795960	911030	411080	458100	472560	254400	-0.557686	-1.53436	-1.08648	-1.04746	-2.24568	-3.03847	4.70681e-06	-0.528793	-0.48977	-0.711313	-1.50411	3.90738	2.4005	2.83238	5.69096	3	FALSE
P59325	Eukaryotic translation initiation factor 5	Eif5	P59325	Eukaryotic translation initiation factor 5	Eif5	2	5.6	48.968	429	16.273	731170	803140	687020	0	695140	528530	770240	678310	493950	1525700	565080	1481500	0	439310	325140	363420	367880	329420	-2.36143	-2.43328	-2.38676	-1.69792	-3.02353	-3.14596	0.0249733	-0.0253342	0.663505	-0.590252	-0.712675	0.020946	2.01154	2.44301	0.187008	3	FALSE
P59708	Splicing factor 3B subunit 6	Sf3b6	P59708	Splicing factor 3B subunit 6	Sf3b6	3	20.8	14.585	125	12.65	14608000	14762000	15288000	17804000	17429000	18479000	8844900	10020000	11831000	12379000	10688000	13571000	18262000	17666000	15636000	12784000	17511000	18069000	1.97071	2.42533	1.60935	1.78779	2.43654	2.34967	0.000576223	-0.361361	-0.182917	0.0112118	-0.0756576	5.58066	5.59248	0.075406	0.485225	1	TRUE
P59999	Actin-related protein 2/3 complex subunit 4	Arpc4	P59999	Actin-related protein 2/3 complex subunit 4	Arpc4	8	60.7	19.667	168	17.751	34934000	37505000	44381000	45293000	54457000	42811000	32616000	39165000	42104000	44297000	31015000	48291000	36899000	41838000	33058000	36576000	38853000	26773000	3.35091	3.82626	3.50292	3.52363	3.54944	3.42753	0.122344	0.152012	0.172719	-0.276824	-0.398732	3.68445	2.26736	7.76174	3.95679
P60060	Protein transport protein Sec61 subunit gamma	Sec61g	P60060	Protein transport protein Sec61 subunit gamma	Sec61g	2	36.8	7.7412	68	3.6698	10633000	10175000	0	10720000	12374000	8784700	7378900	7147900	0	9478000	7993200	0	12121000	9084700	10889000	12013000	13014000	13452000	1.41758	1.65903	1.11174	1.2973	1.74561	2.03513	0.0381621	-0.305845	-0.120284	0.0865769	0.376096	2.42719	2.13831	0.490409	2.93925	6	TRUE
P60122	RuvB-like 1	Ruvbl1	P60122	RuvB-like 1	Ruvbl1	14	41.7	50.213	456	53.364	24211000	25191000	20918000	17274000	21972000	15460000	16350000	19155000	14150000	25317000	17659000	17078000	14408000	14921000	12445000	16446000	14944000	14478000	2.62146	2.4364	2.30249	2.48387	2.13157	2.28802	0.02298	-0.318971	-0.137595	-0.304836	-0.148385	5.97814	1.58604	3.61802	1.26078	1	FALSE
P60229	Eukaryotic translation initiation factor 3 subunit E	Eif3e	P60229	Eukaryotic translation initiation factor 3 subunit E	Eif3e	13	34.6	52.22	445	122.93	17599000	10787000	15056000	8733200	10402000	6920000	11333000	11602000	12086000	14291000	6559500	12859000	6242700	6923000	7260000	5286400	6530000	5402900	1.90207	1.36223	1.8093	1.59617	1.10089	0.870071	0.00796907	-0.0927652	-0.3059	-0.261338	-0.49216	0.773498	5.35828	1.57505	4.4645	2	FALSE
P60335	Poly(rC)-binding protein 1	Pcbp1	P60335	Poly(rC)-binding protein 1	Pcbp1	13	67.1	37.497	356	151.37	35645000	52266000	52409000	44122000	45068000	46519000	34914000	48388000	49328000	39614000	41903000	49902000	30768000	35263000	37866000	28563000	27935000	31504000	3.60015	3.76261	3.71351	3.63037	3.44514	3.22822	0.195724	0.113355	0.0302192	-0.31747	-0.534393	3.25832	0.341787	4.74689	9.34093
P60603	Reactive oxygen species modulator 1	Romo1	P60603	Reactive oxygen species modulator 1	Romo1	1	21.5	8.1828	79	3.0111	0	0	1696600	2488400	3542200	2189400	0	0	0	0	0	0	1911500	3768000	0	2439100	3237300	2437000	-1.08979	-0.312993			-0.301272	-0.222215	0.00432696			0.0117213	0.0907781	1.24247	1.24247	1.18578	1.68464
P60605	Ubiquitin-conjugating enzyme E2 G2	Ube2g2	P60605	Ubiquitin-conjugating enzyme E2 G2	Ube2g2	1	14.5	18.566	165	2.4244	2123300	0	1303300	1215600	2797900	0	0	0	0	2477200	0	0	1366300	0	0	0	0	0	-1.17692	-0.911906		-0.656345	-1.30107		0.435463		0.520579	-0.389164		2.32592	0.775966	1.11253	2.06333
P60670	Nuclear protein localization protein 4 homolog	Nploc4	P60670	Nuclear protein localization protein 4 homolog	Nploc4	7	21.2	68.016	608	27.797	1552600	1045600	1194000	1187300	2484800	702970	1284400	1153200	1377500	1464800	953990	737360	1153500	2521800	409390	1803200	2787600	462440	-1.60663	-1.38568	-1.39244	-1.80121	-1.57961	-1.23866	0.845721	0.214187	-0.194582	-0.193936	0.14702	2.15798	1.08465	0.208372	1.42034
P60710	Actin, cytoplasmic 1	Actb	P60710	Actin, cytoplasmic 1;Actin, cytoplasmic 1, N-terminally processed	Actb	1	81.6	41.736	375	15.108	11890000	8855000	10296000	12069000	14459000	11442000	9309200	6834200	7008200	10319000	6418200	7881100	14190000	16865000	14335000	21056000	23076000	21892000	1.43582	1.91801	1.19812	1.19366	2.25113	2.81464	4.49122e-08	-0.237706	-0.242167	0.333119	0.896634	3.04919	4.66577	5.61524	7.85539	6	TRUE
P60766	Cell division control protein 42 homolog	Cdc42	P60766;Q8R527;Q9ER71	Cell division control protein 42 homolog	Cdc42	6;0;0	46.1	21.258	191	28.109	19331000	25531000	20479000	23238000	22359000	17189000	14399000	20926000	16135000	18100000	21405000	26123000	21224000	19948000	15970000	24536000	21043000	21518000	2.50946	2.63841	2.34704	2.61941	2.57741	2.83556	0.187412	-0.162421	0.109943	-0.0610002	0.197148	6.23438	0.992944	3.23845	2.47496
P60843	Eukaryotic initiation factor 4A-I	Eif4a1	P60843	Eukaryotic initiation factor 4A-I	Eif4a1	30	68.7	46.153	406	323.31	182490000	176160000	183390000	165370000	161790000	155790000	172380000	170020000	185050000	179790000	144770000	187680000	101640000	107640000	115380000	89966000	87755000	91639000	5.57216	5.59387	5.72155	5.59103	5.09226	4.84391	1.40376e-05	0.149394	0.0188716	-0.501608	-0.749965	6.16639	0.710167	5.69901	12.4773	4	TRUE
P60867	40S ribosomal protein S20	Rps20	P60867	40S ribosomal protein S20	Rps20	7	53.8	13.373	119	13.807	55613000	72866000	65511000	80190000	76604000	51786000	128950000	94138000	86211000	59016000	55048000	63648000	55232000	72065000	60082000	52758000	59330000	47626000	4.08116	4.3566	4.93035	4.07029	4.29222	4.08426	0.00375351	0.849191	-0.0108702	-0.0643822	-0.272338	2.96307	0.291308	0.332849	2.54222	2	TRUE
P60904	DnaJ homolog subfamily C member 5	Dnajc5	P60904	DnaJ homolog subfamily C member 5	Dnajc5	6	50	22.101	198	94.949	14335000	10926000	10945000	12241000	18074000	10487000	14080000	17302000	4223200	20525000	16239000	18978000	31583000	31904000	19941000	15579000	10126000	16497000	1.65622	1.99022	1.60022	2.39338	3.10118	2.13759	0.00171112	-0.0559982	0.737159	1.11097	0.147373	0.35824	6.14926	5.54699	0.426139	5	FALSE
P61021	Ras-related protein Rab-5B	Rab5b	P61021	Ras-related protein Rab-5B	Rab5b	2	22.8	23.707	215	14.3	1940800	3199500	2759100	4396300	3194800	2775100	1493400	3365200	2563300	2774800	2427800	2685400	4376300	3852400	3191000	3612900	4005400	3403400	-0.558671	0.0250589	-0.506274	-0.423218	0.252874	0.22973	0.00555292	0.0523965	0.135453	0.227815	0.204671	0.935188	0.708442	2.7256	1.19103	5	FALSE
P61022	Calcineurin B homologous protein 1	Chp1	P61022	Calcineurin B homologous protein 1	Chp1	4	29.7	22.432	195	5.0511	991540	3071300	2611100	3298900	2440600	0	672670	2055300	1762000	1331600	2485300	2511100	3141500	2300000	0	4313600	3181200	2093800	-0.927819	-0.290302	-1.30719	-0.797308	-0.29898	-0.0294345	0.504789	-0.379375	0.130511	-0.00867829	0.260867	3.40825	0.808205	0.601479	3.8826
P61025	Cyclin-dependent kinases regulatory subunit 1	Cks1b	P61025	Cyclin-dependent kinases regulatory subunit 1	Cks1b	3	65.8	9.6601	79	5.8942	6817100	9549800	7119600	5556000	0	0	12729000	10112000	16512000	7118900	7622300	11887000	0	0	0	0	0	0	1.02724	0.686666	1.94912	1.29546			4.90792e-05	0.921884	0.268217			2.93976	1.21927	1.24247	1.24247
P61027	Ras-related protein Rab-10	Rab10	P61027;Q9DD03	Ras-related protein Rab-10	Rab10	4;1	21	22.541	200	37.465	10419000	11137000	7787200	9312700	10275000	8100600	8716500	9917400	8190900	9043100	7392000	7188900	12274000	12960000	10109000	10417000	11572000	10615000	1.34828	1.46297	1.42054	1.15391	1.88675	1.79619	3.84016e-05	0.0722615	-0.194367	0.423774	0.33322	1.2463	2.84319	8.02075	5.12183	5	TRUE
P61028	Ras-related protein Rab-8B	Rab8b	P61028	Ras-related protein Rab-8B	Rab8b	2	21.3	23.603	207	17.801	0	413870	386920	215540	333890	293410	0	0	487410	491280	383920	312310	358220	436180	297770	352020	519840	485910	-3.22373	-3.59164	-2.74546	-3.17743	-3.13889	-2.80809	0.233124	0.478274	0.0463037	0.452748	0.783552	0.570253	1.14427	3.02338	6.29827
P61082	NEDD8-conjugating enzyme Ubc12	Ube2m	P61082	NEDD8-conjugating enzyme Ubc12	Ube2m	3	15.8	20.9	183	3.0929	2231900	2583300	3805900	0	0	2054600	2264900	3678500	4372700	2205100	2192900	3619300	0	0	1579100	0	0	1182400	-0.439661	-0.580697	-0.00634286	-0.439143	-0.880707	-1.32119	0.0109205	0.433318	0.000517556	-0.30001	-0.740494	3.60054	0.12715	1.24247	1.24247	2	TRUE
P61087	Ubiquitin-conjugating enzyme E2 K	Ube2k	P61087	Ubiquitin-conjugating enzyme E2 K	Ube2k	1	9	22.406	200	2.1615	2295100	2196000	1690200	495940	505500	2161200	2160600	3281400	2446800	1771400	1607600	2033700	0	0	2274200	0	0	1632600	-0.894693	-2.03118	-0.363159	-0.970973	-0.35445	-0.855738	0.151035	0.531534	-0.0762802	1.67672	1.17544	3.08917	0.41935	1.16351	12.1391
P61089	Ubiquitin-conjugating enzyme E2 N	Ube2n	P61089	Ubiquitin-conjugating enzyme E2 N	Ube2n	6	59.2	17.138	152	17.393	8666800	22494000	20305000	11832000	11734000	11999000	8892300	10724000	7247700	19226000	12539000	12010000	7949900	8043900	8778200	9779600	7725400	6591300	2.05867	1.8309	1.40891	2.01756	1.38063	1.34235	0.0906417	-0.649763	-0.0411155	-0.45027	-0.488551	1.94715	0.320256	7.97397	3.1386
P61161	Actin-related protein 2	Actr2	P61161	Actin-related protein 2	Actr2	12	42.4	44.76	394	64.14	31338000	24394000	28082000	39321000	35888000	20294000	20068000	13492000	18195000	30893000	22523000	26162000	23926000	20249000	16939000	23019000	23234000	17766000	2.87172	3.19875	2.3534	2.9017	2.67057	2.76036	0.0288381	-0.518317	0.0299833	-0.528185	-0.438395	7.88704	0.474274	3.11669	2.89781	3	TRUE
P61164	Alpha-centractin	Actr1a	P61164	Alpha-centractin	Actr1a	11	44.1	42.613	376	58.852	17026000	18184000	19059000	17338000	15570000	17304000	16101000	18120000	18727000	17940000	14208000	19987000	13488000	13226000	14610000	15630000	15342000	14209000	2.25065	2.32674	2.40317	2.2893	2.11898	2.26717	0.41152	0.15252	0.038649	-0.20776	-0.0595717	7.58965	0.802456	3.90025	0.827588
P61166	Transmembrane protein 258	Tmem258	P61166	Transmembrane protein 258	Tmem258	1	10.1	9.0788	79	1.5909	21448000	26142000	24200000	25858000	23906000	16648000	19038000	20291000	19275000	21560000	20556000	22561000	25679000	24938000	21505000	26575000	25475000	24473000	2.6511	2.70658	2.55204	2.61357	2.91951	3.02775	0.00244445	-0.099059	-0.0375296	0.212932	0.321166	1.4633	1.84783	2.25169	2.85235	5	FALSE
P61202	COP9 signalosome complex subunit 2	Cops2	P61202	COP9 signalosome complex subunit 2	Cops2	8	33.2	51.596	443	33.936	3966500	3773000	3861900	3207100	2538100	2921600	4344000	3586900	3806400	3401800	3463500	4691300	2896300	1418300	2808100	2842800	1809500	2205500	0.0260605	-0.212534	0.228024	0.113897	-0.48763	-0.476294	0.0502682	0.201963	0.0878368	-0.275096	-0.26376	2.52779	0.793069	1.57743	3.30259
P61205	ADP-ribosylation factor 3	Arf3	P61205;Q8BSL7	ADP-ribosylation factor 3;ADP-ribosylation factor 2	Arf3;Arf2	11;8	63.5	20.601	181	63.59	76399000	65355000	66345000	75487000	62736000	63856000	68749000	51990000	57916000	82587000	48339000	83743000	56284000	51267000	58720000	60481000	50817000	53385000	4.18764	4.33225	4.15107	4.30134	4.12651	4.13037	0.680548	-0.0365714	0.113705	-0.205738	-0.201876	0.406885	1.03571	2.42499	6.69911
P61211	ADP-ribosylation factor-like protein 1	Arl1	P61211	ADP-ribosylation factor-like protein 1	Arl1	4	33.7	20.411	181	27.118	4887800	3217200	5248600	5313900	4014400	4606700	4045200	3504100	4978900	5293500	3447500	6284800	5689100	4415100	3684000	6856900	7522700	4706800	0.197405	0.46977	0.311655	0.464938	0.513688	0.996888	0.0594968	0.114249	0.267533	0.0439174	0.527117	1.68854	3.63105	0.341885	2.41687
P61222	ATP-binding cassette sub-family E member 1	Abce1	P61222	ATP-binding cassette sub-family E member 1	Abce1	8	21.4	67.314	599	24.737	3946800	2930100	923200	705580	1328700	1345600	3242800	1655400	1795600	2169900	1370100	181700	556830	909710	797680	448460	339400	526480	-0.78612	-1.62474	-0.645744	-2.11176	-2.0994	-2.85811	0.0618927	0.140376	-1.32564	-0.474652	-1.23337	0.00548416	4.49152	3.23054	3.35303
P61255	60S ribosomal protein L26	Rpl26	P61255;A3KGS3	60S ribosomal protein L26	Rpl26	8;1	39.3	17.258	145	6.383	36808000	33693000	35880000	28979000	20789000	31261000	34171000	62862000	60863000	37406000	19195000	39306000	7540600	22331000	31284000	9850500	24277000	33739000	3.22224	2.9972	3.93006	3.11257	2.45738	2.68172	0.0666842	0.707823	-0.109672	-0.539815	-0.315476	2.81074	0.363196	0.810834	0.419262
P61290	Proteasome activator complex subunit 3	Psme3	P61290	Proteasome activator complex subunit 3	Psme3	8	31.5	29.506	254	24.094	7380200	7458600	6623600	5563400	2943700	4618200	4844100	5699000	6191200	8282100	4990800	6668800	5092700	5465700	5715600	5351300	5852100	7966600	0.911824	0.34385	0.737013	0.886623	0.774295	1.00997	0.203247	-0.174811	-0.0252008	0.430445	0.666123	1.85323	0.101295	1.84118	2.56711
P61327	Protein mago nashi homolog	Magoh	P61327;Q9CQL1	Protein mago nashi homolog;Protein mago nashi homolog 2	Magoh;Magohb	9;8	67.1	17.163	146	29.468	17908000	16369000	9544400	12742000	14680000	10220000	8761700	9590700	5561100	19130000	13603000	7471400	12995000	11083000	9126900	12528000	9699900	9858000	1.89179	1.89708	1.2207	1.82606	1.78981	1.76449	0.326359	-0.671091	-0.0657338	-0.107272	-0.132595	4.79733	0.246442	1.19516	0.908694
P61358	60S ribosomal protein L27	Rpl27	P61358	60S ribosomal protein L27	Rpl27	7	50	15.798	136	17.172	199020000	251160000	243420000	119580000	129110000	135100000	210930000	256460000	265070000	204600000	164120000	230440000	97269000	122830000	128940000	156280000	125350000	154190000	5.92061	5.26093	6.18911	5.81223	5.18804	5.53116	0.000565366	0.268498	-0.108379	-0.0728894	0.270229	6.59152	1.16069	0.872142	2.79076	6	FALSE
P61458	Pterin-4-alpha-carbinolamine dehydratase	Pcbd1	P61458	Pterin-4-alpha-carbinolamine dehydratase	Pcbd1	3	31.7	11.985	104	68.757	5650900	6240600	5181000	3817200	0	0	6028500	5272400	5014100	2951400	5585700	6916400	0	0	0	0	0	0	0.579563	0.145135	0.703377	0.462111			0.00017667	0.123815	-0.117451			1.25067	0.00582279	1.24247	1.24247
P61514	60S ribosomal protein L37a	Rpl37a	P61514	60S ribosomal protein L37a	Rpl37a	2	29.3	10.275	92	6.5375	34163000	32936000	36115000	45895000	45182000	27771000	39214000	39368000	47059000	38024000	26831000	41017000	8141100	48960000	34078000	50198000	48677000	29009000	3.17859	3.53469	3.64751	3.302	2.91289	3.72675	0.526874	0.468918	0.123406	-0.621801	0.192065	5.99595	1.94685	0.530406	3.84253
P61620	Protein transport protein Sec61 subunit alpha isoform 1	Sec61a1	P61620	Protein transport protein Sec61 subunit alpha isoform 1	Sec61a1	9	23.5	52.264	476	46.545	10621000	13791000	7431700	8897200	16573000	13963000	7277500	9841000	5981700	9042900	9580500	6119100	11067000	17106000	15256000	10695000	19857000	14401000	1.43783	1.93276	1.1789	1.20113	2.16836	2.21522	0.0266319	-0.258934	-0.236702	0.235599	0.282458	3.76516	4.79215	6.68192	3.0479	5	TRUE
P61750	ADP-ribosylation factor 4	Arf4	P61750	ADP-ribosylation factor 4	Arf4	4	56.7	20.396	180	85.26	10491000	8652100	18104000	10387000	21447000	15469000	14113000	10753000	17199000	12575000	8046200	18507000	6016600	18414000	14789000	7579700	17697000	14972000	1.63589	2.18045	2.04792	1.80799	1.89576	2.01296	0.906035	0.412032	0.172103	-0.284688	-0.167488	2.78391	4.36381	1.86193	2.28545
P61759	Prefoldin subunit 3	Vbp1	P61759	Prefoldin subunit 3	Vbp1	3	27	22.435	196	13.212	5953400	3415700	4219700	2134600	1071600	2828700	3923500	4030500	4365100	4335900	2892600	3710900	1335500	954370	2160600	1114900	515730	1516500	0.216109	-0.838502	0.300999	0.0312142	-1.17647	-1.71018	0.00104509	0.0848897	-0.184895	-0.337972	-0.871679	0.255106	1.61827	2.6247	3.89437	4	FALSE
P61804	Dolichyl-diphosphooligosaccharide--protein glycosyltransferase subunit DAD1	Dad1	P61804	Dolichyl-diphosphooligosaccharide--protein glycosyltransferase subunit DAD1	Dad1	3	28.3	12.497	113	10.04	15413000	17295000	20510000	23872000	21744000	15773000	14173000	19815000	19361000	11460000	13682000	23600000	26335000	23178000	16716000	27133000	26428000	20059000	2.21397	2.5966	2.40085	2.13554	2.7753	2.95975	0.0336226	0.186884	-0.0784247	0.178698	0.363153	2.36814	0.0578142	6.1766	7.23892	6	FALSE
P61924	Coatomer subunit zeta-1	Copz1	P61924	Coatomer subunit zeta-1	Copz1	3	26.6	20.198	177	37.275	19146000	24487000	25830000	22015000	22175000	17053000	17893000	26243000	28314000	22246000	20920000	26493000	9437500	17056000	14093000	10398000	18437000	13657000	2.59639	2.60462	2.83084	2.71433	2.05222	2.14048	0.0612644	0.234442	0.117939	-0.552397	-0.464136	4.04143	3.12312	2.44548	2.40876
P61957	Small ubiquitin-related modifier 2	Sumo2	P61957	Small ubiquitin-related modifier 2	Sumo2	3	27.4	10.871	95	66.758	61504000	63417000	62105000	64201000	59432000	47494000	47901000	50222000	46272000	66403000	46256000	58239000	41951000	41090000	35203000	31730000	54224000	28726000	4.03711	4.086	3.85273	4.00061	3.63271	3.55334	0.0317234	-0.184385	-0.0365006	-0.453289	-0.532652	3.79527	0.453499	5.07849	2.38338	3	TRUE
P61961	Ubiquitin-fold modifier 1	Ufm1	P61961	Ubiquitin-fold modifier 1	Ufm1	2	41.2	9.1175	85	11.926	7504400	3545700	4921100	0	0	0	6527400	5055500	4655900	7080900	3719600	4763900	0	0	0	0	0	0	0.41936		0.685768	0.508133			4.44292e-06	0.266408	0.0887728			1.75738	0.562553
P61965	WD repeat-containing protein 5	Wdr5	P61965;Q9D7H2	WD repeat-containing protein 5;WD repeat-containing protein 5B	Wdr5;Wdr5b	2;1	6.9	36.588	334	2.3674	701470	21812	52918	0	30007	0	379630	15810	27284	609370	15993	32111	0	29960	0	0	21085	0	-5.34836	-6.861	-5.92742	-5.69621	-6.76052	-7.25162	0.594054	-0.579062	-0.347851	0.100479	-0.390615	1.47703	1.78708	1.24247	1.24247
P61967	AP-1 complex subunit sigma-1A	Ap1s1	P61967	AP-1 complex subunit sigma-1A	Ap1s1	2	15.8	18.733	158	8.4395	1249500	1151200	1639600	1476600	1319100	1368800	1809600	1245400	1519700	1235100	1463000	1789900	1118200	1180100	0	1389900	1185200	0	-1.51229	-1.26488	-1.14335	-1.25113	-1.52548	-1.32494	0.341542	0.368941	0.261162	-0.260602	-0.0600572	1.92932	1.92653	1.75708	1.26474
P61971	Nuclear transport factor 2	Nutf2	P61971	Nuclear transport factor 2	Nutf2	4	49.6	14.478	127	13.038	14367000	13403000	8936700	0	6612500	11683000	13172000	13068000	6893400	16728000	12615000	9718600	0	2589500	8747900	0	2684000	6563500	1.65807	1.42477	1.66882	1.85173	0.631049	0.445982	0.0903766	0.0107538	0.19366	-0.79372	-0.978786	0.515048	4.95901	2.36646	2.32994
P61979	Heterogeneous nuclear ribonucleoprotein K	Hnrnpk	P61979	Heterogeneous nuclear ribonucleoprotein K	Hnrnpk	29	68.3	50.976	463	323.31	213200000	182740000	171690000	180760000	166290000	157340000	156160000	149300000	139800000	215700000	146610000	172680000	172660000	164700000	151360000	157350000	140140000	150940000	5.63289	5.65462	5.47668	5.64462	5.68216	5.57783	0.230247	-0.156204	0.0117293	0.0275392	-0.0767845	4.99942	0.479367	0.960119	2.5252
P61982	14-3-3 protein gamma	Ywhag	P61982	14-3-3 protein gamma;14-3-3 protein gamma, N-terminally processed	Ywhag	13	77.7	28.302	247	180.05	52018000	42981000	43013000	51546000	45935000	37294000	58990000	36596000	44869000	60847000	37427000	45233000	44737000	46216000	38408000	47282000	46091000	37928000	3.59285	3.74027	3.78585	3.7352	3.76207	3.80064	0.828427	0.192994	0.142347	0.0217972	0.0603764	1.70079	2.97463	0.194212	1.64757
P62071	Ras-related protein R-Ras2	Rras2	P62071	Ras-related protein R-Ras2	Rras2	8	43.1	23.399	204	91.51	18396000	17775000	14967000	11290000	13022000	11615000	14402000	19064000	15926000	12996000	10428000	11748000	17809000	15529000	12502000	16615000	14799000	14441000	2.1607	1.8428	2.29606	1.72997	2.25489	2.28702	0.000440559	0.135356	-0.430733	0.412089	0.44422	1.45861	5.17762	3.1511	4.24802	5	FALSE
P62073	Mitochondrial import inner membrane translocase subunit Tim10	Timm10	P62073	Mitochondrial import inner membrane translocase subunit Tim10	Timm10	1	15.6	10.333	90	3.5655	2537100	1990700	3165900	2435000	2686300	0	0	0	0	0	0	0	2090800	2572400	0	3188300	2945600	0	-0.591879	-0.440141			-0.511939	-0.0693165	0.0984015			-0.0717976	0.370825	5.41767	5.41767	0.772894	2.16709
P62075	Mitochondrial import inner membrane translocase subunit Tim13	Timm13	P62075	Mitochondrial import inner membrane translocase subunit Tim13	Timm13	5	69.5	10.458	95	52.611	44353000	64229000	42527000	52251000	54167000	41788000	34623000	26731000	32705000	40697000	34123000	35237000	32651000	32499000	36662000	29265000	29535000	39085000	3.7039	3.88079	3.22647	3.37724	3.41891	3.37037	0.0287986	-0.47743	-0.326665	-0.461877	-0.510419	1.87676	2.21987	3.09589	2.64324	3	FALSE
P62077	Mitochondrial import inner membrane translocase subunit Tim8 B	Timm8b	P62077	Mitochondrial import inner membrane translocase subunit Tim8 B	Timm8b	2	22.9	9.2864	83	2.2239	21511000	20851000	0	20519000	22253000	9496800	10416000	10224000	0	13525000	15784000	20032000	10612000	10994000	7024000	18812000	16080000	12459000	2.44339	2.29096	1.61858	2.20512	1.56257	2.31567	0.255837	-0.824806	-0.238268	-0.728391	0.0247077	2.44499	0.529478	3.3078	0.172036
P62082	40S ribosomal protein S7	Rps7	P62082	40S ribosomal protein S7	Rps7	12	64.4	22.127	194	121.12	216960000	205160000	184900000	202380000	137440000	178660000	180460000	179270000	173850000	200380000	142400000	168680000	143490000	113730000	143800000	128560000	123690000	143390000	5.73259	5.67843	5.73904	5.58391	5.39045	5.39593	0.121828	0.00644082	-0.148688	-0.287979	-0.282494	0.276489	3.2548	3.26955	2.33448
P62137	Serine/threonine-protein phosphatase PP1-alpha catalytic subunit	Ppp1ca	P62137	Serine/threonine-protein phosphatase PP1-alpha catalytic subunit	Ppp1ca	14	52.7	37.54	330	124.48	34791000	40817000	36822000	26949000	32574000	26453000	27143000	31322000	30119000	26809000	23761000	40020000	24788000	28377000	22106000	20235000	24715000	25964000	3.29984	3.09793	3.14603	3.06366	2.97791	2.91055	0.396471	-0.153811	-0.236178	-0.12002	-0.187381	4.35097	1.18926	4.19008	2.10269
P62141	Serine/threonine-protein phosphatase PP1-beta catalytic subunit	Ppp1cb	P62141	Serine/threonine-protein phosphatase PP1-beta catalytic subunit	Ppp1cb	3	42.8	37.186	327	12.371	2363500	2563600	2216400	2355000	2888700	2756500	2072800	2134200	2087600	2581700	2041400	2349700	2371600	3246700	2655200	2568700	2679100	2804000	-0.675798	-0.326798	-0.666332	-0.605489	-0.212401	-0.220873	0.0064033	0.00946576	0.0703085	0.114397	0.105925	0.174827	1.33176	1.72553	2.23627	5	FALSE
P62192	26S protease regulatory subunit 4	Psmc1	P62192	26S protease regulatory subunit 4	Psmc1	14	44.5	49.184	440	230.23	13159000	10823000	12550000	10241000	17088000	9862100	11528000	9920700	13084000	14691000	8815000	12250000	11349000	15636000	10306000	10872000	10316000	10502000	1.6763	1.8479	1.78038	1.72824	1.94862	1.75635	0.787741	0.104071	0.0519308	0.100712	-0.0915514	2.29823	1.18808	1.78442	0.521635
P62196	26S protease regulatory subunit 8	Psmc5	P62196	26S protease regulatory subunit 8	Psmc5	18	53.4	45.626	406	97.714	18970000	22867000	22890000	20317000	14831000	18485000	11874000	13473000	14992000	20150000	13016000	18762000	18462000	13684000	14572000	17216000	13927000	16608000	2.50093	2.41135	2.00725	2.27261	2.28506	2.34214	0.188874	-0.493681	-0.228314	-0.126296	-0.0692193	5.81924	1.64419	2.1271	1.88904
P62204	Calmodulin	Calm1	P62204;Q9D6P8;P20801	Calmodulin	Calm1	17;6;1	98.7	16.837	149	323.31	438270000	428480000	443850000	440560000	380640000	368610000	373430000	353480000	377030000	464720000	347320000	437010000	466380000	388950000	376500000	416320000	375410000	362170000	6.84599	6.89068	6.78753	6.87501	7.01148	6.9405	0.159534	-0.0584614	0.0290189	0.1208	0.0498179	1.81954	1.06237	9.27501	2.62455
P62242	40S ribosomal protein S8	Rps8	P62242	40S ribosomal protein S8	Rps8	11	51.9	24.205	208	225.22	146150000	142820000	154900000	132070000	117080000	121260000	118950000	130400000	126720000	122700000	100660000	127660000	84400000	88073000	89055000	100910000	92681000	80273000	5.28328	5.2097	5.23346	5.04723	4.78186	4.86169	0.000865437	-0.0498172	-0.236057	-0.427841	-0.348004	1.15212	10.0953	4.62258	3.81005	4	FALSE
P62245	40S ribosomal protein S15a	Rps15a	P62245	40S ribosomal protein S15a	Rps15a	8	61.5	14.839	130	44.214	96235000	107610000	108040000	99964000	102580000	83892000	91321000	104370000	102470000	97923000	78305000	102670000	74645000	80007000	68886000	79726000	85385000	69295000	4.77296	4.83501	4.89713	4.71322	4.5531	4.63823	0.0202297	0.124169	-0.0597392	-0.281905	-0.196783	4.51201	1.14397	4.96324	6.34827	2	FALSE
P62257	Ubiquitin-conjugating enzyme E2 H	Ube2h	P62257	Ubiquitin-conjugating enzyme E2 H	Ube2h	1	8.2	20.655	183	3.6867	2879200	4620100	3359900	0	1299100	0	4135600	3612500	3573200	2532400	960250	2596000	0	0	0	0	0	0	-0.0975658	-1.42493	0.177398	-0.929516			3.96611e-06	0.274964	-0.83195			1.16661	1.90549	1.24247	1.24247
P62259	14-3-3 protein epsilon	Ywhae	P62259	14-3-3 protein epsilon	Ywhae	24	73.3	29.174	255	323.31	303500000	234900000	269710000	288770000	249830000	199050000	289990000	202130000	261360000	316790000	194950000	282270000	144980000	179360000	151770000	142250000	158910000	136330000	6.14067	6.18873	6.22093	6.20282	5.64044	5.54081	0.00850485	0.0802542	0.0621459	-0.548293	-0.647923	1.62138	2.22343	3.08118	4.23211	4	TRUE
P62264	40S ribosomal protein S14	Rps14	P62264	40S ribosomal protein S14	Rps14	6	37.7	16.273	151	20.164	63633000	113190000	66167000	68676000	74006000	61607000	112160000	137970000	130610000	77189000	95769000	138740000	66656000	50314000	76646000	56753000	50798000	49686000	4.36255	4.34898	5.24688	4.84041	4.32694	4.06507	0.00565762	0.88433	0.477862	-0.0220386	-0.283916	4.91343	1.6331	0.0484408	4.06205	2	TRUE
P62267	40S ribosomal protein S23	Rps23	P62267	40S ribosomal protein S23	Rps23	4	28.7	15.807	143	10.827	50077000	45877000	43835000	32185000	31515000	39863000	50740000	55779000	44290000	55079000	33375000	41619000	15172000	16157000	32975000	17543000	18343000	34017000	3.61503	3.36463	3.90983	3.59216	2.66329	2.82842	0.0133596	0.294805	-0.0228689	-0.701338	-0.536203	3.60294	0.137466	3.88494	4.09528	4	FALSE
P62270	40S ribosomal protein S18	Rps18	P62270	40S ribosomal protein S18	Rps18	9	47.4	17.718	152	19.37	86928000	106260000	101950000	87100000	80238000	100300000	115890000	148780000	120750000	111970000	93168000	113170000	69357000	70247000	86340000	84572000	79506000	94390000	4.69007	4.73654	5.26114	4.90808	4.56381	4.78092	0.0118454	0.571066	0.218013	-0.172726	0.0443858	5.24476	3.28512	3.53265	1.19754	2	FALSE
P62274	40S ribosomal protein S29	Rps29	P62274	40S ribosomal protein S29	Rps29	2	33.9	6.6767	56	9.1924	135580000	157150000	158600000	43067000	55773000	21007000	161130000	168840000	178920000	132370000	120100000	149220000	29094000	46941000	16415000	32083000	49579000	18256000	5.30451	3.47114	5.66955	5.24367	3.15384	3.2976	1.08728e-07	0.365036	-0.0608477	-0.317304	-0.173541	5.49256	2.5275	3.07516	2.40316	2	TRUE
P62281	40S ribosomal protein S11	Rps11	P62281	40S ribosomal protein S11	Rps11	6	39.2	18.431	158	7.1022	39577000	37352000	38966000	34392000	19015000	13231000	46242000	45233000	43792000	43529000	28795000	39510000	24147000	22066000	14974000	38137000	27319000	18500000	3.34638	2.62318	3.75897	3.38299	2.65702	3.1005	0.0039394	0.412591	0.0366109	0.0338391	0.477325	6.18079	0.712588	0.166282	5.27579	6	FALSE
P62301	40S ribosomal protein S13	Rps13	P62301	40S ribosomal protein S13	Rps13	8	44.4	17.222	151	34.926	35355000	79952000	60772000	65345000	43802000	57780000	55237000	105990000	91823000	59909000	60511000	62698000	38184000	31787000	58414000	64447000	52383000	62912000	3.87184	4.04202	4.61	4.11578	3.70755	4.25448	0.151558	0.738161	0.243939	-0.334468	0.212464	6.50455	0.976985	1.47543	3.54969
P62305	Small nuclear ribonucleoprotein E	Snrpe	P62305	Small nuclear ribonucleoprotein E	Snrpe	3	52.2	10.803	92	21.778	51960000	60698000	65160000	55413000	64053000	58307000	37059000	43969000	46197000	51363000	47599000	55967000	55602000	63538000	49590000	51119000	55410000	54578000	3.95804	4.14986	3.66459	3.87173	4.14258	4.10174	0.0171999	-0.293446	-0.0863056	-0.00727749	-0.0481155	4.87716	2.25418	0.0972224	2.58858	1	TRUE
P62307	Small nuclear ribonucleoprotein F	Snrpf	P62307	Small nuclear ribonucleoprotein F	Snrpf	1	15.1	9.7251	86	78.034	25640000	21006000	20610000	21887000	15192000	22449000	16073000	18343000	16146000	21258000	15429000	19724000	18308000	14074000	19916000	16584000	12819000	21555000	2.55454	2.55215	2.3369	2.40419	2.44479	2.40966	0.89661	-0.217636	-0.150352	-0.10736	-0.142484	2.2765	2.34425	2.24067	1.87019
P62309	Small nuclear ribonucleoprotein G	Snrpg	P62309	Small nuclear ribonucleoprotein G	Snrpg	2	17.1	8.496	76	17.428	16852000	23862000	44337000	48381000	25379000	20642000	0	18110000	20210000	0	21142000	26455000	42265000	23742000	20901000	32905000	29231000	15050000	2.78241	3.14002	2.5133	2.82287	3.1218	2.96282	0.363612	-0.269112	0.0404622	-0.01822	-0.1772	2.91703	2.16085	0.643987	0.88918
P62311	U6 snRNA-associated Sm-like protein LSm3	Lsm3	P62311	U6 snRNA-associated Sm-like protein LSm3	Lsm3	1	8.8	11.845	102	1.7981	0	1354100	0	13022000	10344000	0	0	0	0	0	0	0	12068000	8270300	0	10957000	8745600	0	-1.51505	1.74189			1.595	1.60618	0.123195			-0.146885	-0.13571	1.24247	1.24247	2.07671	2.32414
P62313	U6 snRNA-associated Sm-like protein LSm6	Lsm6	P62313	U6 snRNA-associated Sm-like protein LSm6	Lsm6	3	36.2	9.1275	80	2.1559	11507000	0	5091200	18394000	11589000	14344000	9926100	0	3734900	12252000	0	4161600	15910000	11372000	13533000	13930000	9428400	12773000	1.02506	2.12295	0.893319	0.954483	2.08894	1.92642	0.0141223	-0.131741	-0.0705771	-0.0340052	-0.196525	0.696129	0.0359764	0.742359	3.15929	3	FALSE
P62315	Small nuclear ribonucleoprotein Sm D1	Snrpd1	P62315	Small nuclear ribonucleoprotein Sm D1	Snrpd1	4	54.6	13.281	119	37.491	64559000	62575000	61514000	76719000	75254000	65487000	54167000	51561000	57160000	72461000	48999000	63708000	77680000	79368000	65230000	80150000	78416000	70063000	4.0494	4.43966	4.02612	4.11346	4.54219	4.60513	1.01361e-06	-0.0232764	0.0640651	0.102532	0.165477	0.576416	1.12492	3.00066	8.7896	6	FALSE
P62317	Small nuclear ribonucleoprotein Sm D2	Snrpd2	P62317	Small nuclear ribonucleoprotein Sm D2	Snrpd2	8	61.9	13.527	118	22.895	48811000	37905000	35154000	54933000	44173000	37152000	23663000	22848000	25103000	43657000	30360000	32014000	54350000	31395000	33634000	55044000	46546000	41503000	3.40479	3.75023	2.84074	3.30868	3.60589	3.92178	0.00338118	-0.564044	-0.0961042	-0.14434	0.171556	3.92543	2.95698	1.40609	5.67397	1	FALSE
P62320	Small nuclear ribonucleoprotein Sm D3	Snrpd3	P62320	Small nuclear ribonucleoprotein Sm D3	Snrpd3	4	37.3	13.916	126	10.754	40840000	44468000	28821000	39357000	40116000	36943000	32818000	35696000	30435000	46185000	35775000	40082000	37241000	40336000	34585000	40989000	41912000	41044000	3.30032	3.54083	3.30522	3.52276	3.55801	3.72422	0.00473144	0.00490011	0.222448	0.0171763	0.183387	0.102604	1.7028	0.439816	6.72641	6	FALSE
P62322	U6 snRNA-associated Sm-like protein LSm5	Lsm5	P62322	U6 snRNA-associated Sm-like protein LSm5	Lsm5	1	20.9	9.9374	91	3.6829	3774700	12987000	7709400	10155000	0	8796200	3832600	11029000	10164000	6234500	10271000	10982000	13431000	0	8635800	8748900	0	7880900	0.92909	1.53703	1.18028	1.33701	1.78334	1.42927	0.976983	0.251188	0.407918	0.246303	-0.107758	1.29365	1.79865	1.44727	2.43217
P62331	ADP-ribosylation factor 6	Arf6	P62331	ADP-ribosylation factor 6	Arf6	4	42.3	20.082	175	18.165	5147800	3563800	4517600	7897800	9788600	7832800	5526900	3607600	3349600	8121800	3677800	4579900	9342100	8002400	8976600	7827400	6610900	8006300	0.199407	1.34423	0.285127	0.549711	1.4665	1.25387	0.000168736	0.0857199	0.350304	0.122263	-0.0903594	0.613625	2.06661	0.973813	0.574315	3	FALSE
P62334	26S protease regulatory subunit 10B	Psmc6	P62334	26S protease regulatory subunit 10B	Psmc6	12	40.4	44.172	389	80.709	15182000	12367000	11284000	14439000	13810000	19336000	13112000	13164000	11116000	16818000	13212000	12251000	12341000	13177000	19345000	13174000	16133000	19697000	1.75807	2.23446	1.89993	1.9879	2.20946	2.36619	0.265796	0.141859	0.229834	-0.0250033	0.131733	2.66461	3.7602	0.0795311	1.68421
P62492	Ras-related protein Rab-11A	Rab11a	P62492	Ras-related protein Rab-11A	Rab11a	1	66.7	24.393	216	24.495	0	0	1751400	0	0	1169500	0	0	616180	0	0	0	0	0	891940	0	0	876160	-1.04393	-1.39366	-2.40724		-1.70479	-1.75364	0.914833	-1.36331		-0.311129	-0.35998	1.24247	1.24247	1.24247	1.24247
P62627	Dynein light chain roadblock-type 1	Dynlrb1	P62627	Dynein light chain roadblock-type 1	Dynlrb1	5	69.8	10.99	96	9.3656	7774400	13770000	5277900	2610900	0	16013000	9933100	17885000	9631600	6869300	11218000	15243000	1576600	0	7630900	3713100	6982200	6519500	1.12248	0.989392	1.84486	1.58372	0.148758	0.822725	0.386242	0.722379	0.461238	-0.840634	-0.166667	5.89121	1.0533	1.46477	0.100328
P62700	Protein yippee-like 5	Ypel5	P62700	Protein yippee-like 5	Ypel5	1	11.6	13.841	121	5.2447	0	0	0	0	0	0	0	0	0	0	0	0	0	0	0	0	0	0
P62702	40S ribosomal protein S4, X isoform	Rps4x	P62702	40S ribosomal protein S4, X isoform	Rps4x	21	63.5	29.597	263	48.779	58489000	64674000	72817000	52236000	53712000	56093000	67777000	82284000	64721000	56311000	50853000	64308000	34516000	39943000	43914000	46378000	45587000	56381000	4.0989	4.01817	4.41844	4.01457	3.63161	3.97672	0.0150057	0.319535	-0.0843318	-0.386566	-0.0414499	2.23256	3.366	5.38455	0.711202	2	FALSE
P63330	Serine/threonine-protein phosphatase 2A catalytic subunit alpha isoform	Ppp2ca	P63330;P62715	Serine/threonine-protein phosphatase 2A catalytic subunit alpha isoform;Serine/threonine-protein phosphatase 2A catalytic subunit beta isoform	Ppp2ca;Ppp2cb	6;6	35.6	35.608	309	45.012	11903000	13081000	14842000	11207000	11435000	11306000	11568000	13776000	15800000	13411000	11564000	16030000	8003100	10786000	11129000	8674200	9672600	8830900	1.79985	1.76378	2.03063	1.94426	1.63901	1.53343	0.144145	0.230776	0.14441	-0.12477	-0.230349	6.2444	4.47276	0.84685	4.15967
P62717	60S ribosomal protein L18a	Rpl18a	P62717	60S ribosomal protein L18a	Rpl18a	9	39.8	20.732	176	22.428	55000000	62525000	59349000	37144000	38012000	34931000	45167000	59981000	52871000	51974000	42642000	51946000	24759000	30675000	25218000	35333000	32301000	34996000	3.95472	3.46017	3.97397	3.78868	3.07813	3.45089	2.77105e-05	0.0192509	-0.166043	-0.382033	-0.00927309	0.545467	3.1321	4.39119	0.128689	2	FALSE
P62743	AP-2 complex subunit sigma	Ap2s1	P62743	AP-2 complex subunit sigma	Ap2s1	3	21.8	17.018	142	5.3799	0	0	0	3780200	6850400	0	0	0	0	0	0	0	2702600	0	0	4070100	0	0		0.552413			-0.316996	0.33906	0.213104			-0.869409	-0.213354			1.53982	1.07542
P62748	Hippocalcin-like protein 1	Hpcal1	P62748	Hippocalcin-like protein 1	Hpcal1	6	35.8	22.338	193	29.809	4813900	5268900	3322900	2502200	3387000	1848200	3742200	4209300	3398500	3996700	3834100	3433600	2927500	2770500	2860000	4248400	2249800	2676500	0.207481	-0.413351	0.178749	0.0901982	-0.151675	-0.0852756	0.154278	-0.0287319	-0.117283	0.261675	0.328075	0.525675	1.49731	1.16732	1.00977
P62751	60S ribosomal protein L23a	Rpl23a	P62751	60S ribosomal protein L23a	Rpl23a	10	45.5	17.695	156	25.414	101850000	120210000	127340000	94120000	84617000	85309000	99448000	106910000	116590000	88759000	76197000	98562000	66431000	65791000	80697000	73055000	68674000	69770000	4.93252	4.72152	5.01177	4.63321	4.47906	4.49475	0.011943	0.0792522	-0.29931	-0.242454	-0.226768	1.4646	4.45062	2.19336	5.91395	2	FALSE
P62754	40S ribosomal protein S6	Rps6	P62754	40S ribosomal protein S6	Rps6	10	31.7	28.68	249	41.175	62817000	68600000	66528000	49241000	48597000	43923000	66251000	79876000	73444000	64560000	48969000	63282000	33571000	43253000	36952000	43690000	48623000	45168000	4.11813	3.82404	4.45401	4.05442	3.57353	3.87238	1.7389e-05	0.335871	-0.0637126	-0.250505	0.0483423	6.51107	1.00408	2.41154	1.03227	2	FALSE
P62774	Myotrophin	Mtpn	P62774	Myotrophin	Mtpn	2	20.3	12.861	118	26.251	4545700	4583900	5057800	3569500	3282800	2805000	3863000	4954100	3666500	13977000	10011000	10482000	2024100	2003600	1829300	6295800	7058100	4876300	0.31496	-0.0569096	0.308877	1.6905	-0.699897	0.942189	1.47721e-08	-0.00608328	1.37554	-0.642987	0.999098	0.0144598	6.1991	5.95937	5.41405	3	FALSE
P62806	Histone H4	Hist1h4a	P62806	Histone H4	Hist1h4a	10	60.2	11.367	103	81.546	3584900000	2758200000	3160500000	2319400000	2251900000	1310800000	2144900000	3466000000	3031700000	1997800000	1450800000	1943100000	3286300000	2841900000	2528100000	1174700000	1067600000	877890000	9.69615	9.15444	9.72851	8.98138	9.82262	8.36775	0.000144701	0.0323621	-0.71477	0.668184	-0.786693	0.191186	5.99535	4.83487	4.22417	5	FALSE
P62814	V-type proton ATPase subunit B, brain isoform	Atp6v1b2	P62814	V-type proton ATPase subunit B, brain isoform	Atp6v1b2	15	51.1	56.55	511	52.268	10994000	13362000	9185100	10738000	14413000	8523100	7864000	8912800	10889000	9507300	9553800	8439100	17328000	16127000	13406000	11129000	10567000	7641500	1.5411	1.71865	1.45661	1.37846	2.29346	1.62624	0.000800546	-0.0844908	-0.16264	0.574813	-0.0924136	0.370204	3.39189	4.26497	0.793884	5	FALSE
P62821	Ras-related protein Rab-1A	Rab1A	P62821	Ras-related protein Rab-1A	Rab1A	15	76.1	22.677	205	241.11	124230000	127240000	129480000	108990000	128170000	100220000	84197000	97004000	100670000	118700000	97631000	115510000	97833000	106360000	81486000	102870000	114210000	87837000	5.06339	5.06921	4.81435	4.9685	4.90089	5.0147	0.116033	-0.249038	-0.0948877	-0.16831	-0.0545084	7.21328	4.78491	5.22756	1.62651
P62827	GTP-binding nuclear protein Ran	Ran	P62827;Q61820	GTP-binding nuclear protein Ran	Ran	13;5	70.8	24.423	216	65.599	156770000	177880000	171820000	152010000	138390000	106020000	146670000	164140000	154940000	157600000	140850000	158430000	75569000	82600000	58035000	60726000	59607000	48523000	5.47244	5.29314	5.54155	5.43301	4.49193	4.16312	1.83605e-07	0.0691162	-0.039432	-0.801215	-1.13002	1.87786	1.95849	5.65656	6.79221	4	TRUE
P62830	60S ribosomal protein L23	Rpl23	P62830	60S ribosomal protein L23	Rpl23	5	50.7	14.865	140	17.251	39987000	20499000	37081000	40287000	36853000	33719000	47459000	21152000	42050000	40227000	38236000	37948000	32002000	33425000	13408000	56182000	39203000	17366000	3.03895	3.46735	3.38642	3.46203	2.93904	3.43008	0.703347	0.347469	0.423079	-0.528318	-0.0372777	3.07178	1.46948	2.03288	0.269851
P62835	Ras-related protein Rap-1A	Rap1a	P62835	Ras-related protein Rap-1A	Rap1a	2	40.2	20.987	184	5.1217	4023200	2384600	0	1821000	0	0	3292900	3457800	1054900	8074800	4510400	1416300	3098400	1579600	966620	3599400	0	0	-0.330091	-0.922649	-0.539933	0.0806613	-0.916251	0.161752	0.246511	-0.209842	0.410752	0.00639809	1.0844	2.20387	4.15862	6.37387	1.24247
P62843	40S ribosomal protein S15	Rps15	P62843	40S ribosomal protein S15	Rps15	7	69	17.04	145	104.26	85710000	110720000	81693000	86293000	83151000	49271000	75412000	118220000	80835000	75129000	89689000	80325000	60023000	66122000	42949000	67987000	66472000	39913000	4.59653	4.40737	4.75095	4.53304	4.1294	4.17592	0.146121	0.154415	-0.0634956	-0.277975	-0.231455	2.52911	1.30415	2.76045	6.10078
P62849	40S ribosomal protein S24	Rps24	P62849	40S ribosomal protein S24	Rps24	6	44.4	15.423	133	33.688	127420000	122050000	131010000	137900000	112550000	109790000	119310000	126130000	98610000	119750000	85085000	83697000	89742000	63933000	89230000	107100000	66812000	90898000	5.0612	5.16371	5.09829	4.75166	4.65827	4.79271	0.0674382	0.0370938	-0.309536	-0.505442	-0.370996	0.294789	2.53222	4.06315	4.09503
P62852	40S ribosomal protein S25	Rps25	P62852	40S ribosomal protein S25	Rps25	4	28	13.742	125	5.886	94270000	108710000	91702000	83479000	81766000	65123000	96813000	106450000	108450000	88064000	72844000	95500000	52732000	61487000	69048000	104830000	87604000	68457000	4.68908	4.5175	4.96198	4.59261	4.2605	4.77636	0.00918093	0.272896	-0.0964728	-0.257	0.25886	3.98985	0.910791	1.34575	2.92911	2	FALSE
P62855	40S ribosomal protein S26	Rps26	P62855	40S ribosomal protein S26	Rps26	3	27	13.015	115	10.16	99715000	113400000	106980000	91379000	65622000	79714000	87178000	81653000	99021000	86810000	69790000	90500000	57716000	53095000	58480000	70948000	64966000	65480000	4.8105	4.55243	4.74029	4.53925	4.15347	4.42346	0.00744755	-0.0702113	-0.271249	-0.398954	-0.128962	0.705287	3.73854	3.36061	1.53779	4	FALSE
P62858	40S ribosomal protein S28	Rps28	P62858	40S ribosomal protein S28	Rps28	3	46.4	7.8409	69	89.144	198940000	189670000	228640000	204200000	187890000	190500000	185420000	190140000	212010000	193010000	139300000	203570000	153650000	145950000	149340000	135910000	129080000	143920000	5.75525	5.86395	5.87581	5.64571	5.56148	5.44495	0.0375158	0.12056	-0.109541	-0.302473	-0.418997	3.40329	3.38107	6.11822	7.35415	2	FALSE
P62862	40S ribosomal protein S30	Fau	P62862	40S ribosomal protein S30	Fau	2	18.6	6.6478	59	2.7435	93156000	108110000	95303000	84457000	71553000	83586000	87430000	96861000	94690000	87381000	80568000	91037000	56536000	58457000	72033000	69861000	62130000	65154000	4.69922	4.57897	4.80231	4.61431	4.29004	4.39217	0.0238322	0.103083	-0.0849119	-0.288922	-0.186791	2.76795	2.39138	2.87721	3.06017	2	FALSE
P62869	Transcription elongation factor B polypeptide 2	Tceb2	P62869	Transcription elongation factor B polypeptide 2	Tceb2	6	52.5	13.17	118	17.22	12284000	9183700	11952000	11111000	12251000	8993100	10154000	6519000	11299000	25523000	16339000	21263000	8746000	9903300	7360300	14108000	16350000	13089000	1.54075	1.68273	1.44688	2.55581	1.44181	2.20902	4.83941e-05	-0.0938747	1.01506	-0.240915	0.526289	0.820241	7.5794	5.8053	6.98526	3	FALSE
P62874	Guanine nucleotide-binding protein G(I)/G(S)/G(T) subunit beta-1	Gnb1	P62874;Q61011	Guanine nucleotide-binding protein G(I)/G(S)/G(T) subunit beta-1	Gnb1	3;1	28.8	37.377	340	23.371	13467000	13291000	10613000	1035900	14793000	13088000	9824400	12711000	11829000	11581000	11403000	9466100	10143000	18600000	11885000	9591200	11715000	12429000	1.7056	0.812841	1.77417	1.61366	2.04662	1.83825	0.754463	0.0685754	-0.0919374	1.23378	1.02541	0.587135	1.40501	2.00267	0.804446
P62878	E3 ubiquitin-protein ligase RBX1	Rbx1	P62878	E3 ubiquitin-protein ligase RBX1;E3 ubiquitin-protein ligase RBX1, N-terminally processed	Rbx1	2	17.6	12.274	108	30.673	4536800	5619700	9889000	10183000	8960100	7743700	7112700	7829800	7237300	8664300	6692700	9400600	7505300	7949800	11789000	6938300	6142100	5824300	0.734428	1.41842	1.14957	1.21453	1.48911	1.0075	0.216978	0.415141	0.480105	0.0706969	-0.410914	1.11451	2.14921	0.386819	6.4916
P62880	Guanine nucleotide-binding protein G(I)/G(S)/G(T) subunit beta-2	Gnb2	P62880;P29387	Guanine nucleotide-binding protein G(I)/G(S)/G(T) subunit beta-2	Gnb2	12;5	44.7	37.331	340	58.315	56326000	95605000	80702000	104660000	111920000	93740000	42211000	75769000	65590000	61869000	78459000	78640000	110090000	122250000	78383000	98288000	104660000	86670000	4.31819	4.95237	4.15746	4.36513	5.00595	4.94436	0.00289198	-0.160733	0.0469369	0.0535791	-0.00800836	5.49723	1.16048	0.646405	0.33143	1	FALSE
P62889	60S ribosomal protein L30	Rpl30	P62889	60S ribosomal protein L30	Rpl30	8	71.3	12.784	115	27.148	60565000	71229000	72553000	81514000	57496000	56946000	64799000	71904000	79018000	70022000	51183000	77014000	61101000	54473000	53730000	76240000	58131000	52911000	4.16035	4.27217	4.42796	4.20918	4.15246	4.30211	0.576687	0.26761	0.0488308	-0.119706	0.0299357	5.49033	0.499488	1.15824	0.634765
P62892	60S ribosomal protein L39	Rpl39	P62892	60S ribosomal protein L39	Rpl39	1	19.6	6.4066	51	7.232	137030000	166490000	115940000	120760000	87021000	168590000	132860000	159520000	104980000	145470000	117820000	102290000	91126000	64419000	141380000	93948000	69289000	136510000	5.18672	5.18243	5.29307	5.09824	4.89059	4.94277	0.928924	0.106348	-0.0884838	-0.291835	-0.239657	2.30098	1.11229	5.9963	4.0587
P62897	Cytochrome c, somatic	Cycs	P62897;CON__P62894;P00015	Cytochrome c, somatic	Cycs	8;3;2	61.9	11.605	105	127.86	108890000	119210000	113920000	104750000	105110000	86495000	87800000	107020000	102920000	102600000	87159000	103960000	117900000	117320000	75564000	100380000	98811000	75744000	4.90709	4.88391	4.89238	4.79317	5.0015	4.86203	0.623276	-0.0147037	-0.113911	0.117589	-0.0218774	0.743278	3.60853	1.40161	0.360282
P62900	60S ribosomal protein L31	Rpl31	P62900	60S ribosomal protein L31	Rpl31	7	41.6	14.463	125	41.228	111090000	92930000	83988000	100750000	75087000	65125000	125960000	106580000	100040000	110640000	69933000	81875000	77930000	67313000	66173000	107340000	73765000	61409000	4.65035	4.56696	5.05031	4.60872	4.47141	4.6528	0.0851484	0.399956	-0.0416347	-0.0955514	0.0858359	6.274	1.01418	0.955968	1.63023
P62908	40S ribosomal protein S3	Rps3	P62908	40S ribosomal protein S3	Rps3	18	70.8	26.674	243	57.695	97372000	106940000	110890000	86582000	86473000	83005000	96258000	91760000	90589000	96888000	76864000	87023000	54765000	64844000	51337000	61145000	61554000	62776000	4.78812	4.67864	4.80126	4.61966	4.16172	4.30573	3.17685e-05	0.0131346	-0.168463	-0.516922	-0.372909	0.0803935	2.3393	4.92261	10.9234	4	FALSE
P62911	60S ribosomal protein L32	Rpl32	P62911;P17932	60S ribosomal protein L32	Rpl32	10;2	62.2	15.86	135	28.543	156870000	155390000	140390000	87827000	103360000	80363000	129740000	130140000	117940000	121050000	91584000	101460000	63481000	72950000	55946000	64959000	65885000	53725000	5.31059	4.75574	5.23973	4.88481	4.33073	4.29266	6.64228e-09	-0.0708575	-0.42578	-0.425004	-0.46308	3.233	7.40667	10.6894	5.44786	2	FALSE
P62915	Transcription initiation factor IIB	Gtf2b	P62915	Transcription initiation factor IIB	Gtf2b	1	6.3	34.819	316	2.4366	0	0	384790	0	342230	0	0	0	371380	0	599980	778040	0	187560	0	0	651230	403850	-3.23029	-3.34941	-3.1377	-2.29043	-4.11428	-2.58688	0.378598	0.0925964	0.939859	-0.764873	0.762528	1.24247	2.29267	1.24247	2.39102
P62918	60S ribosomal protein L8	Rpl8	P62918	60S ribosomal protein L8	Rpl8	7	23	28.024	257	80.189	45471000	40916000	52828000	24818000	22980000	25161000	43033000	53605000	53173000	35482000	28094000	41949000	17669000	26911000	28487000	22847000	23428000	19775000	3.60333	2.86645	3.89939	3.30165	2.91155	2.81227	0.000381288	0.29606	-0.301682	0.0450956	-0.0541837	2.80095	6.56141	0.432706	0.529942	2	FALSE
P62960	Nuclease-sensitive element-binding protein 1	Ybx1	P62960;Q9Z2C8	Nuclease-sensitive element-binding protein 1	Ybx1	17;3	63.7	35.73	322	323.31	58210000	70372000	59492000	70626000	63048000	61588000	53303000	69207000	58502000	59870000	56291000	53440000	60056000	60594000	55547000	63186000	62501000	63416000	4.04001	4.28524	4.1711	4.00387	4.21137	4.33374	0.0205082	0.131082	-0.0361412	-0.0738618	0.0485065	6.11142	1.13075	1.34103	1.09582	2	FALSE
P62962	Profilin-1	Pfn1	P62962;CON__P02584	Profilin-1	Pfn1	11;5	90	14.957	140	136.89	245390000	239550000	233100000	270090000	244860000	212310000	229350000	228250000	190660000	275060000	189030000	213810000	107030000	120450000	112900000	97853000	97380000	83785000	5.97774	6.17792	6.01487	5.98648	5.16074	4.89128	1.39692e-07	0.0371352	0.00874058	-1.01718	-1.28664	0.51407	0.16655	5.79019	8.18285	4	TRUE
P62983	Ubiquitin-40S ribosomal protein S27a	Rps27a	P62983;P62984;P0CG49;P0CG50	Ubiquitin-40S ribosomal protein S27a;Ubiquitin;40S ribosomal protein S27a;Ubiquitin-60S ribosomal protein L40;Ubiquitin;60S ribosomal protein L40;Polyubiquitin-B;Ubiquitin;Polyubiquitin-C;Ubiquitin;Ubiquitin-related 1;Ubiquitin-related 2	Rps27a;Uba52;Ubb;Ubc	8;7;7;7	41.7	17.951	156	149.18	553680000	585850000	541360000	535110000	568240000	478490000	792780000	681820000	815190000	790110000	518100000	600250000	663890000	710080000	485740000	422110000	564500000	509520000	7.20434	7.30234	7.8363	7.4752	7.59327	7.30747	0.00370979	0.631955	0.270853	0.290936	0.00513146	4.55269	2.47954	3.19624	0.157058	2	FALSE
P62996	Transformer-2 protein homolog beta	Tra2b	P62996	Transformer-2 protein homolog beta	Tra2b	6	20.5	33.665	288	13.587	25877000	26852000	28060000	29330000	27870000	19506000	13252000	22305000	15902000	19736000	18369000	26298000	26151000	16529000	17376000	24513000	20048000	19308000	2.82543	2.91714	2.33082	2.59067	2.62796	2.7597	0.174221	-0.494613	-0.234759	-0.289175	-0.157439	3.00604	2.90906	2.09869	1.81876
P63001	Ras-related C3 botulinum toxin substrate 1	Rac1	P63001;Q05144;P60764	Ras-related C3 botulinum toxin substrate 1;Ras-related C3 botulinum toxin substrate 2	Rac1;Rac2	9;6;4	45.3	21.45	192	16.977	36358000	32099000	41446000	55423000	36232000	42993000	30838000	33185000	40219000	38038000	26943000	42820000	41438000	30182000	30241000	38996000	25685000	30282000	3.26237	3.72942	3.37426	3.32487	3.40536	3.31854	0.28835	0.111891	0.0624952	-0.32406	-0.410884	2.53283	2.61404	3.60764	5.62589
P63005	Platelet-activating factor acetylhydrolase IB subunit alpha	Pafah1b1	P63005	Platelet-activating factor acetylhydrolase IB subunit alpha	Pafah1b1	4	14.4	46.67	410	106.41	3778000	4135400	4271000	3639600	2851500	2204800	4504400	4123200	4294400	4618000	3276400	4527300	2826100	2247700	2616400	2949700	2552200	1421500	0.0951719	-0.231077	0.370479	0.217069	-0.312004	-0.504389	0.00322197	0.275307	0.121897	-0.0809273	-0.273312	2.88784	1.54762	0.506202	2.60297	2	TRUE
P63017	Heat shock cognate 71 kDa protein	Hspa8	P63017	Heat shock cognate 71 kDa protein	Hspa8	39	67.2	70.87	646	323.31	429990000	478610000	464120000	446760000	416020000	415600000	382880000	424660000	400190000	402520000	334560000	400410000	331890000	347890000	331870000	330870000	323880000	307020000	6.9115	6.99785	6.91645	6.74585	6.73356	6.67958	0.00366373	0.00494137	-0.165655	-0.264291	-0.318268	0.0521343	3.81818	4.10407	5.56832	4	FALSE
P63024	Vesicle-associated membrane protein 3	Vamp3	P63024;P63044	Vesicle-associated membrane protein 3	Vamp3	5;2	55.3	11.48	103	54.851	34485000	40769000	38041000	18628000	17356000	24039000	17347000	30413000	33976000	17644000	15977000	20556000	27747000	13939000	17551000	29108000	21630000	17024000	3.31069	2.57156	2.97452	2.35123	2.57931	2.8183	0.0503194	-0.336172	-0.95946	0.00774983	0.246741	2.24995	7.33084	0.0937364	0.798187
P63028	Translationally-controlled tumor protein	Tpt1	P63028	Translationally-controlled tumor protein	Tpt1	7	76.7	19.462	172	82.456	152520000	192910000	202580000	155540000	182470000	139110000	149810000	166150000	193440000	154030000	147830000	172290000	48061000	71971000	74941000	66896000	74227000	66190000	5.57743	5.56779	5.66432	5.48558	4.33099	4.46446	4.8109e-05	0.0868927	-0.0918485	-1.2368	-1.10333	1.46213	1.99218	5.78391	7.46364	4	TRUE
P63030	Mitochondrial pyruvate carrier 1	Mpc1	P63030	Mitochondrial pyruvate carrier 1	Mpc1	2	31.2	12.454	109	9.5522	9618700	4273400	3257200	2468900	5036200	2237000	7893100	2621400	2699900	8432500	3039100	6171700	3021300	4141900	2871400	3066800	4496800	2058000	0.43005	-0.137203	0.199239	0.619483	0.0587866	-0.0353383	0.703971	-0.230811	0.189432	0.19599	0.101865	2.11859	0.431943	0.833345	0.698156
P63037	DnaJ homolog subfamily A member 1	Dnaja1	P63037	DnaJ homolog subfamily A member 1	Dnaja1	6	27.5	44.868	397	58.081	9162800	7432000	7983300	6584900	5157900	6051400	10089000	7814800	8672800	8742700	6041200	7161500	4541600	5694800	4850400	4215200	3621600	4597700	1.10394	0.824612	1.40377	1.03878	0.660031	0.400083	0.000597346	0.299828	-0.0651551	-0.164581	-0.424529	4.43669	3.3961	0.96798	5.29435	2	TRUE
P63038	60 kDa heat shock protein, mitochondrial	Hspd1	P63038	60 kDa heat shock protein, mitochondrial	Hspd1	46	78.5	60.955	573	323.31	546610000	544660000	490280000	482370000	499570000	403730000	336960000	378480000	338890000	486220000	366800000	396230000	408520000	426510000	314890000	381610000	398560000	347300000	7.11544	7.1088	6.71969	6.87589	6.90618	6.90725	0.000223609	-0.395757	-0.23955	-0.202621	-0.201551	8.18304	5.3633	4.98765	6.12784	1	FALSE
P63073	Eukaryotic translation initiation factor 4E	Eif4e	P63073	Eukaryotic translation initiation factor 4E	Eif4e	7	42.9	25.053	217	19.5	12289000	10879000	13206000	6987500	8413500	7050000	11442000	11281000	9136500	14464000	8933300	9149200	4291700	5595600	6575200	4480400	4775100	5930500	1.67039	1.16191	1.66587	1.5868	0.770673	0.684807	0.000882218	-0.0045231	-0.0835916	-0.391236	-0.477102	0.0369737	0.39698	2.59081	3.65223	4	TRUE
P63082	V-type proton ATPase 16 kDa proteolipid subunit	Atp6v0c	P63082	V-type proton ATPase 16 kDa proteolipid subunit	Atp6v0c	2	31.6	15.808	155	50.493	25137000	47530000	47075000	84829000	58674000	53768000	23382000	27549000	49022000	25775000	29305000	66684000	111950000	52753000	108840000	57663000	105400000	114640000	3.3349	4.27348	3.24683	3.39114	4.7677	4.82579	0.0151603	-0.0880648	0.0562437	0.494223	0.552316	0.313526	0.443363	1.96634	1.49108	5	TRUE
P63085	Mitogen-activated protein kinase 1	Mapk1	P63085;Q6P5G0;Q61532	Mitogen-activated protein kinase 1	Mapk1	11;1;1	46.6	41.275	358	26.619	6834800	7658600	8533500	4739200	5844100	6655100	5351100	4072100	8308600	5934300	3585300	9243500	2391400	4362800	2865600	2057400	3759000	2237900	1.00947	0.772235	0.764699	0.724262	-0.0296366	-0.273191	0.079034	-0.244771	-0.285208	-0.801872	-1.04543	1.04119	0.963868	3.33755	3.59436
P63087	Serine/threonine-protein phosphatase PP1-gamma catalytic subunit	Ppp1cc	P63087	Serine/threonine-protein phosphatase PP1-gamma catalytic subunit	Ppp1cc	3	41.8	36.983	323	38.095	4737200	6210100	5547600	4436300	5247600	3035100	3818400	5430800	5075800	4466100	3547300	6133700	4691500	4799500	2917900	3896900	4143800	2972700	0.525269	0.311127	0.503883	0.385223	0.349002	0.217388	0.75183	-0.0213856	-0.140046	0.0378755	-0.0937386	1.20793	0.627636	0.994316	1.6664
P63094	Guanine nucleotide-binding protein G(s) subunit alpha isoforms short	Gnas	P63094;Q6R0H7	Guanine nucleotide-binding protein G(s) subunit alpha isoforms short;Guanine nucleotide-binding protein G(s) subunit alpha isoforms XLas	Gnas	10;9	40.9	45.663	394	54.84	15670000	17354000	15974000	16133000	17656000	13057000	9935400	9648300	9164600	23791000	15663000	11180000	17767000	18925000	12488000	20554000	23060000	20022000	2.10336	2.21713	1.52427	2.19255	2.34832	2.75976	0.000824679	-0.57909	0.0891936	0.131187	0.54263	5.39227	0.516453	2.61829	6.37385	6	TRUE
P63101	14-3-3 protein zeta/delta	Ywhaz	P63101	14-3-3 protein zeta/delta	Ywhaz	17	73.1	27.771	245	323.31	303660000	301800000	305030000	330160000	394850000	281800000	295960000	290530000	290600000	324750000	244690000	298380000	199320000	198480000	196800000	180730000	175520000	165950000	6.32062	6.64044	6.45619	6.35073	5.96717	5.7983	7.05533e-06	0.135571	0.0301059	-0.67327	-0.842145	3.59018	0.973724	4.51275	5.34649	4	TRUE
P63154	Crooked neck-like protein 1	Crnkl1	P63154	Crooked neck-like protein 1	Crnkl1	2	4.5	83.415	690	3.881	296960	215180	194250	309110	0	0	0	0	0	0	0	0	297270	0	0	211420	249350	183690	-4.03559	-3.48119			-3.5015	-3.87437	0.0665269			-0.0203102	-0.393185	6.28627	6.28627	1.24247	1.53359
P63158	High mobility group protein B1	Hmgb1	P63158	High mobility group protein B1	Hmgb1	10	42.3	24.893	215	90.64	88544000	87735000	103620000	97352000	69727000	68622000	89891000	80900000	111930000	103170000	78930000	120060000	60875000	48171000	64495000	55153000	45057000	45829000	4.61462	4.54	4.8095	4.81739	4.17938	3.95478	0.0118847	0.194885	0.202772	-0.360625	-0.58522	3.02575	3.7002	2.21203	4.75247	4	TRUE
P63166	Small ubiquitin-related modifier 1	Sumo1	P63166	Small ubiquitin-related modifier 1	Sumo1	4	44.6	11.557	101	24.321	14148000	15193000	14006000	8779200	14884000	8903300	12768000	12864000	12430000	13967000	9728700	15798000	11878000	7792800	9099100	6313600	9058500	7266200	1.92704	1.65825	1.92979	1.87368	1.57574	1.25535	0.0640122	0.00274609	-0.0533612	-0.0825043	-0.402899	0.0386126	0.214513	0.281042	3.04671
P63168	Dynein light chain 1, cytoplasmic	Dynll1	P63168	Dynein light chain 1, cytoplasmic	Dynll1	3	50.6	10.366	89	82.13	10438000	28696000	25706000	24442000	31470000	25166000	6121600	13630000	20509000	10034000	17382000	25476000	18148000	22673000	16964000	19481000	26638000	18259000	2.37863	3.01041	1.8449	2.22353	2.59273	2.75902	0.209433	-0.533729	-0.155096	-0.417677	-0.251389	2.38257	1.12464	6.82135	3.59014
P63242	Eukaryotic translation initiation factor 5A-1	Eif5a	P63242;Q8BGY2	Eukaryotic translation initiation factor 5A-1	Eif5a	9;3	67.5	16.832	154	62.563	143320000	138730000	141660000	122790000	110860000	98873000	151590000	133490000	144960000	152970000	115550000	138980000	54251000	53027000	54287000	49572000	46387000	46969000	5.21694	5.05026	5.426	5.26046	4.0873	3.92928	5.79807e-09	0.209066	0.0435247	-0.962953	-1.12097	3.44407	1.93468	6.43274	7.91103	4	TRUE
P63260	Actin, cytoplasmic 2	Actg1	P63260	Actin, cytoplasmic 2;Actin, cytoplasmic 2, N-terminally processed	Actg1	25	81.9	41.792	375	323.31	1564200000	1625300000	1485100000	1068200000	835880000	626490000	1213200000	1786900000	1385300000	1162700000	810310000	933290000	1461300000	1915600000	831140000	1604600000	1498700000	1369200000	8.67978	7.94996	8.75924	8.08832	8.70824	8.89457	0.0111866	0.0794579	-0.591462	0.758274	0.944611	0.867214	5.70228	2.68562	6.95869	5	TRUE
P63276	40S ribosomal protein S17	Rps17	P63276	40S ribosomal protein S17	Rps17	5	47.4	15.524	135	79.885	77954000	95545000	93684000	100340000	76984000	77267000	97866000	120250000	98373000	90106000	89122000	92089000	76921000	69320000	69844000	76523000	81017000	76260000	4.54589	4.65921	4.9789	4.68313	4.50524	4.63931	0.0157436	0.433006	0.137237	-0.153976	-0.0199012	4.18637	3.06168	1.90309	0.213808	2	TRUE
P63280	SUMO-conjugating enzyme UBC9	Ube2i	P63280	SUMO-conjugating enzyme UBC9	Ube2i	5	52.5	18.007	158	13.397	7565300	3526700	5408100	9432300	0	4833900	5364700	8048100	2552300	7071200	3339600	4882300	5478000	0	0	4778200	0	0	0.466043	1.05193	0.525942	0.467456	0.702305	0.570463	0.469294	0.0598986	0.00141215	-0.349626	-0.481469	0.229772	0.41074	2.35348	2.40438
P63321	Ras-related protein Ral-A	Rala	P63321	Ras-related protein Ral-A	Rala	3	46.1	23.553	206	21.988	4792300	7989600	7495200	5479800	5477400	3714900	5359600	7238700	5005300	6247100	6924700	4230500	5711600	5252300	1710600	4949900	4452000	1961200	0.7967	0.53052	0.798398	0.689647	0.230163	0.1669	0.506978	0.00169801	-0.107053	-0.300357	-0.36362	0.120658	0.395318	0.798136	2.17493
P63323	40S ribosomal protein S12	Rps12	P63323	40S ribosomal protein S12	Rps12	3	30.3	14.525	132	98.317	70685000	85110000	62106000	66305000	35047000	65539000	45849000	61700000	76698000	59686000	47930000	67056000	32575000	26900000	33372000	32103000	26614000	35734000	4.24551	4.00239	4.17367	4.03422	3.28165	3.32169	0.0237981	-0.0718419	-0.211298	-0.720744	-0.680695	0.195007	1.21112	3.10132	3.13882	4	TRUE
P63325	40S ribosomal protein S10	Rps10	P63325	40S ribosomal protein S10	Rps10	12	62.4	18.916	165	65.385	103150000	104160000	106160000	90409000	90516000	83620000	101690000	102710000	103970000	109200000	76156000	107760000	68126000	77480000	68698000	64552000	72569000	71324000	4.78222	4.72496	4.94812	4.77552	4.49241	4.47237	0.00199598	0.165909	-0.00669271	-0.232556	-0.252599	4.77125	0.00409842	3.74481	4.32061	2	FALSE
P67778	Prohibitin	Phb	P67778	Prohibitin	Phb	20	85.3	29.82	272	145.8	111520000	102950000	79505000	96302000	110200000	67644000	60161000	69247000	57623000	89323000	72887000	75034000	97827000	113260000	71559000	99426000	105360000	72986000	4.67507	4.748	4.2223	4.48373	4.86862	4.87046	0.0222055	-0.452778	-0.191342	0.120625	0.122469	4.2178	2.63994	3.96333	4.20916	1	FALSE
P67871	Casein kinase II subunit beta	Csnk2b	P67871	Casein kinase II subunit beta	Csnk2b	3	20.9	24.942	215	5.4914	3726400	2168800	2286100	2720000	899130	0	6693700	1284900	878850	4015000	1851300	1971400	2225400	806260	776390	1954800	865150	0	-0.52238	-1.14981	-0.762656	-0.524555	-1.50421	-1.30597	0.57949	-0.240276	-0.00217525	-0.354399	-0.156161	0.446248	0.235341	0.424013	1.11877
P67984	60S ribosomal protein L22	Rpl22	P67984	60S ribosomal protein L22	Rpl22	3	39.1	14.759	128	12.375	44405000	43575000	44573000	43793000	18026000	32699000	51513000	46040000	45134000	37717000	30402000	44037000	28459000	17285000	31867000	36077000	39964000	31535000	3.54049	3.14881	3.8339	3.39235	2.9818	3.51321	0.076058	0.293412	-0.148137	-0.167012	0.364399	3.43631	1.9136	1.03272	0.87188
P68134	Actin, alpha skeletal muscle	Acta1	P68134;P68033;P63268;P62737	Actin, alpha skeletal muscle;Actin, alpha cardiac muscle 1;Actin, gamma-enteric smooth muscle;Actin, aortic smooth muscle	Acta1;Actc1;Actg2;Acta2	1;1;1;1	30	42.051	377	40.768	78691000	79188000	76108000	67567000	73522000	57492000	58888000	56615000	66330000	70639000	54423000	65067000	88045000	86761000	71816000	117280000	119310000	105790000	4.3602	4.30475	4.18283	4.16186	4.69151	5.18818	8.69665e-10	-0.177373	-0.198346	0.386753	0.88343	2.94617	5.09567	8.92274	11.4344	6	TRUE
P68037	Ubiquitin-conjugating enzyme E2 L3	Ube2l3	P68037	Ubiquitin-conjugating enzyme E2 L3	Ube2l3	5	41.6	17.861	154	22.185	30422000	25844000	22014000	17401000	16075000	12344000	31302000	26645000	23296000	33848000	29139000	33686000	5435800	5376400	6245900	7098300	3847400	5510300	2.76815	2.1814	3.01329	3.19104	0.840395	0.766866	5.51923e-08	0.245142	0.422896	-1.34101	-1.41454	4.99068	3.35033	5.21215	5.92322	4	TRUE
P68040	Guanine nucleotide-binding protein subunit beta-2-like 1	Gnb2l1	P68040	Guanine nucleotide-binding protein subunit beta-2-like 1;Guanine nucleotide-binding protein subunit beta-2-like 1, N-terminally processed	Gnb2l1	19	77	35.076	317	93.309	127180000	133730000	126550000	124680000	119040000	116200000	108110000	123700000	120400000	127550000	102140000	116510000	67215000	79968000	77335000	69738000	76716000	71973000	5.08759	5.16949	5.13754	5.02894	4.55808	4.54061	5.82282e-06	0.0499561	-0.0586516	-0.611407	-0.628885	3.35595	1.98163	5.30615	6.67884	4	TRUE
P68181	cAMP-dependent protein kinase catalytic subunit beta	Prkacb	P68181	cAMP-dependent protein kinase catalytic subunit beta	Prkacb	2	8.8	40.707	351	2.339	483250	0	409400	1087100	425730	235880	646540	0	763530	565670	0	332240	498370	0	0	562300	0	0	-3.07995	-2.80159	-2.22205	-3.08739	-2.75605	-2.51659	0.613964	0.857905	-0.00744334	0.0455313	0.284993	2.27585	0.114389	4.55077	5.22503
P68254	14-3-3 protein theta	Ywhaq	P68254	14-3-3 protein theta	Ywhaq	15	59.2	27.778	245	321.26	75374000	71506000	75621000	81717000	79906000	79832000	54113000	49606000	43417000	83438000	57677000	70823000	40141000	39342000	40175000	50705000	47215000	47055000	4.28733	4.5941	3.87481	4.31063	3.65412	3.94954	2.88084e-06	-0.412526	0.0232945	-0.93998	-0.644566	3.62865	0.439841	9.67861	7.42484	3	TRUE
P68368	Tubulin alpha-4A chain	Tuba4a	P68368	Tubulin alpha-4A chain	Tuba4a	3	57.4	49.924	448	19.742	4244200	3057700	2955000	2700100	589940	952260	7113400	4404900	7464500	3568100	3262600	3882800	393610	0	646680	252810	0	524740	-0.171203	-1.5361	0.887859	0.0171503	-2.6326	-3.08156	2.67132e-05	1.05906	0.188354	-1.0965	-1.54546	3.83659	0.99464	2.11503	2.24307	2	TRUE
P68369	Tubulin alpha-1A chain	Tuba1a	P68369;P05214	Tubulin alpha-1A chain;Tubulin alpha-3 chain	Tuba1a;Tuba3a	3;3	73.2	50.135	451	17.051	6095700	5727500	5471800	5416200	5717900	4182700	2945000	3321000	4158700	5952800	3520300	5769500	2081800	3062900	2866400	3357400	4208000	3836300	0.601002	0.602608	0.0466334	0.490296	-0.266296	0.275768	0.00391619	-0.554368	-0.110706	-0.868903	-0.32684	4.03663	0.692757	4.16081	2.73611	3	FALSE
P68372	Tubulin beta-4B chain	Tubb4b	P68372;CON__ENSEMBL:ENSBTAP00000025008;A2AQ07	Tubulin beta-4B chain	Tubb4b	24;4;4	72.1	49.83	445	323.31	418970000	464480000	447380000	449970000	381870000	377170000	434990000	466170000	451340000	429830000	355930000	432600000	210940000	190280000	203710000	177280000	158270000	161840000	6.86694	6.91344	7.0805	6.84438	5.99073	5.72722	2.46395e-08	0.21356	-0.0225626	-0.92271	-1.18622	4.86475	0.577427	6.86204	7.93924	4	TRUE
P68433	Histone H3.1	Hist1h3a	P68433	Histone H3.1	Hist1h3a	1	54.4	15.404	136	33.143	0	2693900	0	3267200	0	0	0	4718000	0	0	2665600	3947100	3854600	0	0	3179600	0	0	-0.522686	-0.0793254	0.457717	-0.0432579	0.195237	-0.0171593	0.965501	0.980403	0.479428	0.274563	0.0621661	1.24247	1.47761	1.24247	1.24247
P68510	14-3-3 protein eta	Ywhah	P68510	14-3-3 protein eta	Ywhah	15	60.6	28.211	246	262.63	40915000	40678000	47113000	43400000	43620000	42921000	34064000	39325000	54171000	51865000	36445000	60271000	33952000	45660000	40696000	31099000	35132000	32654000	3.49469	3.70026	3.64696	3.78364	3.65141	3.3966	0.480652	0.152267	0.288942	-0.0488442	-0.303656	1.70321	3.08715	0.284392	4.997
P70168	Importin subunit beta-1	Kpnb1	P70168	Importin subunit beta-1	Kpnb1	34	50.5	97.183	876	323.31	69899000	55002000	59738000	41487000	44707000	38216000	51962000	50994000	52262000	50779000	38778000	46821000	23000000	28608000	21934000	24225000	25403000	21459000	4.01149	3.63458	3.95774	3.68186	2.94205	2.91866	2.33952e-07	-0.053756	-0.329632	-0.692531	-0.715924	1.03873	4.28418	7.4744	9.22058	4	FALSE
P70195	Proteasome subunit beta type-7	Psmb7	P70195	Proteasome subunit beta type-7	Psmb7	5	22	29.891	277	95.186	8527400	13261000	7104200	9909700	5920500	10284000	7809600	6526800	6789100	9121500	7660800	8537000	9462200	1347900	9185600	10362000	1313000	11053000	1.29173	1.3425	1.07624	1.25789	0.627135	0.766524	0.98573	-0.215487	-0.0338391	-0.715368	-0.57598	0.877461	0.315221	1.64819	0.369481
P70206	Plexin-A1	Plxna1	P70206;Q80UG2	Plexin-A1	Plxna1	5;1	4.2	211.1	1894	9.5811	526450	531220	595270	46961	72708	638080	493390	545110	477310	516580	597100	676560	95446	182940	352050	0	117500	350790	-2.78711	-4.6839	-2.72257	-2.56914	-4.11224	-3.92374	0.106436	0.0645474	0.217972	0.571657	0.760164	0.56608	2.13385	0.36143	1.14811
P70227	Inositol 1,4,5-trisphosphate receptor type 3	Itpr3	P70227;Q9Z329	Inositol 1,4,5-trisphosphate receptor type 3	Itpr3	39;4	19.9	304.27	2670	143.33	1699800	1967800	1458300	1728700	2027100	1594400	1813200	2192300	1675000	1963800	1764500	1565600	4814100	4610600	3847700	4300700	5231400	4112800	-1.16282	-0.909087	-0.823658	-1.0024	0.47512	0.533	1.94115e-09	0.339166	0.160423	1.38421	1.44209	8.56555	5.2387	9.05535	7.64982	5	TRUE
P70245	3-beta-hydroxysteroid-Delta(8),Delta(7)-isomerase	Ebp	P70245	3-beta-hydroxysteroid-Delta(8),Delta(7)-isomerase	Ebp	2	10.9	26.215	230	45.461	15919000	19380000	16104000	28470000	21520000	0	21091000	22570000	24832000	60093000	53886000	69232000	36295000	34943000	25238000	57367000	0	56253000	2.16794	2.83458	2.7743	4.10917	3.3251	4.20355	0.0463197	0.606362	1.94123	0.490524	1.36897	4.81816	6.61712	3.31777	1.26592	3	FALSE
P70280	Vesicle-associated membrane protein 7	Vamp7	P70280	Vesicle-associated membrane protein 7	Vamp7	1	10	24.967	220	6.0353	0	832080	861120	0	573340	0	0	501240	702180	563670	667700	874900	0	0	0	427490	0	0	-2.14287	-2.60498	-2.49782	-2.34981		-2.91204	0.127025	-0.354949	-0.206945		-0.307061	1.90591	1.31474	1.24247	0.129863
P70288	Histone deacetylase 2	Hdac2	P70288	Histone deacetylase 2	Hdac2	12	30.5	55.302	488	75.94	17754000	16319000	17257000	13403000	16117000	14028000	12341000	13056000	13210000	14945000	10589000	16603000	13296000	15538000	12786000	11459000	14484000	13177000	2.17098	2.11862	1.94982	1.97088	2.12543	2.05395	0.519241	-0.221162	-0.200107	0.00681038	-0.0646659	5.05004	2.40817	0.227959	2.98301
P70290	55 kDa erythrocyte membrane protein	Mpp1	P70290	55 kDa erythrocyte membrane protein	Mpp1	10	29.8	52.227	466	26.708	2969300	1425900	3628600	1106600	1116300	1107600	4607000	3450200	5541500	3279600	1528200	3320300	1422300	1784000	1693400	407680	420960	428570	-0.6111	-1.58569	0.418222	-0.463386	-0.962531	-2.89934	0.000349391	1.02932	0.147714	0.623163	-1.31365	10.5265	1.1784	4.42139	9.24543	2	FALSE
P70295	Ancient ubiquitous protein 1	Aup1	P70295	Ancient ubiquitous protein 1	Aup1	3	14.1	46.121	410	2.1803	788780	560220	0	0	388250	1097900	0	0	0	0	0	0	0	0	874910	247200	0	387770	-2.55026	-2.3261			-1.7326	-3.31594	0.500433			0.593494	-0.989848	2.36434	2.36434	2.15807	1.22101
P70296	Phosphatidylethanolamine-binding protein 1	Pebp1	P70296;Q8VIN1	Phosphatidylethanolamine-binding protein 1;Hippocampal cholinergic neurostimulating peptide	Pebp1	10;1	81.3	20.83	187	42.146	55952000	64406000	63570000	47168000	63534000	45808000	69866000	73342000	65088000	63805000	57663000	65045000	21537000	26372000	31982000	21890000	22723000	23647000	4.01027	3.95245	4.38043	4.14057	3.05267	2.86299	1.75785e-06	0.37016	0.130302	-0.899777	-1.08946	3.75358	4.78733	4.10453	5.15693	4	TRUE
P70297	Signal transducing adapter molecule 1	Stam	P70297	Signal transducing adapter molecule 1	Stam	1	4.4	59.771	548	14.483	0	0	828620	0	562930	504180	0	0	0	0	0	853970	826380	1049900	908110	0	831480	679660	-2.12365	-2.61948		-2.02581	-1.77826	-2.03512	0.079182		0.0978472	0.841217	0.584356	1.24247	1.24247	5.27107	2.33493
P70302	Stromal interaction molecule 1	Stim1	P70302	Stromal interaction molecule 1	Stim1	6	11.1	77.566	685	30.86	1864500	1258100	1144900	853230	1475500	967930	1041500	1187000	717450	1000200	731070	614380	1754000	1866700	1413300	1059900	1715200	1720300	-1.44982	-1.6414	-1.79306	-2.20042	-0.926883	-1.09598	0.00606522	-0.343245	-0.7506	0.714514	0.545423	1.86975	4.29497	4.85914	3.102	5	TRUE
P70303	CTP synthase 2	Ctps2	P70303	CTP synthase 2	Ctps2	1	5.6	65.514	586	2.4616	0	393440	0	0	0	0	0	0	0	262100	466350	0	0	0	0	198110	0	0	-3.29817			-3.34054		-4.02163	0.28257		-0.0423776			1.24247	2.3111		1.24247
P70318	Nucleolysin TIAR	Tial1	P70318;P52912	Nucleolysin TIAR	Tial1	3;1	13.8	43.388	392	8.4563	3347600	1963000	2594600	2512100	2686800	1387500	3509400	1300700	1396900	4250300	2287800	2430900	1492900	3060500	1337700	2600200	2218500	1429400	-0.561003	-0.660703	-0.844459	-0.294603	-0.793072	-0.629758	0.892526	-0.283456	0.2664	-0.13237	0.0309446	0.539037	2.16512	0.287131	0.252866
P70333	Heterogeneous nuclear ribonucleoprotein H2	Hnrnph2	P70333	Heterogeneous nuclear ribonucleoprotein H2	Hnrnph2	6	45.7	49.279	449	30.419	5267000	6985400	7533200	5984100	6618900	4891300	3916500	3974600	5772500	4469700	5266100	5758900	7654000	7953900	5903400	5825500	7736300	5756200	0.77996	0.796188	0.427818	0.545294	1.16619	1.02875	0.0236939	-0.352142	-0.234666	0.37	0.232562	3.01444	3.54513	7.67645	2.92897	5	TRUE
P70335	Rho-associated protein kinase 1	Rock1	P70335	Rho-associated protein kinase 1	Rock1	2	2.1	158.17	1354	1.8809	13533	0	0	0	0	14599	13173	0	0	60250	0	0	0	0	9116.4	0	0	11383	-8.17727	-7.71754	-7.96327	-6.01795	-8.31713	-8.01988	0.816174	0.213997	2.15931	-0.599589	-0.302344	1.24247	1.24247	1.24247	1.24247
P70336	Rho-associated protein kinase 2	Rock2	P70336;REV__Q7M6Z4	Rho-associated protein kinase 2	Rock2	7;0	8.3	160.58	1388	17.057	151450	370790	313080	84620	127300	158100	160850	352930	246230	154290	319160	356120	74236	36285	130040	257640	66832	105900	-3.86817	-4.80234	-3.78893	-3.76011	-5.49002	-4.67733	0.123099	0.0792398	0.108065	-0.687676	0.125006	0.322097	1.83597	2.04198	0.384853
P70349	Histidine triad nucleotide-binding protein 1	Hint1	P70349	Histidine triad nucleotide-binding protein 1	Hint1	6	70.6	13.777	126	58.302	37701000	66642000	53518000	40667000	50038000	29569000	43279000	59420000	28222000	64196000	58211000	48367000	9470200	18691000	16771000	12811000	16480000	11978000	3.75405	3.55579	3.64703	4.00559	2.18157	2.12379	0.000826094	-0.107011	0.251541	-1.37422	-1.432	0.336487	1.20574	4.34414	5.69411	4	FALSE
P70362	Ubiquitin fusion degradation protein 1 homolog	Ufd1l	P70362	Ubiquitin fusion degradation protein 1 homolog	Ufd1l	5	18.2	34.481	307	7.7134	3121900	2996500	3069400	3630800	4267000	3073400	2517100	2597400	2211400	2301100	2238000	3218600	2927900	3668500	3090400	3600800	3848600	3564100	-0.31035	0.121322	-0.450776	-0.465286	0.0206644	0.231099	0.000622325	-0.140426	-0.154936	-0.100658	0.109777	1.86974	1.04972	1.23415	1.5372	6	FALSE
P70372	ELAV-like protein 1	Elavl1	P70372	ELAV-like protein 1	Elavl1	10	36.5	36.169	326	57.351	45438000	37981000	39582000	30759000	28471000	25054000	23929000	30704000	29822000	35347000	36118000	42855000	29992000	24102000	22327000	27440000	24192000	30174000	3.42837	3.07065	3.07108	3.43091	2.99582	3.119	0.0222952	-0.357289	0.00254356	-0.0748337	0.0483538	2.7401	0.0649179	2.31464	0.464524	1	TRUE
P70388	DNA repair protein RAD50	Rad50	P70388	DNA repair protein RAD50	Rad50	4	4.8	153.49	1312	8.8528	308220	344800	1020900	114080	141050	0	274650	275520	777000	175620	237270	546340	50287	0	0	139380	0	0	-2.993	-4.77371	-3.09808	-3.63461	-6.06501	-4.52891	0.0645445	-0.105078	-0.641607	-1.2913	0.244805	1.37206	2.11783	2.07653	0.779637
P70398	Probable ubiquitin carboxyl-terminal hydrolase FAF-X	Usp9x	P70398;REV__O08810;P40753	Probable ubiquitin carboxyl-terminal hydrolase FAF-X	Usp9x	15;1;1	9.8	290.71	2559	49.118	1032400	559080	1036500	635830	493810	478330	726490	433880	744550	1260100	442250	693610	537420	455020	326930	595110	439080	467170	-2.17195	-2.64819	-2.43243	-2.27272	-2.87856	-2.6557	0.336109	-0.260478	-0.100766	-0.230373	-0.00750931	3.66874	0.306992	2.35259	0.282267
P70399	Tumor suppressor p53-binding protein 1	Tp53bp1	P70399	Tumor suppressor p53-binding protein 1	Tp53bp1	6	5.4	211.34	1957	12.184	95415	0	0	315320	346950	0	0	0	0	0	46005	0	345690	360820	0	366200	351180	184670	-5.35953	-3.39107		-6.12577	-3.22707	-3.44296	0.0265204		-0.766241	0.163995	-0.051893	1.24247	0.331116	2.44564	2.43557	1	TRUE
P70404	Isocitrate dehydrogenase [NAD] subunit gamma 1, mitochondrial	Idh3g	P70404	Isocitrate dehydrogenase [NAD] subunit gamma 1, mitochondrial	Idh3g	9	37.4	42.785	393	76.005	18025000	20146000	18913000	19944000	19176000	16428000	14999000	16478000	14483000	17564000	13377000	16289000	22288000	19159000	16587000	17909000	18741000	15609000	2.32365	2.46927	2.19981	2.15174	2.59976	2.47405	0.000242717	-0.123838	-0.171905	0.130484	0.00477835	2.32271	2.53839	3.74192	0.130483	5	FALSE
P70441	Na(+)/H(+) exchange regulatory cofactor NHE-RF1	Slc9a3r1	P70441	Na(+)/H(+) exchange regulatory cofactor NHE-RF1	Slc9a3r1	8	31.3	38.6	355	15.759	3293800	4223900	5549800	1986600	2583700	1557800	3358400	3167700	2990600	2798300	3020300	5403700	928360	1299000	732510	770660	938790	788860	0.165352	-0.736709	-0.071491	0.0221218	-1.72326	-1.914	0.00154678	-0.236843	-0.14323	-0.98655	-1.17729	1.07865	2.05574	7.19699	5.07007	4	TRUE
P70444	BH3-interacting domain death agonist	Bid	P70444	BH3-interacting domain death agonist;BH3-interacting domain death agonist p15;BH3-interacting domain death agonist p13;BH3-interacting domain death agonist p11	Bid	3	25.1	21.951	195	8.0971	846070	560490	3561200	962630	663780	744460	1153900	632200	3001200	938460	706950	2572200	450000	0	0	432910	0	0	-1.67291	-2.09376	-1.35854	-1.55859	-2.90335	-2.89387	0.254606	0.314376	0.11432	-0.809586	-0.800105	0.719617	0.572572	5.60468	5.57573
P70452	Syntaxin-4	Stx4	P70452	Syntaxin-4	Stx4	2	16.4	34.165	298	8.5043	0	0	558250	0	0	0	0	0	524490	0	0	420510	1080900	0	0	0	0	441960	-2.69345		-2.63968	-3.04785	-1.63911	-2.74092	0.883054	0.0537756	-0.354399			1.24247	1.24247	1.24247	1.24247
P70460	Vasodilator-stimulated phosphoprotein	Vasp	P70460	Vasodilator-stimulated phosphoprotein	Vasp	6	19.7	39.666	375	6.7833	737540	1120400	438280	1789700	2183900	4176900	1045200	397580	455590	1720800	451670	489690	2278000	1981100	2694800	3608200	3415000	5192400	-2.41333	-0.39344	-2.53574	-2.28015	-0.462203	0.355559	0.00116139	-0.122413	0.133171	-0.0687627	0.748999	0.103541	0.399304	0.653038	5.89971	6	TRUE
Q60817	Nascent polypeptide-associated complex subunit alpha	Naca	Q60817;P70670	Nascent polypeptide-associated complex subunit alpha;Nascent polypeptide-associated complex subunit alpha, muscle-specific form	Naca	5;5	32.6	23.384	215	84.995	95376000	70865000	104110000	89896000	74481000	74981000	92582000	79602000	94590000	97657000	49899000	97346000	36762000	51900000	53765000	44548000	44318000	34513000	4.54994	4.57602	4.73496	4.46961	3.88518	3.70776	0.00851689	0.185026	-0.0803324	-0.690839	-0.868258	2.47912	1.22456	3.20355	5.49429	4	TRUE
P70677	Caspase-3	Casp3	P70677	Caspase-3;Caspase-3 subunit p17;Caspase-3 subunit p12	Casp3	4	18.4	31.474	277	8.2049	953130	2606300	760830	1574900	671880	606180	1035300	1809500	2031700	2361200	1662400	2256800	342200	482090	0	285080	279720	0	-1.61877	-1.95001	-1.0926	-0.766586	-3.02538	-3.50924	0.00375664	0.526174	0.852185	-1.07537	-1.55924	0.832602	1.43795	2.6723	3.31407	4	FALSE
P70697	Uroporphyrinogen decarboxylase	Urod	P70697	Uroporphyrinogen decarboxylase	Urod	1	6	40.691	367	6.3846	624120	627460	562220	571260	0	319670	610150	720800	538500	540800	358090	622070	445710	0	409310	0	0	205050	-2.65267	-2.93003	-2.42806	-2.83337	-2.87286	-3.84886	0.0265846	0.224606	-0.180701	0.0571746	-0.918831	2.92579	0.912266	0.0625837	1.65909	2	FALSE
P70698	CTP synthase 1	Ctps1	P70698	CTP synthase 1	Ctps1	8	22	66.682	591	68.2	4201300	3905200	3975100	3804300	3124500	3626600	5013800	4436400	4385900	3566200	2494900	3829000	2279300	1286200	2872700	2394300	1297600	2610700	0.0841718	0.0734985	0.46735	-0.118829	-0.638915	-0.637668	0.0052434	0.383178	-0.203001	-0.712413	-0.711167	4.74046	2.33626	4.14144	5.50498	2	TRUE
P70699	Lysosomal alpha-glucosidase	Gaa	P70699	Lysosomal alpha-glucosidase	Gaa	17	26.3	106.25	953	77.254	8688400	8768800	6221500	5412300	8676000	6903500	4228700	5289500	4158300	7629600	6623700	7440200	6363100	8029000	6538700	4295500	4492500	4982000	1.03801	1.04374	0.444407	1.03592	1.13103	0.551393	0.0107723	-0.593601	-0.00208771	0.0872919	-0.492348	4.75146	0.0819725	1.16074	2.96249	1	FALSE
P80313	T-complex protein 1 subunit eta	Cct7	P80313	T-complex protein 1 subunit eta	Cct7	25	60.5	59.652	544	156.86	40467000	46414000	52185000	43490000	36688000	38412000	28681000	32945000	40738000	46523000	36782000	46896000	28744000	25160000	30138000	28447000	28339000	28955000	3.60201	3.56465	3.34207	3.61512	3.1403	3.19259	0.0373138	-0.25994	0.013117	-0.42435	-0.372061	6.26547	0.0333699	4.87499	4.48493	3	TRUE
P80314	T-complex protein 1 subunit beta	Cct2	P80314	T-complex protein 1 subunit beta	Cct2	29	68.4	57.477	535	323.31	76738000	75318000	79701000	63260000	65447000	61644000	63490000	64180000	64896000	80972000	57289000	71195000	47865000	53957000	47220000	44580000	47365000	44782000	4.3462	4.25066	4.26882	4.29547	3.96837	3.86534	0.000193142	-0.077387	-0.0507311	-0.282293	-0.385319	2.3118	0.913676	4.99329	8.27153	4	TRUE
P80315	T-complex protein 1 subunit delta	Cct4	P80315	T-complex protein 1 subunit delta	Cct4	24	55.8	58.066	539	265.21	48398000	47953000	42525000	46719000	44023000	39898000	38997000	35874000	39960000	50542000	40682000	43140000	30148000	30790000	27426000	28483000	24402000	24434000	3.60532	3.705	3.52151	3.66329	3.215	3.03963	5.40433e-07	-0.0838105	0.0579676	-0.489998	-0.665368	1.17909	4.38791	6.29895	10.906	4	TRUE
P80316	T-complex protein 1 subunit epsilon	Cct5	P80316	T-complex protein 1 subunit epsilon	Cct5	28	69.5	59.623	541	323.31	60085000	61338000	64271000	52488000	53810000	46640000	45819000	50374000	46370000	56177000	44911000	53519000	39061000	42065000	35684000	38564000	41272000	34463000	4.02634	3.93261	3.83383	3.86535	3.61618	3.60345	7.32352e-05	-0.192516	-0.16099	-0.316427	-0.329159	3.09933	4.18769	6.40508	7.0105	3	FALSE
P80317	T-complex protein 1 subunit zeta	Cct6a	P80317	T-complex protein 1 subunit zeta	Cct6a	24	57.4	58.004	531	194.75	77227000	81702000	88431000	73348000	63823000	66378000	65926000	67055000	66536000	83173000	68550000	84186000	56115000	47977000	50361000	54407000	47613000	50718000	4.43837	4.34532	4.32	4.47527	4.01932	4.02351	0.00162492	-0.11837	0.0369021	-0.325994	-0.321802	1.73682	1.13399	7.45267	7.50715	3	TRUE
P80318	T-complex protein 1 subunit gamma	Cct3	P80318	T-complex protein 1 subunit gamma	Cct3	26	55	60.629	545	104.71	52875000	57030000	55885000	47654000	51019000	45925000	45649000	49080000	49983000	54837000	47970000	59750000	36725000	41676000	37949000	35453000	37462000	36391000	3.86261	3.85311	3.85561	3.93839	3.61166	3.5426	0.00444224	-0.0070073	0.0757787	-0.24145	-0.310502	0.372789	2.21615	5.33881	9.67148	4	TRUE
P81117	Nucleobindin-2	Nucb2	P81117	Nucleobindin-2;Nesfatin-1	Nucb2	5	16.2	50.304	420	8.7289	266060	270780	266820	348170	322020	213740	0	0	302600	0	0	316660	625920	454640	338810	878020	925800	1081200	-3.82525	-3.53079	-3.43318	-3.45706	-2.78849	-1.70639	1.56625e-05	0.392071	0.368195	0.742301	1.8244	1.7043	1.75592	4.59335	5.13877	6	TRUE
P83882	60S ribosomal protein L36a	Rpl36a	P83882	60S ribosomal protein L36a	Rpl36a	3	17	12.441	106	7.0905	12675000	24964000	30309000	7061200	10905000	9944200	15228000	30750000	34975000	27551000	19520000	31428000	5123300	1236200	9777300	6721800	1237500	8680400	2.48422	1.4571	2.9311	2.86602	0.320522	0.413716	0.00408685	0.446882	0.381803	-1.13658	-1.04339	5.26319	1.34635	1.50851	1.42362	4	TRUE
P83887	Tubulin gamma-1 chain	Tubg1	P83887	Tubulin gamma-1 chain	Tubg1	4	21.7	51.1	451	14.321	458430	158140	159280	439880	187150	213590	475050	90257	109710	484840	83707	668120	0	112040	74121	0	71450	65077	-4.07034	-3.67967	-4.31267	-3.55052	-5.0757	-5.49776	0.205893	-0.242331	0.519817	-1.39603	-1.81809	0.060716	1.13343	2.38194	2.77106
P83917	Chromobox protein homolog 1	Cbx1	P83917	Chromobox protein homolog 1	Cbx1	6	35.7	21.418	185	58.054	8987300	4403600	5899900	13257000	15126000	2044600	3111300	645700	3954200	7599700	7106500	6017100	9651500	8896800	1151200	11550000	10749000	3515900	0.697518	1.15669	-0.73876	0.965775	0.54544	1.27898	0.330808	-1.43628	0.268257	-0.611253	0.122291	3.69843	0.784137	2.91788	0.64486
P83940	Transcription elongation factor B polypeptide 1	Tceb1	P83940	Transcription elongation factor B polypeptide 1	Tceb1	3	41.1	12.473	112	66.481	17840000	20372000	20019000	17860000	20070000	15568000	13518000	16707000	15697000	18047000	15233000	20125000	15601000	15895000	10596000	15056000	17943000	12038000	2.35138	2.41225	2.19516	2.32897	2.12289	2.24475	0.398264	-0.15622	-0.022414	-0.289368	-0.167504	4.68352	0.339038	3.88833	2.76366
P84084	ADP-ribosylation factor 5	Arf5	P84084	ADP-ribosylation factor 5	Arf5	3	52.8	20.529	180	17.168	1216100	2386600	9372000	4706400	7775400	5113900	994950	5124400	4779900	6242300	6276900	11859000	1711300	2478000	5883100	2203000	11180000	9072200	-0.336377	0.779529	-0.199686	1.13774	-0.11667	0.95696	0.398509	0.136691	1.47412	-0.896199	0.177431	0.163562	5.61142	1.52692	1.22044
P84089	Enhancer of rudimentary homolog	Erh	P84089	Enhancer of rudimentary homolog	Erh	5	50	12.259	104	142.65	111490000	107550000	99864000	79578000	81775000	61993000	73892000	70940000	70373000	106960000	78749000	84818000	75628000	71278000	37873000	51315000	72176000	44575000	4.80561	4.47085	4.4289	4.66653	4.21616	4.13334	0.0100271	-0.376704	-0.139076	-0.254689	-0.337504	8.28518	3.74085	1.878	2.88812	3	FALSE
P84091	AP-2 complex subunit mu	Ap2m1	P84091	AP-2 complex subunit mu	Ap2m1	13	35.6	49.654	435	46.798	11693000	7515000	10341000	5883800	5641000	8431700	7829000	6890600	7674800	10603000	5603800	8162900	5529500	4742900	7330500	7059400	8301400	8823500	1.35098	0.973048	1.16249	1.15835	0.865324	1.36045	0.439954	-0.188491	-0.192626	-0.107724	0.387405	2.08903	3.6988	3.51832	3.09914
P84096	Rho-related GTP-binding protein RhoG	Rhog	P84096	Rho-related GTP-binding protein RhoG	Rhog	3	34.6	21.308	191	26.899	1708900	3330700	4659800	4376600	2966700	3871900	1161100	4299400	5928800	1619600	2862800	5045200	3603100	4540000	8373600	5636300	3905300	4853200	-0.348515	0.147444	-0.10625	-0.299616	0.702307	0.602076	0.393633	0.242265	0.0488992	0.554863	0.454632	1.88252	1.30155	1.55889	6.95779
P84099	60S ribosomal protein L19	Rpl19	P84099	60S ribosomal protein L19	Rpl19	10	32.7	23.466	196	84.44	110270000	157330000	159540000	102220000	96686000	101050000	131070000	171910000	172500000	126510000	115880000	148660000	79433000	86420000	81651000	83071000	89537000	78505000	5.20854	4.90677	5.56135	5.20288	4.70183	4.74084	0.00189255	0.352808	-0.00565656	-0.204938	-0.165936	6.81948	0.248673	3.12928	2.18829	2	TRUE
P84104	Serine/arginine-rich splicing factor 3	Srsf3	P84104	Serine/arginine-rich splicing factor 3	Srsf3	9	44.5	19.329	164	15.079	79591000	81365000	78025000	71395000	72856000	50000000	55997000	70667000	62854000	79504000	62789000	71624000	82223000	78083000	55484000	65456000	65335000	55990000	4.39068	4.25973	4.23935	4.33365	4.48385	4.31215	0.260227	-0.151323	-0.0570282	0.224115	0.0524131	2.89306	2.23366	7.16655	0.675771
P84228	Histone H3.2	Hist1h3b	P84228	Histone H3.2	Hist1h3b	7	54.4	15.388	136	54.637	942630000	1253200000	1083600000	1158400000	961290000	823230000	1040800000	1386800000	1194200000	1231200000	1193100000	1374200000	1062600000	968980000	826760000	965520000	905230000	895550000	8.15962	8.18751	8.49224	8.48797	8.22472	8.20368	0.0517475	0.332625	0.328348	0.0372183	0.0161744	8.16609	4.86862	0.560132	0.0997359
P85094	Isochorismatase domain-containing protein 2A, mitochondrial	Isoc2a	P85094	Isochorismatase domain-containing protein 2A, mitochondrial	Isoc2a	3	33	22.417	206	13.624	0	300470	310310	0	301460	2179700	0	0	0	0	0	0	0	0	0	0	0	203410	-3.61387	-2.01392				-3.86045	0.337377				-1.84653	2.43791	2.43791	1.48575	1.51197
P97287	Induced myeloid leukemia cell differentiation protein Mcl-1 homolog	Mcl1	P97287	Induced myeloid leukemia cell differentiation protein Mcl-1 homolog	Mcl1	3	19.9	35.217	331	30.24	834800	2165700	1635500	1454600	311670	1155100	287900	1424400	1347300	342750	1151300	802010	1500700	342100	944040	1083300	0	938810	-1.40355	-2.04755	-2.02068	-2.36888	-2.01194	-1.61229	0.795785	-0.617138	-0.965333	0.0356119	0.435261	3.58286	5.32509	0.163144	6.02066
P97300	Neuroplastin	Nptn	P97300	Neuroplastin	Nptn	1	3	44.373	397	1.828	534420	696960	556320	486970	0	393120	483940	773930	741350	971360	656170	632270	642900	625840	369220	785380	636070	648600	-2.68184	-2.89599	-2.35157	-2.25266	-2.58059	-2.18626	0.0326234	0.33027	0.429178	0.315403	0.709737	2.84661	2.33789	1.74116	4.04871	6	FALSE
P97310	DNA replication licensing factor MCM2	Mcm2	P97310	DNA replication licensing factor MCM2	Mcm2	21	30.8	102.08	904	86.356	5234900	6692100	6137200	3238000	3837800	4208000	4860800	6290500	5470300	6156200	5428900	5543600	1028100	1512200	1540700	500040	927060	1057800	0.657831	0.16638	0.726624	0.695566	-1.24355	-1.98699	2.0991e-07	0.0687923	0.0377349	-1.40993	-2.15337	1.79705	0.337016	6.73141	7.20399	4	TRUE
P97311	DNA replication licensing factor MCM6	Mcm6	P97311	DNA replication licensing factor MCM6	Mcm6	22	38.1	92.866	821	105.73	7407900	10690000	10033000	4673600	5028000	5435700	6608800	7056400	6268500	7817800	5508500	6282500	722400	1988500	2322600	245570	748050	1391900	1.28641	0.595869	0.995108	0.877645	-1.08419	-2.30014	2.49589e-06	-0.291302	-0.408764	-1.68006	-2.89601	1.9807	2.11158	6.91835	11.0929	4	TRUE
P97315	Cysteine and glycine-rich protein 1	Csrp1	P97315	Cysteine and glycine-rich protein 1	Csrp1	3	28	20.583	193	22.426	3130200	4051900	1816600	4053000	1860300	3033300	1605600	1278500	851660	1281900	1169200	1699600	2787900	2045600	2184800	6237200	6068100	5826200	-0.416205	-0.231322	-1.46673	-1.36594	-0.450551	0.950603	3.66222e-06	-1.05053	-0.949737	-0.219229	1.18192	3.43026	2.41784	1.52366	5.22956	6	TRUE
P97326	Cadherin-6	Cdh6	P97326;P70407;P70408	Cadherin-6	Cdh6	10;1;1	15.9	88.354	790	16.358	571280	1343300	1397200	675490	979590	724230	324080	580480	286480	429680	558710	0	3832900	4206600	2651800	875150	1717700	2139200	-1.89137	-2.0902	-3.13996	-2.85363	0.142402	-1.08258	1.00564e-05	-1.24858	-0.962255	2.2326	1.00762	2.85567	2.38603	6.21743	2.74107	5	TRUE
P97348	Rho-related GTP-binding protein RhoD	Rhod	P97348	Rho-related GTP-binding protein RhoD	Rhod	1	9	23.562	210	5.0427	746130	0	788330	888650	0	0	0	0	0	0	0	0	0	0	0	0	0	0	-2.29398	-1.95769					0.195558					2.43136	2.43136	1.24247	1.24247
P97351	40S ribosomal protein S3a	Rps3a	P97351	40S ribosomal protein S3a	Rps3a	17	57.6	29.885	264	86.246	72151000	63103000	75340000	79994000	57482000	78044000	88236000	80589000	85457000	76729000	56825000	72882000	56597000	55509000	67938000	76930000	64689000	71168000	4.20441	4.41457	4.66894	4.27694	4.23753	4.5004	0.0907047	0.464532	0.0725331	-0.177034	0.0858311	5.89728	2.6758	1.60043	0.862113
P97352	Protein S100-A13	S100a13	P97352	Protein S100-A13	S100a13	7	79.6	11.158	98	15.914	49087000	40697000	44921000	33745000	19945000	25484000	74720000	69157000	79200000	22324000	17876000	25666000	25288000	30093000	38891000	19067000	16218000	10338000	3.55958	2.95223	4.47885	2.62515	3.28741	2.23651	1.17501e-06	0.919269	-0.934431	0.335182	-0.715725	8.04422	6.45764	1.17415	2.93763	2	FALSE
P97360	Transcription factor ETV6	Etv6	P97360	Transcription factor ETV6	Etv6	2	5.2	56.405	485	3.1398	83717	189260	122980	0	84989	70000	72719	68764	54964	103060	95846	66601	0	139770	99962	469180	376450	293290	-4.92604	-5.40754	-5.6784	-5.33891	-4.70043	-3.06792	2.26846e-05	-0.752369	-0.412871	0.707108	2.33962	2.1753	1.62641	2.28719	4.7377	6	TRUE
P97363	Serine palmitoyltransferase 2	Sptlc2	P97363	Serine palmitoyltransferase 2	Sptlc2	5	15.2	62.981	560	45.815	988780	510080	861520	934640	815860	1008000	1061900	531540	982790	1017000	624890	1144900	1260800	833930	780020	1054100	826690	769720	-2.32574	-1.863	-2.01875	-1.96854	-1.75898	-1.83635	0.627045	0.30699	0.357208	0.104023	0.0266505	3.80397	2.67408	0.548771	0.120888
P97370	Sodium/potassium-transporting ATPase subunit beta-3	Atp1b3	P97370	Sodium/potassium-transporting ATPase subunit beta-3	Atp1b3	6	23.4	31.775	278	12.909	8434600	6993300	4847100	4461600	5340600	3516900	6089800	5267200	5059300	8934100	4105000	4301200	3572700	4005200	2792900	2618200	2218400	2225600	0.794902	0.393163	0.712084	0.618206	0.109932	-0.413534	0.0164353	-0.0828187	-0.176696	-0.283231	-0.806697	0.908888	1.05405	5.73048	4.2227	4	FALSE
P97371	Proteasome activator complex subunit 1	Psme1	P97371	Proteasome activator complex subunit 1	Psme1	9	44.2	28.673	249	43.119	7408300	8266500	8019400	6463300	3088600	5410000	5403800	5091400	4937800	7960300	5391600	5793300	3233900	2133200	4552100	4265700	3652500	4126300	1.05507	0.515158	0.626596	0.837032	-0.00601009	0.357875	0.0251111	-0.428473	-0.218036	-0.521168	-0.157283	3.91268	1.64376	2.3448	1.12464	1	FALSE
P97372	Proteasome activator complex subunit 2	Psme2	P97372	Proteasome activator complex subunit 2	Psme2	3	21.8	27.057	239	44.888	1852600	1736700	2083900	1904100	1364900	1693200	1597000	1174200	1497400	1973800	1330800	1415300	1365200	1173700	1251600	2057100	1339200	1719100	-1.00984	-1.02391	-1.23887	-1.18415	-1.32897	-0.896418	0.270358	-0.229031	-0.174308	-0.305062	0.127489	2.09824	1.19157	3.2247	2.86366
P97379	Ras GTPase-activating protein-binding protein 2	G3bp2	P97379	Ras GTPase-activating protein-binding protein 2	G3bp2	10	34.2	54.087	482	23.491	7573100	4442700	3022500	8346900	6412900	5747100	4984900	3415800	2771600	6878900	4348200	2824700	7722100	6396900	4951900	8689600	8291800	7259100	0.297785	1.01856	0.11813	0.317956	0.981164	1.36596	0.00352517	-0.179655	0.0201713	-0.0373939	0.347401	1.87267	0.0298211	0.683677	4.11461	6	TRUE
P97384	Annexin A11	Anxa11	P97384	Annexin A11	Anxa11	1	1.8	54.079	503	3.5637	8691900	8326600	9221200	8189500	7234200	7538500	10722000	9615700	10333000	8963900	6592100	9957000	4371400	4583500	5720400	2957100	2789700	2828200	1.20255	1.19784	1.61699	1.25125	0.616601	-0.129571	1.00493e-05	0.414439	0.0487018	-0.581235	-1.32741	4.99741	0.989012	4.29095	7.88077	2	FALSE
P97386	DNA ligase 3	Lig3	P97386	DNA ligase 3	Lig3	1	1.7	113.07	1015	6.0598	0	0	73638	102590	149260	95737	0	0	46068	114400	85198	83092	125190	165080	56950	151050	146830	48601	-5.61584	-4.87443	-6.14875	-5.23895	-4.9072	-4.93015	0.0119688	-0.532914	0.376891	-0.0327641	-0.0557159	1.24247	2.8705	0.221175	0.212792	1	FALSE
P97390	Vacuolar protein sorting-associated protein 45	Vps45	P97390	Vacuolar protein sorting-associated protein 45	Vps45	1	2.5	65.052	570	2.4082	0	331340	0	274990	247350	137180	0	223710	0	0	207620	0	202570	250050	181320	270370	359230	246090	-3.546	-3.98439	-3.94076	-3.95169	-3.91916	-3.43988	0.0747904	-0.394759	-0.405692	0.0652312	0.544504	1.24247	1.24247	0.138565	2.8198
P97393	Rho GTPase-activating protein 5	Arhgap5	P97393	Rho GTPase-activating protein 5	Arhgap5	2	3.1	172.11	1501	4.0071	39556	51693	94839	0	0	0	43897	79347	67912	51771	70929	95152	0	0	0	0	0	0	-6.03564		-5.75057	-5.64321			0.000167008	0.28507	0.39243			0.672	2.33892
P97429	Annexin A4	Anxa4	P97429	Annexin A4	Anxa4	22	65.5	35.915	319	311.85	73067000	63782000	71197000	66457000	66035000	59020000	66497000	58208000	53780000	102380000	71102000	92458000	27837000	31427000	29057000	19510000	21197000	17310000	4.18842	4.25775	4.15375	4.63784	3.21427	2.62419	3.90073e-08	-0.0346731	0.449416	-1.04348	-1.63356	0.310268	7.17287	8.15474	10.7278	3	FALSE
P97432	Next to BRCA1 gene 1 protein	Nbr1	P97432	Next to BRCA1 gene 1 protein	Nbr1	2	3	109.96	988	4.9048	159740	200320	129290	86227	171830	98721	176330	211110	220420	188720	166790	201840	96636	114720	84513	89404	137250	67909	-4.56395	-4.87551	-4.04512	-4.24837	-5.01688	-5.05393	0.00372462	0.518825	0.315578	-0.141369	-0.178414	3.07493	1.92316	1.05811	1.48116	2	FALSE
P97434	Myosin phosphatase Rho-interacting protein	Mprip	P97434	Myosin phosphatase Rho-interacting protein	Mprip	17	24.4	116.41	1024	133.6	965580	573220	768290	1340700	2119800	903650	658990	416190	783390	736000	402580	631820	3406000	3804200	2462100	4204900	4187800	3099600	-2.33612	-1.28288	-2.47489	-2.62137	0.00156802	0.279152	1.70434e-07	-0.138772	-0.285253	1.28444	1.56203	0.850124	3.78743	9.44882	7.15013	5	TRUE
P97450	ATP synthase-coupling factor 6, mitochondrial	Atp5j	P97450	ATP synthase-coupling factor 6, mitochondrial	Atp5j	7	50.9	12.496	108	77.543	95956000	117510000	94939000	95675000	101130000	83794000	69818000	92023000	73043000	96210000	92229000	76169000	103300000	95246000	73645000	92753000	96503000	90284000	4.75172	4.80651	4.54467	4.63986	4.82531	4.89711	0.0875675	-0.207052	-0.111864	0.0188026	0.0905992	8.36512	1.86462	0.357636	2.90686
P97452	Ribosome biogenesis protein BOP1	Bop1	P97452	Ribosome biogenesis protein BOP1	Bop1	9	22.7	82.545	732	24.42	3633300	4769300	3102500	2112400	1990200	1301800	1957000	3341300	2983200	2643200	3143700	3041900	2596800	2169900	1286200	1994100	1561600	1495800	-0.00873955	-0.919025	-0.306735	-0.262368	-0.711126	-0.904404	0.0153006	-0.297995	-0.253628	0.207899	0.0146211	1.89581	2.25506	2.71162	0.0417143	5	FALSE
P97461	40S ribosomal protein S5	Rps5	P97461	40S ribosomal protein S5;40S ribosomal protein S5, N-terminally processed	Rps5	8	52.5	22.889	204	61.604	42195000	44581000	42613000	41327000	55775000	30094000	46859000	43882000	51243000	46814000	35705000	38151000	32084000	41584000	35380000	31093000	40464000	33455000	3.50529	3.6242	3.82633	3.50458	3.51191	3.47611	0.2827	0.321035	-0.000708173	-0.11228	-0.14808	3.79184	0.00850828	0.744051	1.15232
P97464	Exostosin-1	Ext1	P97464	Exostosin-1	Ext1	1	1.3	86.307	746	2.5656	0	0	0	0	0	0	0	0	0	0	0	0	0	0	0	122820	0	0						-4.71139	0.458197								1.24247
P97470	Serine/threonine-protein phosphatase 4 catalytic subunit	Ppp4c	P97470	Serine/threonine-protein phosphatase 4 catalytic subunit	Ppp4c	1	6.2	35.08	307	2.0836	0	0	0	0	0	0	0	584630	881870	0	0	0	0	608690	734240	0	0	0			-2.22244		-2.2007		0.0616655					2.29576		2.37849
P97471	Mothers against decapentaplegic homolog 4	Smad4	P97471	Mothers against decapentaplegic homolog 4	Smad4	1	3.8	60.341	551	2.7177	0	0	0	0	0	0	0	0	0	0	0	0	0	0	0	0	0	0
P97493	Thioredoxin, mitochondrial	Txn2	P97493	Thioredoxin, mitochondrial	Txn2	2	24.1	18.255	166	8.6142	4952700	5119000	4447700	4364600	6882900	4048000	3122700	3593000	2977200	4080400	4020800	3279500	4300300	5168200	2844100	3745900	6163300	3708400	0.347476	0.572232	-0.0480596	0.100948	0.330405	0.495641	0.198008	-0.395536	-0.246528	-0.241827	-0.0765918	8.94181	3.39555	2.32366	4.8198
P97494	Glutamate--cysteine ligase catalytic subunit	Gclc	P97494	Glutamate--cysteine ligase catalytic subunit	Gclc	5	14.8	72.571	637	15.069	1395400	1447200	1355000	687450	104070	76090	1725600	1126500	1226400	3626100	1806600	2320300	0	0	0	0	0	0	-1.44082	-4.24352	-1.31758	-0.506939			4.43301e-06	0.123243	0.933885			0.748879	3.43732	1.84723	1.84723
P97496	SWI/SNF complex subunit SMARCC1	Smarcc1	P97496	SWI/SNF complex subunit SMARCC1	Smarcc1	10	20.8	122.89	1104	116.84	2259600	1537400	1572900	2058200	1207700	1271600	1524000	1465900	784800	1960700	1333400	1431000	1885000	1447200	1086200	1663000	926910	991640	-1.10824	-1.18303	-1.46536	-1.18111	-1.14125	-1.44024	0.799057	-0.357117	-0.0728672	0.0417833	-0.257208	1.77445	1.25412	0.177419	6.72733
P97742	Carnitine O-palmitoyltransferase 1, liver isoform	Cpt1a	P97742	Carnitine O-palmitoyltransferase 1, liver isoform	Cpt1a	5	8.5	88.25	773	38.378	1970000	2504700	936240	1236000	1391700	1459900	1315500	1008300	868510	1491400	939280	1367400	1596500	1252500	1059000	322670	427180	905570	-1.18897	-1.29366	-1.66732	-1.50303	-1.30281	-2.64498	0.0674755	-0.478348	-0.314057	-0.00914975	-1.35132	1.76253	0.987657	0.0427602	5.81345
P97760	DNA-directed RNA polymerase II subunit RPB3	Polr2c	P97760	DNA-directed RNA polymerase II subunit RPB3	Polr2c	2	15.6	31.311	275	3.1862	500410	0	0	0	0	0	491330	0	0	1138500	0	0	0	0	0	0	0	0	-2.96871		-2.74223	-1.77792			0.649242	0.226477	1.19079			1.24247	1.24247
P97765	WW domain-binding protein 2	Wbp2	P97765	WW domain-binding protein 2	Wbp2	4	26.8	28.032	261	7.444	8773400	8326000	7477500	8142800	8731500	2342100	7531400	6365800	6261100	9060100	7038300	8409900	4248000	0	0	7579000	0	0	1.1062	0.723393	1.00785	1.20667	0.33544	1.236	0.041449	-0.0983499	0.10047	-0.387953	0.51261	1.65575	2.01509	3.15451	1.843	6	FALSE
P97792	Coxsackievirus and adenovirus receptor homolog	Cxadr	P97792	Coxsackievirus and adenovirus receptor homolog	Cxadr	6	26.6	39.947	365	46.619	11410000	7574800	7169000	6089400	6146100	3501000	7383500	3660200	1652800	9906700	5322300	1873400	3011000	3024200	1099000	3515600	1683200	1176400	1.16683	0.60812	0.0916739	0.393096	-0.555956	-0.711178	0.0762808	-1.07516	-0.773737	-1.16408	-1.3193	4.24431	2.34985	9.39134	4.70142
P97798	Neogenin	Neo1	P97798	Neogenin	Neo1	5	5.4	163.16	1493	9.047	34982	75427	88902	0	0	0	49354	311600	193760	234810	138030	217280	37203	0	0	0	0	0	-5.94412		-4.53223	-4.19886	-6.49978		0.00198574	1.41189	1.74526			2.42458	4.55065	1.24247
P97807	Fumarate hydratase, mitochondrial	Fh	P97807	Fumarate hydratase, mitochondrial	Fh	23	61.9	54.356	507	281.71	51403000	48994000	44540000	32875000	40156000	34034000	26055000	29550000	24599000	43169000	38940000	39149000	29826000	33911000	28303000	35802000	40626000	35192000	3.66688	3.41533	3.00099	3.51973	3.2714	3.57019	4.77385e-05	-0.665884	-0.147151	-0.143928	0.154865	7.63124	3.16957	4.84296	4.89944	1	TRUE
P97820	Mitogen-activated protein kinase kinase kinase kinase 4	Map4k4	P97820;Q9JM52;P83510	Mitogen-activated protein kinase kinase kinase kinase 4	Map4k4	3;1;1	3.2	140.6	1233	30.08	0	111580	0	135880	0	174170	0	106210	0	0	97704	0	75857	0	135850	143260	0	215670	-5.11623	-4.40398	-5.01547	-5.03914	-4.94582	-4.13265	0.566275	0.100765	0.0770865	-0.54184	0.271326	1.24247	1.24247	2.25756	1.86013
P97821	Dipeptidyl peptidase 1	Ctsc	P97821	Dipeptidyl peptidase 1;Dipeptidyl peptidase 1 exclusion domain chain;Dipeptidyl peptidase 1 heavy chain;Dipeptidyl peptidase 1 light chain	Ctsc	2	5.6	52.376	462	6.1009	659640	557300	0	515240	1061600	1009400	0	0	0	0	0	0	579740	564070	906700	0	516020	910340	-2.683	-2.02211			-2.24825	-2.16845	0.0152564			-0.226137	-0.146347	2.42678	2.42678	1.1113	2.93155
P97823	Acyl-protein thioesterase 1	Lypla1	P97823	Acyl-protein thioesterase 1	Lypla1	5	31.3	24.687	230	16.853	8312000	7962400	5887900	532490	3996700	3269900	4310400	4451700	2138100	5292300	4088800	3110200	466270	2333600	2346800	316720	2286500	3387100	0.943815	-0.803499	0.0507965	0.208585	-1.21279	-1.21281	0.0135588	-0.893018	-0.73523	-0.40929	-0.409308	7.42963	11.5063	2.39712	1.08465	1	FALSE
P97825	Hematological and neurological expressed 1 protein	Hn1	P97825	Hematological and neurological expressed 1 protein;Hematological and neurological expressed 1 protein, N-terminally processed	Hn1	5	42.2	16.08	154	27.215	8219500	10663000	9930500	3767100	5428500	5219400	17993000	9048000	11987000	11776000	12619000	11177000	2358200	3627200	3991000	2040300	3424800	4072100	1.33025	0.509505	1.90808	1.75031	0.0341453	-0.0341056	0.000600572	0.577831	0.420063	-0.475359	-0.54361	1.68091	4.19898	7.11384	6.07482	4	FALSE
P97855	Ras GTPase-activating protein-binding protein 1	G3bp1	P97855	Ras GTPase-activating protein-binding protein 1	G3bp1	18	51.8	51.828	465	93.802	40690000	39232000	37164000	30100000	36262000	30243000	34429000	35070000	34259000	38692000	25387000	31805000	30892000	37122000	30332000	23082000	34462000	31075000	3.36056	3.26708	3.37667	3.16145	3.36509	3.22014	0.547507	0.0161079	-0.199116	0.0980156	-0.0469355	3.4711	2.95726	4.11366	0.289296
Q61120	SHC-transforming protein 3	Shc3	Q61120;P98083	SHC-transforming protein 3;SHC-transforming protein 1	Shc3;Shc1	1;1	2.7	52.12	474	1.5794	231740	261020	292920	0	0	228940	236890	331690	223570	299200	220990	314520	0	0	262700	0	0	178800	-3.86444	-3.74651	-3.67904	-3.67812	-3.46832	-4.04649	0.113943	0.185398	0.186317	0.278191	-0.299978	0.980707	2.46201	1.24247	1.24247
P98156	Very low-density lipoprotein receptor	Vldlr	P98156	Very low-density lipoprotein receptor	Vldlr	2	5.5	96.372	873	4.7157	0	0	0	179250	0	0	0	0	0	282230	0	132150	0	0	0	0	0	0		-4.26734		-4.25396			0.168251						2.18239	1.24247	1.24247
P98192	Dihydroxyacetone phosphate acyltransferase	Gnpat	P98192	Dihydroxyacetone phosphate acyltransferase	Gnpat	3	7.1	76.869	678	8.6081	158840	162810	69567	100900	74207	82038	66680	0	54004	298170	0	218340	91744	88382	205640	104330	95218	86929	-4.96442	-5.29275	-5.77153	-3.85213	-4.73967	-5.03677	0.44638	-0.807108	1.11229	0.553078	0.25598	2.34544	0.526941	1.40714	3.07363
P99024	Tubulin beta-5 chain	Tubb5	P99024	Tubulin beta-5 chain	Tubb5	5	68.5	49.67	444	148.16	121360000	113130000	117350000	108080000	95718000	90530000	121450000	107260000	115700000	123320000	86885000	118170000	53158000	48600000	55455000	48067000	46166000	44248000	4.94832	4.87587	5.10577	4.94173	4.04583	3.88346	5.58248e-07	0.157454	-0.00658655	-0.830044	-0.992412	3.39828	0.0297774	6.23376	7.88484	4	TRUE
P99026	Proteasome subunit beta type-4	Psmb4	P99026	Proteasome subunit beta type-4	Psmb4	7	45.5	29.116	264	133.66	27481000	26580000	27958000	37244000	31834000	23062000	24547000	22591000	28336000	32826000	21813000	31574000	37128000	27442000	23307000	35719000	32054000	24044000	2.8477	3.1765	2.9112	3.00591	3.18153	3.27192	0.192115	0.0634947	0.158204	0.005028	0.0954222	1.27024	2.26783	0.0684519	4.01089
P99027	60S acidic ribosomal protein P2	Rplp2	P99027	60S acidic ribosomal protein P2	Rplp2	8	80.9	11.651	115	182.5	407960000	509880000	456130000	411590000	400830000	347960000	356000000	454390000	384470000	378830000	370890000	406870000	314530000	334030000	292260000	315260000	319780000	279630000	6.9083	6.8551	6.89471	6.77395	6.62705	6.60527	0.0330304	-0.0135871	-0.134346	-0.228057	-0.24983	0.39717	4.088	3.97305	6.89894	4	FALSE
P99028	Cytochrome b-c1 complex subunit 6, mitochondrial	Uqcrh	P99028	Cytochrome b-c1 complex subunit 6, mitochondrial	Uqcrh	3	37.1	10.435	89	5.0101	2006100	3085800	662430	3210500	5121500	2918500	286240	2010500	336780	575210	1130100	510560	2379600	1702200	1663000	1348900	1827600	691540	-1.24628	0.125071	-2.52446	-2.34602	-0.746316	-1.38776	0.00505121	-1.27819	-1.09974	-0.871387	-1.51283	2.83538	2.71292	2.80448	5.37013	3	FALSE
P99029	Peroxiredoxin-5, mitochondrial	Prdx5	P99029	Peroxiredoxin-5, mitochondrial	Prdx5	11	57.1	21.897	210	92.518	65649000	60865000	64368000	54168000	61826000	53647000	28680000	45978000	47999000	49717000	52721000	65066000	49793000	53486000	42080000	52425000	63879000	53705000	4.06594	4.08185	3.58122	3.97766	3.92772	4.17452	0.0621565	-0.484715	-0.0882752	-0.15413	0.0926629	2.97813	0.597947	3.10148	2.77205
Q00422	GA-binding protein alpha chain	Gabpa	Q00422	GA-binding protein alpha chain	Gabpa	2	8.4	51.344	454	3.2189	0	731280	704460	0	0	0	0	720700	884640	0	745060	757630	352790	0	0	0	0	0	-2.38087		-2.06924	-2.15339	-3.25446		0.162558	0.311621	0.227478			1.78606	2.18796	1.24247
Q00612	Glucose-6-phosphate 1-dehydrogenase X	G6pdx	Q00612;P97324;REV__P46662	Glucose-6-phosphate 1-dehydrogenase X	G6pdx	14;4;1	34	59.262	515	23.987	5405500	6459000	4950900	2836900	3596200	3369500	4934300	6068400	4587400	6533700	5155800	5590400	1495400	1207100	1415800	969660	1208400	682780	0.552907	-0.0353518	0.631907	0.703408	-1.21239	-1.75158	2.84681e-08	0.0789995	0.1505	-1.17704	-1.71623	3.51754	1.75481	5.3742	5.56726	4	TRUE
Q00724	Retinol-binding protein 4	Rbp4	Q00724	Retinol-binding protein 4	Rbp4	3	13.9	23.206	201	5.2436	6904100	6593500	6461600	0	3330700	0	6262300	6186000	5704700	12194000	8324500	9360500	0	0	0	0	0	0	0.80856	-0.0666188	0.860578	1.48174			3.41203e-08	0.0520171	0.673181			1.45075	5.56077	1.24247	1.24247
Q00899	Transcriptional repressor protein YY1	Yy1	Q00899	Transcriptional repressor protein YY1	Yy1	1	4.8	44.716	414	1.6798	0	0	0	0	0	0	0	0	0	0	0	0	0	0	0	0	0	0
Q00993	Tyrosine-protein kinase receptor UFO	Axl	Q00993	Tyrosine-protein kinase receptor UFO	Axl	8	15.7	98.19	888	10.751	1280800	1214400	251200	414850	405840	463680	637840	757180	320020	1244700	876640	134270	538140	0	84042	244130	0	265150	-2.37684	-2.96284	-2.6333	-2.73925	-3.87892	-3.59916	0.193555	-0.256466	-0.362417	-0.916079	-0.636312	1.70416	3.17577	1.56644	3.70367
Q00PI9	Heterogeneous nuclear ribonucleoprotein U-like protein 2	Hnrnpul2	Q00PI9	Heterogeneous nuclear ribonucleoprotein U-like protein 2	Hnrnpul2	24	34.2	84.939	745	177.64	25808000	16977000	15239000	16204000	19382000	14344000	15287000	12118000	8999600	24258000	13484000	13421000	21405000	19785000	12847000	19824000	17459000	17975000	2.31008	2.30931	1.83235	2.21772	2.4729	2.5567	0.164812	-0.477729	-0.0923612	0.163598	0.247395	4.473	4.81924	1.4631	2.1853
Q01147	Cyclic AMP-responsive element-binding protein 1	Creb1	Q01147;P81269	Cyclic AMP-responsive element-binding protein 1;Cyclic AMP-dependent transcription factor ATF-1	Creb1;Atf1	2;1	11.1	36.674	341	3.5319	7832800	5454600	6981600	5998400	5530400	3935400	2692200	2897600	2082600	5634200	3761700	4403200	3370300	3556200	2863500	2649600	3968400	3026800	0.815284	0.606364	-0.394696	0.365774	0.0367121	0.0197449	0.000445709	-1.20998	-0.449509	-0.569652	-0.58662	4.42747	3.98824	4.11583	2.91727	1	FALSE
Q01279	Epidermal growth factor receptor	Egfr	Q01279	Epidermal growth factor receptor	Egfr	11	13.6	134.85	1210	34.359	1633800	2147300	1834700	1761800	2080100	1206000	1232100	1783900	1603700	1043200	1423800	1192500	2795400	2440800	1662100	1741200	1544200	1537500	-1.02947	-1.02182	-1.12952	-1.54069	-0.495814	-0.961788	0.00797222	-0.10005	-0.511222	0.526002	0.0600276	4.30744	6.34587	4.28379	0.219966	5	FALSE
Q01320	DNA topoisomerase 2-alpha	Top2a	Q01320	DNA topoisomerase 2-alpha	Top2a	24	19.5	172.79	1528	120.03	2238900	4475700	2230400	2283400	1515100	1389000	4773700	6019700	3544900	2816700	2268500	1915800	504560	569890	354040	461820	564730	411360	-0.430834	-0.981578	0.488142	-0.611044	-2.76234	-2.71779	4.77961e-05	0.918976	-0.18021	-1.78076	-1.73622	4.88691	0.842382	4.66033	4.49975	2	TRUE
Q01405	Protein transport protein Sec23A	Sec23a	Q01405	Protein transport protein Sec23A	Sec23a	12	27.2	86.161	765	51.285	1326600	1382900	2753900	2037400	2030100	1152900	1613000	1428800	1735500	3194800	2507400	2055900	1736900	2119000	989170	2824800	4141000	1376900	-1.14593	-0.985277	-1.06874	-0.468379	-1.04222	-0.30778	0.198216	0.0771951	0.677555	-0.0569457	0.677497	0.0633514	1.46461	0.33672	2.43741
Q01730	Ras suppressor protein 1	Rsu1	Q01730	Ras suppressor protein 1	Rsu1	5	36.1	31.55	277	22.339	1094700	2004300	356070	3433300	1761800	2807900	943620	1212300	318520	1744400	2015000	427750	1464600	1394700	2500200	5273400	2241900	3946600	-2.04361	-0.374414	-2.22088	-1.61949	-0.879451	0.203725	0.00988905	-0.177265	0.424122	-0.505037	0.578139	1.1657	2.86976	1.74409	3.56525	6	FALSE
Q01768	Nucleoside diphosphate kinase B	Nme2	Q01768	Nucleoside diphosphate kinase B	Nme2	10	77.6	17.363	152	132.2	412080000	395570000	404560000	388370000	320720000	344490000	352240000	321230000	325490000	412440000	289780000	368400000	177520000	182090000	199300000	160230000	107940000	166170000	6.73336	6.71513	6.64274	6.64839	5.8761	5.50724	5.54507e-06	-0.0906142	-0.0849709	-0.839037	-1.2079	1.8564	2.03885	5.48954	9.76545	4	TRUE
Q01853	Transitional endoplasmic reticulum ATPase	Vcp	Q01853	Transitional endoplasmic reticulum ATPase	Vcp	51	70.1	89.321	806	323.31	90519000	82231000	89622000	89357000	85715000	73630000	79683000	74015000	74814000	89475000	67008000	85609000	78662000	82712000	71851000	87090000	85129000	81129000	4.52428	4.63194	4.51502	4.50751	4.61457	4.75509	0.0164064	-0.00925601	-0.0167641	-0.0173763	0.123147	0.19796	4.13878	0.292461	3.56482	6	TRUE
Q02053	Ubiquitin-like modifier-activating enzyme 1	Uba1	Q02053;P31254	Ubiquitin-like modifier-activating enzyme 1	Uba1	38;6	49.2	117.81	1058	323.31	25280000	30331000	27421000	27581000	23427000	20237000	25816000	28879000	25387000	27770000	24111000	28663000	17984000	17483000	17700000	19029000	16680000	16645000	2.86172	2.82175	3.00068	2.92712	2.48378	2.4781	0.000555026	0.138965	0.0654069	-0.337968	-0.343649	2.42095	1.22953	2.83972	4.54604	4	TRUE
Q02248	Catenin beta-1	Ctnnb1	Q02248	Catenin beta-1	Ctnnb1	27	49.2	85.47	781	320.06	38367000	38315000	30966000	34002000	37500000	22967000	19726000	25471000	20233000	42669000	30876000	29327000	36822000	33218000	22758000	27074000	27791000	21764000	3.23318	3.20949	2.70178	3.26362	3.25794	3.02212	0.0453088	-0.531402	0.0304422	0.048452	-0.187372	5.39297	0.609237	0.786234	2.52406	1	FALSE
Q02257	Junction plakoglobin	Jup	Q02257	Junction plakoglobin	Jup	24	43.4	81.8	745	176.88	9924800	7821200	8135900	10539000	10725000	9780300	7487700	5280600	4927900	10574000	5365500	5346600	13918000	18916000	14486000	15839000	17945000	18090000	1.17601	1.63369	0.800027	0.932653	2.30205	2.46505	3.98775e-06	-0.375981	-0.243354	0.668358	0.831359	3.77985	1.43792	4.05115	5.97785	5	TRUE
Q02819	Nucleobindin-1	Nucb1	Q02819	Nucleobindin-1	Nucb1	14	40.1	53.408	459	75.387	8151200	11552000	9790200	8936300	11172000	8872100	5454700	4651900	5547600	10198000	10099000	7843000	9391400	12836000	7721000	13179000	13005000	11079000	1.3579	1.52713	0.643689	1.40365	1.6238	1.98601	0.000564606	-0.714216	0.0457407	0.0966682	0.458879	3.3285	0.301059	1.0352	4.68207	6	FALSE
Q03137	Ephrin type-A receptor 4	Epha4	Q03137;Q60629;P29319	Ephrin type-A receptor 4	Epha4	5;1;1	7.6	109.81	986	18.504	371410	604150	297890	185850	189440	304600	780050	1219800	807290	531370	316480	204910	0	0	0	74164	95250	0	-3.22593	-3.91746	-1.86223	-3.43526		-5.25763	1.19418e-05	1.36371	-0.209332		-1.34017	6.73743	0.531677	4.50173	2.61291	2	TRUE
Q03145	Ephrin type-A receptor 2	Epha2	Q03145	Ephrin type-A receptor 2	Epha2	6	8.3	108.85	977	31.431	600040	250030	574090	315320	286100	491120	852120	1234100	1279000	196190	250470	179880	212560	265140	192760	128570	0	229840	-3.10402	-3.23525	-1.59284	-4.08956	-3.8384	-4.16479	2.42469e-05	1.51118	-0.985543	-0.603153	-0.929543	3.9952	2.06707	1.84595	5.67079	2	TRUE
Q03173	Protein enabled homolog	Enah	Q03173	Protein enabled homolog	Enah	7	13.8	85.843	802	21.481	2477800	2255500	2097700	3112600	2730700	2121000	1657800	1232400	1145700	2161400	1434100	1524600	2309900	2137700	1771500	4450700	4456500	4173300	-0.741131	-0.345748	-1.32638	-1.06876	-0.620665	0.479414	4.36773e-09	-0.585252	-0.32763	-0.274918	0.825161	5.17165	5.17699	3.81042	6.26043	6	TRUE
Q03265	ATP synthase subunit alpha, mitochondrial	Atp5a1	Q03265;REV__P54729;REV__Q6S5J6	ATP synthase subunit alpha, mitochondrial	Atp5a1	41;1;1	79.4	59.752	553	323.31	411850000	399970000	371540000	355680000	359850000	315530000	245190000	276850000	245040000	343160000	290360000	320890000	372140000	356010000	306740000	312130000	305330000	309770000	6.69746	6.68598	6.26049	6.49452	6.76183	6.62746	1.79487e-07	-0.436972	-0.202947	0.0758495	-0.0585171	7.14446	5.66362	4.08611	1.59657	1	FALSE
Q03958	Prefoldin subunit 6	Pfdn6	Q03958	Prefoldin subunit 6	Pfdn6	1	9.4	14.454	127	7.9249	0	0	0	0	0	0	0	0	3223700	0	0	0	0	0	1596300	1188300	0	1474800			-0.019946		-0.865078	-1.21975	0.530902					1.24247		1.24247	2.37721
Q03963	Interferon-induced, double-stranded RNA-activated protein kinase	Eif2ak2	Q03963	Interferon-induced, double-stranded RNA-activated protein kinase	Eif2ak2	2	6.6	58.279	515	1.978	544100	644900	474710	525900	376860	364000	684040	563530	665300	542250	556850	793770	403090	344770	303250	366340	447140	173580	-2.78683	-3.0008	-2.38977	-2.50255	-3.18647	-3.35639	0.0145435	0.397058	0.284286	-0.185663	-0.355586	2.3295	1.38009	2.24661	0.998245	2	FALSE
Q04207	Transcription factor p65	Rela	Q04207	Transcription factor p65	Rela	2	5.5	60.211	549	4.3386	371680	0	0	0	0	0	406180	0	0	915050	0	0	0	0	0	0	0	0	-3.39776		-3.0168	-2.09313			0.645677	0.380953	1.30462			1.24247	1.24247
Q04692	SWI/SNF-related matrix-associated actin-dependent regulator of chromatin subfamily A containing DEAD/H box 1	Smarcad1	Q04692	SWI/SNF-related matrix-associated actin-dependent regulator of chromatin subfamily A containing DEAD/H box 1	Smarcad1	1	1.1	116.45	1021	3.3128	0	110180	107280	218020	173640	220580	0	143300	125770	0	0	0	0	134160	137610	0	92495	0	-5.10371	-4.03777	-4.64158		-4.49941	-5.11846	0.0178048	0.462139		-0.461648	-1.08069	2.32293	2.44467	2.41742	3.63834	2	FALSE
Q04736	Tyrosine-protein kinase Yes	Yes1	Q04736	Tyrosine-protein kinase Yes	Yes1	2	14.6	60.629	541	6.1274	600920	101440	348080	423370	526380	202540	580700	339040	351520	556500	128770	237430	459270	536130	283320	380230	447370	311760	-3.77776	-3.22631	-3.01968	-3.77464	-2.94409	-3.05663	0.707331	0.758076	0.00311501	0.282216	0.169678	2.33712	0.828395	3.69053	0.569203
Q04857	Collagen alpha-1(VI) chain	Col6a1	Q04857	Collagen alpha-1(VI) chain	Col6a1	2	2.6	108.49	1025	5.6071	0	0	0	0	0	0	0	0	0	0	0	0	0	0	0	0	0	516280						-2.51668	0.458197								1.24247
Q05512	Serine/threonine-protein kinase MARK2	Mark2	Q05512	Serine/threonine-protein kinase MARK2	Mark2	1	2.1	86.305	776	2.9839	0	0	0	0	0	0	0	0	0	184350	0	0	0	0	0	0	0	0				-4.40454			0.458197						1.24247
Q05793	Basement membrane-specific heparan sulfate proteoglycan core protein	Hspg2	Q05793	Basement membrane-specific heparan sulfate proteoglycan core protein;Endorepellin;LG3 peptide	Hspg2	9	4.2	398.29	3707	149.22	84778	97996	55786	92843	146840	183730	40507	54693	27373	75019	76136	44223	125580	186270	151570	542960	645200	823720	-5.61665	-4.61682	-6.40514	-5.79925	-4.37688	-2.24198	2.2414e-06	-0.788482	-0.1826	0.239937	2.37485	7.00748	5.58649	1.05779	5.81168	6	TRUE
Q05816	Fatty acid-binding protein, epidermal	Fabp5	Q05816	Fatty acid-binding protein, epidermal	Fabp5	8	72.6	15.137	135	14.666	36000000	35539000	23342000	38463000	36182000	26562000	17363000	15857000	12139000	35910000	27237000	24061000	8837800	10113000	7420600	13802000	11765000	9684100	3.03047	3.3215	2.16682	3.0252	1.46084	1.89532	6.61142e-06	-0.863651	-0.005265	-1.86067	-1.42618	5.67635	0.262529	6.77925	7.48342	3	TRUE
Q05920	Pyruvate carboxylase, mitochondrial	Pc	Q05920	Pyruvate carboxylase, mitochondrial	Pc	2	3.2	129.68	1178	4.2514	0	307230	112160	192360	112690	157490	0	88150	0	146070	109440	119720	0	0	0	0	109300	0	-4.3319	-4.46791	-5.28435	-4.82538		-4.87761	0.0745153	-0.952456	-0.493484		-0.409701	2.2433	0.0656967	5.43735	2.34037
Q05CL8	La-related protein 7	Larp7	Q05CL8	La-related protein 7	Larp7	1	2.5	64.802	570	2.9784	656500	0	565380	0	0	0	384210	0	236660	390270	0	409720	344910	0	0	256200	0	327040	-2.62608		-3.4424	-3.20393	-3.28705	-3.41302	0.43526	-0.816319	-0.577849			2.26878	2.2377	1.24247	2.3646
Q05D44	Eukaryotic translation initiation factor 5B	Eif5b	Q05D44	Eukaryotic translation initiation factor 5B	Eif5b	12	15.4	137.61	1216	31.891	3054800	3388100	2627800	3032600	2637500	2317800	3548100	2624300	2543800	3105400	2763400	2376400	2181900	1322000	2856300	2793100	1824100	2699400	-0.336433	-0.332299	-0.213384	-0.365608	-0.649467	-0.383733	0.83195	0.123048	-0.0291752	-0.317169	-0.0514346	0.799793	1.04189	0.800777	0.139947
Q06138	Calcium-binding protein 39	Cab39	Q06138	Calcium-binding protein 39	Cab39	7	32.6	39.842	341	25.148	4516100	3980500	5799000	1385700	3021900	2889600	2816300	3193900	5340500	4384600	3618300	6186800	0	428900	495260	0	248030	730010	0.309708	-0.537479	0.126659	0.390042	-2.73727	-2.85616	0.00040142	-0.183049	0.0803342	-2.19979	-2.31868	1.62542	1.70062	4.94427	4.9307	4	TRUE
Q06185	ATP synthase subunit e, mitochondrial	Atp5i	Q06185	ATP synthase subunit e, mitochondrial	Atp5i	5	63.4	8.2355	71	26.025	173580000	223720000	215270000	163120000	177180000	103810000	114520000	172580000	164140000	159300000	165280000	207060000	169190000	172070000	102760000	161700000	164800000	112640000	5.7401	5.43576	5.47441	5.64382	5.50721	5.52814	0.730866	-0.265687	-0.0962839	0.0714485	0.0923827	7.65949	2.25202	4.92949	2.77106
Q06890	Clusterin	Clu	Q06890	Clusterin;Clusterin beta chain;Clusterin alpha chain	Clu	15	34.6	51.655	448	128.74	12416000	8418200	6969800	18043000	18796000	13495000	6868900	5125300	3783800	17167000	8133400	8645600	61077000	51866000	42486000	48886000	51971000	46266000	1.24468	2.3169	0.617144	1.59686	4.01578	3.96999	2.28586e-10	-0.627539	0.352172	1.69888	1.65309	5.67101	3.13805	7.47982	9.62667	5	TRUE
Q07076	Annexin A7	Anxa7	Q07076	Annexin A7	Anxa7	8	20.5	49.925	463	50.282	986880	4656300	7028600	1087800	4815800	1590300	3679900	5905000	6352000	2892800	4788500	6343100	818260	2676300	1382400	705400	1949700	1128100	-0.25378	-0.716964	0.634232	0.336801	-1.13094	-1.43308	0.0906954	0.888012	0.590581	-0.413973	-0.716113	2.24864	1.51778	1.68069	1.90745
Q07113	Cation-independent mannose-6-phosphate receptor	Igf2r	Q07113	Cation-independent mannose-6-phosphate receptor	Igf2r	2	1.1	273.81	2483	5.9259	524040	0	0	0	0	0	0	0	0	0	0	0	0	0	0	0	0	0	-2.90214						0.458197					1.24247	1.24247
Q07417	Short-chain specific acyl-CoA dehydrogenase, mitochondrial	Acads	Q07417	Short-chain specific acyl-CoA dehydrogenase, mitochondrial	Acads	15	56.6	44.889	412	71.05	44083000	35273000	36839000	35362000	37620000	29711000	26784000	19220000	25508000	49463000	23868000	40309000	52108000	50215000	35608000	57726000	55086000	48969000	3.3437	3.3537	2.82487	3.36383	3.83892	4.10522	7.42013e-05	-0.518834	0.0201306	0.485216	0.751522	6.4232	0.41248	4.80757	8.34622	6	FALSE
Q07797	Galectin-3-binding protein	Lgals3bp	Q07797	Galectin-3-binding protein	Lgals3bp	11	26.3	64.49	577	29.095	11303000	11935000	8236500	9787600	10406000	7550100	8098800	9355700	6329800	8241900	7079400	6265400	8093000	7537700	5722500	3217900	2775700	2745600	1.44769	1.45914	1.2332	1.0224	1.1522	-0.105599	5.9714e-05	-0.214496	-0.425299	-0.306943	-1.56474	7.99219	5.19525	5.88639	6.85715	4	FALSE
Q07813	Apoptosis regulator BAX	Bax	Q07813	Apoptosis regulator BAX	Bax	6	41.1	21.394	192	58.967	7867900	12955000	10381000	7433800	2282400	7729000	12983000	15969000	13809000	14647000	9736100	10236000	7104100	6734100	5967200	3576100	1216300	4294400	1.42419	0.608518	2.09239	1.68821	1.05544	-0.236516	0.000266302	0.668197	0.264017	0.446926	-0.845034	5.83127	0.962534	0.627687	3.44251	2	FALSE
Q08024	Core-binding factor subunit beta	Cbfb	Q08024	Core-binding factor subunit beta	Cbfb	1	8.6	22.03	187	9.7814	1544900	929110	0	0	664700	778680	1112800	1036100	0	1479500	794760	0	0	1354700	837350	0	1515200	1219300	-1.70042	-2.18606	-1.64605	-1.70753	-1.52882	-1.18066	0.96945	0.0543706	-0.00711161	0.657242	1.0054	0.0577646	0.461984	1.54742	2.23092
Q08093	Calponin-2	Cnn2	Q08093	Calponin-2	Cnn2	5	25.6	33.155	305	35.323	0	1077200	1182400	305880	608230	1347600	0	0	0	0	1195600	267060	0	1313300	1313100	5243100	4933800	2965000	-1.72791	-2.40175		-2.5644	-1.22667	0.442754	5.13891e-05		-0.836493	1.17508	2.84451	2.42529	0.595707	0.646545	4.03016	6	TRUE
Q08288	Cell growth-regulating nucleolar protein	Lyar	Q08288	Cell growth-regulating nucleolar protein	Lyar	1	3.4	43.735	388	1.6775	0	0	0	0	0	0	169180	0	0	0	0	0	0	0	0	0	0	0			-4.28037				0.458197					1.24247
Q08642	Protein-arginine deiminase type-2	Padi2	Q08642	Protein-arginine deiminase type-2	Padi2	2	5.5	76.249	673	6.5745	0	0	0	0	0	0	0	0	353780	0	0	0	0	0	0	0	0	0			-3.20774				0.458197					1.24247
Q08943	FACT complex subunit SSRP1	Ssrp1	Q08943	FACT complex subunit SSRP1	Ssrp1	8	15.1	80.859	708	25.118	3630700	4367200	2880400	2262300	3025800	2047700	2327500	4192200	1887000	2593700	3028600	2147600	1504800	2034000	1500800	1315900	1930600	1639200	-0.0871608	-0.466756	-0.334512	-0.456812	-0.930411	-0.958267	0.0910631	-0.247351	-0.369651	-0.463656	-0.491511	1.39273	5.98992	5.85556	4.30688
Q09143	High affinity cationic amino acid transporter 1	Slc7a1	Q09143	High affinity cationic amino acid transporter 1	Slc7a1	2	6.4	67.091	622	4.5767	1055900	0	0	0	0	0	0	1672200	0	0	0	0	0	0	0	0	0	0	-1.89142		-1.03871				0.552103	0.852707				0.368469	1.24247
Q0GNC1	Inverted formin-2	Inf2	Q0GNC1	Inverted formin-2	Inf2	13	17	138.56	1273	115.95	1841900	1404700	1933100	2126000	1295400	1679000	2656400	1811700	2587100	2126600	1074000	1479800	1874900	1697000	2014900	1625600	1278300	2573100	-1.15078	-1.00008	-0.522655	-1.22996	-0.770116	-0.838061	0.274146	0.628123	-0.0791817	0.229963	0.162017	4.75277	0.45788	1.43538	0.745204
Q0KL02	Triple functional domain protein	Trio	Q0KL02	Triple functional domain protein	Trio	2	1.3	347.86	3102	2.6797	0	0	0	23727	0	0	0	0	0	0	0	0	35282	0	0	32058	0	18702		-7.18471			-6.57627	-6.97637	0.36492			0.608439	0.208332			1.24247	2.13344
Q0P678	Zinc finger CCCH domain-containing protein 18	Zc3h18	Q0P678	Zinc finger CCCH domain-containing protein 18	Zc3h18	3	5.9	105.69	948	7.185	701080	424990	550820	158050	780530	397000	402560	0	329160	785920	0	412530	0	567310	433750	531340	475320	507530	-2.79397	-3.18706	-3.17076	-2.69405	-2.63118	-2.63222	0.734159	-0.376794	0.0999212	0.555879	0.554847	4.06842	1.31694	1.38625	0.592015
Q0VGB7	Serine/threonine-protein phosphatase 4 regulatory subunit 2	Ppp4r2	Q0VGB7	Serine/threonine-protein phosphatase 4 regulatory subunit 2	Ppp4r2	4	14.4	46.478	417	29.904	427090	465510	1169300	1413000	1198800	687390	562060	1613900	210970	1323800	1047200	1049900	1633100	1498100	383680	1129500	1542200	0	-2.62652	-1.66328	-2.53055	-1.63512	-1.69404	-1.28465	0.802983	0.0959686	0.991405	-0.0307697	0.378621	0.321745	2.13487	0.622467	0.542696
Q11011	Puromycin-sensitive aminopeptidase	Npepps	Q11011	Puromycin-sensitive aminopeptidase	Npepps	12	20.4	103.32	920	52.777	3793400	4950000	5187700	2336200	2199200	1557900	2946000	3883700	4746300	5385400	4144300	5866200	711280	1160100	833150	794300	1716200	1050000	0.277102	-0.736211	0.185625	0.528594	-1.84382	-1.47184	1.7248e-05	-0.0914775	0.251492	-1.10761	-0.735632	1.80793	2.36891	4.31701	2.64358	3	FALSE
Q11136	Xaa-Pro dipeptidase	Pepd	Q11136	Xaa-Pro dipeptidase	Pepd	3	8.7	55.028	493	10.288	1875300	950090	2164400	1420200	1163800	1330300	2158000	1815000	1895100	2442700	1700200	2378300	1338300	1281300	2406300	1108400	1321700	1244100	-1.27583	-1.35756	-0.771393	-0.714238	-0.98201	-1.35564	0.233673	0.504435	0.56159	0.375553	0.00192487	2.06413	3.32122	1.46598	0.00887336
Q148V8	Protein FAM83H	Fam83h	Q148V8	Protein FAM83H	Fam83h	4	4.8	131.11	1209	3.7331	148560	0	169360	135890	0	276710	139910	0	153820	366060	0	181290	98893	0	195790	181510	147210	217150	-4.56752	-4.06999	-4.48189	-3.8383	-4.49088	-4.12069	0.851613	0.0856349	0.729224	-0.420893	-0.050698	1.311	1.42932	2.06476	1.05296
Q14C51	Pentatricopeptide repeat domain-containing protein 3, mitochondrial	Ptcd3	Q14C51	Pentatricopeptide repeat domain-containing protein 3, mitochondrial	Ptcd3	11	22	77.795	685	73.688	2797900	3326900	2767700	2601200	2274600	1566500	1463400	1850600	1497100	2546000	2764200	1961400	2224600	1687100	1215500	2351200	1754200	1620300	-0.362499	-0.665681	-1.06221	-0.553282	-0.933738	-0.730806	0.0603114	-0.699711	-0.190783	-0.268057	-0.0651253	8.52758	1.83195	5.97663	0.86965
Q14CH7	Alanine--tRNA ligase, mitochondrial	Aars2	Q14CH7	Alanine--tRNA ligase, mitochondrial	Aars2	2	4.7	106.78	980	3.2697	0	162690	0	55361	0	0	0	111820	0	0	98832	0	240480	0	0	62454	0	0	-4.57218	-5.96237	-4.94121	-5.02258	-3.80736	-5.68707	0.930382	-0.369024	-0.4504	2.15501	0.2753	1.24247	1.24247	1.24247	1.24247
Q1HFZ0	tRNA (cytosine(34)-C(5))-methyltransferase	Nsun2	Q1HFZ0	tRNA (cytosine(34)-C(5))-methyltransferase	Nsun2	9	16.8	85.451	757	23.499	1139100	1931600	2161600	1448100	1455400	1422700	1529900	1929000	1810300	1539300	1900900	1796300	1013900	1170800	1087500	888030	917930	1075300	-1.17497	-1.20839	-0.929533	-1.01761	-1.54081	-1.70767	0.0453151	0.24544	0.157359	-0.33242	-0.499282	1.2582	0.756747	4.70252	6.4847	4	TRUE
Q2KN98	Cytospin-A	Specc1l	Q2KN98	Cytospin-A	Specc1l	3	8.1	124.49	1118	3.2813	0	0	0	107760	0	118750	0	0	0	0	0	0	175040	0	134330	251870	0	299120		-4.84752			-4.35077	-3.48968	0.0789982			0.496749	1.35784			1.9429	2.384
Q2TBE6	Phosphatidylinositol 4-kinase type 2-alpha	Pi4k2a	Q2TBE6	Phosphatidylinositol 4-kinase type 2-alpha	Pi4k2a	2	8.8	54.257	479	6.3498	869860	751530	431840	660700	896130	928290	909400	613120	644570	866410	475860	796720	859370	1111200	1297200	849930	1182400	1461100	-2.53313	-2.02429	-2.22749	-2.35098	-1.56066	-1.45957	0.031625	0.305634	0.182144	0.463633	0.564727	1.73323	0.530522	4.17624	3.81901	5	FALSE
Q2TPA8	Hydroxysteroid dehydrogenase-like protein 2	Hsdl2	Q2TPA8	Hydroxysteroid dehydrogenase-like protein 2	Hsdl2	2	10	54.208	490	2.2705	1056600	0	0	0	306140	0	174420	0	0	385130	0	0	0	396480	0	0	528330	0	-1.89046	-3.51018	-4.23636	-3.34164	-3.03438	-2.60447	0.925546	-2.3459	-1.45118	0.475797	0.905715	1.24247	1.24247	1.24247	1.24247
Q2YDW2	Protein misato homolog 1	Msto1	Q2YDW2	Protein misato homolog 1	Msto1	3	6.8	61.23	556	7.3749	217410	308560	257390	0	0	0	318940	187610	654070	235980	327600	273440	0	0	0	0	0	0	-3.87686		-3.29381	-3.67026			0.00194947	0.583044	0.206594			1.35504	2.58058
Q31125	Zinc transporter SLC39A7	Slc39a7	Q31125	Zinc transporter SLC39A7	Slc39a7	3	14.9	50.656	476	7.008	0	0	0	207040	1577400	835660	0	0	0	0	0	0	258550	2611600	1375800	192560	2972800	1513200		-2.36095			-1.69905	-1.71336	0.0684211			0.661908	0.647592			2.40422	2.1588
Q3B7Z2	Oxysterol-binding protein 1	Osbp	Q3B7Z2	Oxysterol-binding protein 1	Osbp	6	10.4	88.796	805	44.494	1590200	722510	870520	469130	248380	340140	1518500	897570	305620	2051500	636860	828450	0	0	220390	0	275300	139680	-1.92482	-3.28883	-2.15652	-1.77754	-3.72168	-3.97381	0.0300009	-0.231701	0.147283	-0.432846	-0.684974	0.0835638	1.38234	3.15827	1.77756	3	TRUE
Q3TBW2	39S ribosomal protein L10, mitochondrial	Mrpl10	Q3TBW2	39S ribosomal protein L10, mitochondrial	Mrpl10	4	29	29.395	262	37.584	3996200	3792000	3575300	2273300	6077100	2588200	2848000	2833400	3087400	3224000	3095500	3416500	3017000	4440900	1943000	2360100	4761400	2662200	-0.00501861	-0.0164194	-0.189081	-0.118427	-0.0962014	-0.0100126	0.973864	-0.184062	-0.113409	-0.079782	0.00640675	3.5928	1.49627	0.683216	0.441857
Q3TC46	Protein PAT1 homolog 1	Patl1	Q3TC46	Protein PAT1 homolog 1	Patl1	1	2.5	86.769	770	5.6511	0	165740	236260	172840	137810	0	0	119770	307260	0	100660	241740	111990	87138	0	136150	89945	0	-4.23969	-4.49078	-4.12663	-4.42134	-5.06508	-4.86076	0.951259	0.113062	-0.181651	-0.574298	-0.369982	0.739922	0.622413	2.38554	2.33211
Q3TCN2	Putative phospholipase B-like 2	Plbd2	Q3TCN2	Putative phospholipase B-like 2;Putative phospholipase B-like 2 28 kDa form;Putative phospholipase B-like 2 40 kDa form;Putative phospholipase B-like 2 15 kDa form	Plbd2	10	23.9	66.289	594	56.58	3858200	4191000	2834500	4106000	3161500	2144400	2377000	3565000	2117800	3405300	3604100	3081500	6133600	8490600	5045800	5174300	6218900	5127500	-0.0854637	-0.13682	-0.346836	-0.0685903	1.01561	0.811129	0.000227992	-0.261372	0.0168734	1.15243	0.94795	2.81106	0.154227	3.84586	4.156	5	TRUE
Q3TDN2	FAS-associated factor 2	Faf2	Q3TDN2;REV__Q3UFM5	FAS-associated factor 2	Faf2	13;1	43.8	52.471	445	43.043	8420000	6515300	6677700	9226300	8659300	11928000	5475600	6331200	5833300	10461000	6370700	8977000	10510000	9228100	12413000	11494000	9022200	15796000	0.914098	1.5623	0.817897	1.25927	1.74755	1.91496	0.0175732	-0.0962016	0.345171	0.185248	0.35266	0.829478	4.23568	7.80779	3.15389	6	FALSE
Q3TDQ1	Dolichyl-diphosphooligosaccharide--protein glycosyltransferase subunit STT3B	Stt3b	Q3TDQ1	Dolichyl-diphosphooligosaccharide--protein glycosyltransferase subunit STT3B	Stt3b	9	13.6	93.245	823	21.477	4468000	4584600	3952600	4446800	4824200	3918500	2862900	2864600	2776600	4420200	3119600	3682100	2870000	2873300	2388400	2963800	2716200	2506100	0.188173	0.39466	-0.232329	0.0730589	-0.230351	-0.19947	3.00579e-07	-0.420502	-0.115114	-0.625011	-0.59413	6.37861	1.67423	9.26925	6.32978	3	TRUE
Q3TEA8	Heterochromatin protein 1-binding protein 3	Hp1bp3	Q3TEA8	Heterochromatin protein 1-binding protein 3	Hp1bp3	4	11	60.866	554	17.563	168920	195620	170390	218860	279050	153570	269610	339230	218090	875220	600640	813800	316630	283820	278560	1276000	494780	1192700	-4.41575	-3.98191	-3.61795	-2.22393	-3.43696	-1.78072	0.000690968	0.797806	2.19182	0.544952	2.20119	4.26408	6.81882	2.94709	3.23433	6	FALSE
[truncated: 1,994 more rows]

## Sheet: (B) Annotation
Gene	original_id	Cluster_1	Cluster_2	Cluster_3	Cluster_4	Cluster_5	Cluster_6	Gene Symbol	Synonyms	Description	Biological Process (GO)	Cellular Component (GO)	Molecular Function (GO)	GO:0043043 peptide biosynthetic process	GO:0055086 nucleobase-containing small mo	GO:0006397 mRNA processing	GO:0051186 cofactor metabolic process	GO:0042255 ribosome assembly	GO:0030036 actin cytoskeleton organizatio	GO:0006457 protein folding	GO:0006099 tricarboxylic acid cycle	GO:0009116 nucleoside metabolic process	GO:0050657 nucleic acid transport	GO:0033365 protein localization to organe	GO:0051054 positive regulation of DNA met	GO:0006414 translational elongation	GO:1904951 positive regulation of establi	GO:0019682 glyceraldehyde-3-phosphate met	GO:0000904 cell morphogenesis involved in	GO:0061024 membrane organization	GO:0031589 cell-substrate adhesion	GO:0046040 IMP metabolic process	GO:0006520 cellular amino acid metabolic	TotalEvidenceCount
[truncated: 1,130 more rows]

[truncated: 1 more sheets: (C) BP Enrichment]
