# Supplementary material for: Coordination between TGF-β cellular signaling and epigenetic regulation during epithelial to mesenchymal transition
Source: Epigenetics Chromatin. 2019 Feb 8;12:11. doi: 10.1186/s13072-019-0256-y (PMC6368739; doi:10.1186/s13072-019-0256-y)
Supplement: Supplementary file 3 — Additional file 3: Table S2. Time-course monitoring of phosphorylation site abundance changes during EMT. (A) Total list of identified and quantified phosphosites across five time points. Protein IDs refer to UniProt database. Mod site highlights the phosphorylated S/T or Y residue within protein amino acid (aa) sequence. Localization prob is the confidence score for site localization of the phosphorylation (1 means fully unambiguous). Sequence window highlights the 31 aa residue within protein. Phosphosite intensity is the raw intensity and the normalized log2 transformed phosphosite abundance adjusted based on protein abundance (average of biological replicates, n = 3). 0 min_S and 0 min_L refer to Fig. 1b. ANOVA p value describes the ANOVA p value of phosphorylation levels. Cluster number refers to Figure S4A (blank means the indicated phosphosite was not used for clustering); isClusterMember determines whether the protein belongs significantly to the cluster assigned; ‘is Kinase’ determines whether the protein belongs to kinome; ‘is related with histone PTMs’ determines whether the protein has been described with histone PTMs modifiers. (B) Kinases predicted by iGPS which are responsible for significantly regulated (p value < 0.05 based on triplicates) phosphopeptides at the indicated times after TGF-β stimulation. (C) Annotation for cluster phosphoproteins. (C) GO-BP (gene ontology biological processes) enrichment results for cluster phosphoproteins. [file 13072_2019_256_MOESM3_ESM.xlsx]

## Sheet: (A) Phospho (STY)Sites
Majority Protein ID	Majority Protein name	Majority Gene name	Majority Mod site	Protein IDs	Protein names	Gene names	Mod sites	Localization prob	Score	Sequence window	Raw Intensity																		Average of rmalized Log2 (intensity adjuested by protein intensity)						ANOVA p-value	Log 2 (fold change)				-Log2 (t-test p-value)				Cluster Number	isClusterMember	is Kinase	is related with histone PTMs
											0 min_S1	0 min_S2	0 min_S3	0 min_L1	0 min_L2	0 min_L3	5 min_1	5 min_2	5 min_3	60 min_1	60 min_2	60 min_3	1 day_1	1 day_2	1 day_3	2 days_1	2 days_2	2 days_3	0 min_S	0 min_L	5 min	60 min	1 day	2 days		5 min/0 min	60 min/0min	1 day/0 min	2 days/0 min	5 min/0 min	60 min/0min	1 day/0 min	2 days/0 min
A1A5B6	TBC1 domain family member 25	Tbc1d25	S560	Q80U49	Centrosomal protein of 170 kDa protein B	Cep170b	358	1	105.36	SSQGPSGGGRLLRQASLDGLQQLRDNMGLRK	1422700	2782900	3643200	0	0	0	3396300	2624200	5846100	2513700	3554300	4294200	0	0	0	0	0	0	-3.32841		-2.58141	-2.79583			3.57615e-05	0.746995	0.532572			2.46925	4.7437					No	No
A2A3V1	A-kinase anchor protein 17B	Akap17b	S541	Q80U58	Pumilio homolog 2	Pum2	183	0.458909	50.653	ADQSLAKEDHASSNESHSSRQAVINRGRKQK	0	0	0	0	0	0	0	0	0	0	0	0	0	0	0	0	0	0																		No	No
A2A3V1	A-kinase anchor protein 17B	Akap17b	S543	Q80U58	Pumilio homolog 2	Pum2	174	0.514898	50.653	QSLAKEDHASSNESHSSRQAVINRGRKQKIY	5948200	0	0	0	0	0	4679900	0	0	2959900	0	0	0	0	0	0	0	0	-1.94362		-2.10053	-2.98447			0.671614	-0.156909	-1.04085			1.24247	1.24247					No	No
A2A432	Cullin-4B	Cul4b	S147	Q80U72	Protein scribble homolog	Scrib	936	0.653677	51.386	FDSTSSSSTPPQPRDSASPSTSSFCLGVPVA	0	0	0	0	0	0	0	0	11383000	0	0	0	0	0	0	0	0	0			0.832849				0.458197					1.24247						No	Yes
A2A432	Cullin-4B	Cul4b	S149	Q80U72	Protein scribble homolog	Scrib	939	0.878991	78.257	STSSSSTPPQPRDSASPSTSSFCLGVPVATS	9194000	0	0	0	5901800	5925700	11177000	0	0	8852400	0	0	0	6762600	3369900	0	6752900	3213600	0.805601	1.76132	0.969845	0.327954	1.28068	1.17834	0.519317	0.164244	-0.477646	-0.480647	-0.582981	1.24247	1.24247	2.23296	2.03317			No	Yes
A2A4P0	ATP-dependent RNA helicase DHX8	Dhx8	S484	Q80U72	Protein scribble homolog	Scrib	951	0.999963	96.334	EPPFLRGHTKQSMDMSPIKIVKNPDGSLSQA	6720200	8316900	9544600	2363000	1646100	0	4557900	6003300	6900500	6100100	7152800	6940200	2275200	1360700	0	2311200	1675100	0	-1.59214	-2.84028	-1.96224	-1.80232	-3.04118	-2.7797	0.000773411	-0.370104	-0.21018	-0.200902	0.0605813	8.1625	1.96238	1.96422	2.43172	1	FALSE	No	No
A2A5R2	Brefeldin A-inhibited guanine nucleotide-exchange protein 2	Arfgef2	S218	Q80U72	Protein scribble homolog	Scrib	959	0.999996	130.75	QEARELEKPMQSKPQSPVIQATAGSPKFSRL	62063000	72354000	69150000	39964000	36534000	39835000	80699000	77682000	84953000	92875000	100680000	110110000	82806000	86079000	82497000	67068000	68522000	74257000	1.46956	1.54416	1.85834	2.10813	2.62524	2.44104	1.30626e-05	0.388786	0.63857	1.08109	0.896885	3.72312	6.55528	7.61196	6.68768	5	TRUE	No	No
A2A5R2	Brefeldin A-inhibited guanine nucleotide-exchange protein 2	Arfgef2	S227	Q80U72	Protein scribble homolog	Scrib	1527	0.98181	130.75	MQSKPQSPVIQATAGSPKFSRLKQSQAQSKP	88278000	136900000	88156000	70598000	57391000	35351000	89876000	132820000	95039000	76018000	138010000	119330000	95162000	93856000	75568000	84104000	78140000	68579000	2.06243	1.97756	2.22203	2.20215	2.69153	2.5748	0.0666098	0.159597	0.139713	0.713971	0.597237	3.83523	1.11269	4.58746	4.15588			No	No
A2A5R2	Brefeldin A-inhibited guanine nucleotide-exchange protein 2	Arfgef2	S276	Q80U72	Protein scribble homolog	Scrib	1531	1	110.54	GKVSLENGEAPRERGSPVSGRAEPSRGTDSG	39739000	24956000	50926000	15329000	6621200	5858400	43792000	29508000	56981000	42538000	22269000	56374000	16306000	9338500	9143000	16301000	6891100	6348000	0.596161	-0.659835	0.906829	0.685111	-0.282201	-0.526486	0.0132351	0.310669	0.0889501	0.377634	0.133349	5.68428	2.38077	2.96888	2.8434	5	FALSE	No	No
A2A5R2	Brefeldin A-inhibited guanine nucleotide-exchange protein 2	Arfgef2	S1535	Q80U72	Protein scribble homolog	Scrib	1540	0.955414	79.346	SSIDRNASERGQSQLSNPTDDSWKGAPYAHQ	0	0	0	0	0	0	0	0	0	0	0	6612900	0	0	0	0	0	0				-1.97427			0.458197						1.24247					No	No
A2A5R2	Brefeldin A-inhibited guanine nucleotide-exchange protein 2	Arfgef2	S1518	Q80U93	Nuclear pore complex protein Nup214	Nup214	656	0.935183	59.07	EEVSDRHLDVDLDRQSLSSIDRNASERGQSQ	0	0	0	5431200	4041100	5665000	0	0	0	0	0	0	10408000	9937200	11616000	9443800	8311400	13490000		-1.4124			-0.353097	-0.336369	6.98079e-06			1.0593	1.07603			6.18995	3.95635			No	No
A2A5R2	Brefeldin A-inhibited guanine nucleotide-exchange protein 2	Arfgef2	S1527	Q80UU9	Membrane-associated progesterone receptor component 2	Pgrmc2	205	0.420675	59.07	VDLDRQSLSSIDRNASERGQSQLSNPTDDSW	0	0	0	0	0	0	0	0	0	0	0	0	0	0	0	0	0	0																		No	No
A2A5R2	Brefeldin A-inhibited guanine nucleotide-exchange protein 2	Arfgef2	S355	Q80UV9	Transcription initiation factor TFIID subunit 1	Taf1	542	0.622583	92.096	ENSQTNGIADDRQSLSSADNLEPDVQGHQVA	11401000	0	0	0	0	0	10101000	0	0	11237000	0	0	0	0	0	0	0	0	-1.00498		-0.99058	-1.05983			0.70109	0.014404	-0.0548489			1.24247	1.24247					No	No
A2A5R2	Brefeldin A-inhibited guanine nucleotide-exchange protein 2	Arfgef2	S356	Q80VP1	Epsin-1	Epn1	469	0.830638	92.096	NSQTNGIADDRQSLSSADNLEPDVQGHQVAA	11401000	0	0	0	0	0	10101000	10495000	0	11237000	0	0	0	0	0	0	0	0	-1.00498		-1.05645	-1.05983			0.322884	-0.0514629	-0.0548489			1.26396	1.24247					No	No
A2A699	Protein FAM171A2	Fam171a2	S788	Q80WC3	Trinucleotide repeat-containing gene 18 protein	Tnrc18	952	0.574615	80.061	SSRSSASELRRDSLTSPEDELGAEVGDEAGD	0	0	0	0	0	0	0	0	0	0	0	0	0	0	0	0	0	0																		No	No
A2A6A1	G patch domain-containing protein 8	Gpatch8	S1037	Q80X50	Ubiquitin-associated protein 2-like	Ubap2l	512	0.868309	78.903	RRSGRRDFIRSKIYRSQSPHYFQSGRGEGPG	12344000	11418000	0	4901600	4529600	4594000	9165300	8289400	0	13414000	10067000	0	7906200	5440800	6621300	6581000	4702700	5259600	-0.993173	-1.50764	-1.29675	-0.936246	-1.04529	-1.23688	0.828647	-0.303577	0.0569273	0.462345	0.270758	2.40259	1.78554	3.61359	2.64255			No	No
A2A6A1	G patch domain-containing protein 8	Gpatch8	S1039	Q80X80	C2 domain-containing protein 2-like	C2cd2l	621	0.999406	120.6	SGRRDFIRSKIYRSQSPHYFQSGRGEGPGKK	72399000	66066000	61216000	29008000	18669000	13972000	51802000	48860000	48494000	67631000	43454000	56316000	30218000	21077000	16217000	27495000	18725000	15347000	1.44131	0.563374	1.15257	1.22908	0.681526	0.630164	0.00822044	-0.288741	-0.212231	0.118152	0.06679	5.48104	2.97276	3.37953	2.11186	5	FALSE	No	No
A2A6A1	G patch domain-containing protein 8	Gpatch8	S645	Q80X82	Symplekin	Sympk	1270	0.625092	66.498	SGAACSSLNKQEPGGSHMSETEDTGRSHPSK	0	0	0	0	0	1316400	0	0	0	0	0	0	0	0	1635700	0	0	1694800		-3.15847			-2.86718	-2.78399	0.696557			0.29129	0.374485			1.24247	1.24247			No	No
A2A6A1	G patch domain-containing protein 8	Gpatch8	S648	Q80X90	Filamin-B	Flnb	2134	0.883359	93.754	ACSSLNKQEPGGSHMSETEDTGRSHPSKKEP	9797400	8806000	9726300	5164300	0	0	9449800	7574300	8853300	12313000	8024200	8235000	5322100	0	0	5221400	0	0	-1.37429	-1.51223	-1.37998	-1.32701	-1.49797	-1.41587	0.0694012	-0.0056895	0.0472786	0.0142602	0.0963583	0.0856958	0.549448	1.24247	1.24247			No	No
A2A6A1	G patch domain-containing protein 8	Gpatch8	S915	Q80Y44	Probable ATP-dependent RNA helicase DDX10	Ddx10	587	0.952416	85.976	DYSDRSRRHSKRSHDSDDSDYTSSKHRSKRH	0	0	0	0	0	0	0	0	0	0	0	0	0	0	0	0	0	0																		No	No
A2A6A1	G patch domain-containing protein 8	Gpatch8	S918	Q80YP0;P11440;P97377	Cyclin-dependent kinase 3;Cyclin-dependent kinase 1;Cyclin-dependent kinase 2	Cdk3;Cdk1;Cdk2	14;14;14	0.902922	85.976	DRSRRHSKRSHDSDDSDYTSSKHRSKRHKYS	0	0	0	0	0	0	0	0	0	0	0	0	0	0	0	0	0	0																		No	No
A2A791	Zinc finger MYM-type protein 4	Zmym4	S121	Q80YS6	Actin filament-associated protein 1	Afap1	338	1	153.75	TDGSLEVERRAAHQESDNENEIQIQNQLKKD	36127000	39852000	47144000	16998000	16972000	10958000	11001000	23692000	5159500	15462000	36056000	8350800	17189000	12943000	6773900	18011000	14728000	11413000	0.738314	0.143665	-1.01814	-0.488178	-0.244097	0.16884	0.0682015	-1.75646	-1.22649	-0.387762	0.0251747	3.94361	2.11621	2.53345	0.256318			No	No
A2A791	Zinc finger MYM-type protein 4	Zmym4	S1540	Q80YS6	Actin filament-associated protein 1	Afap1	342	0.996154	169.4	ILMVREVHEELAKAKSEDSDAELSD______	0	0	0	0	6772700	4875100	0	0	0	0	0	0	0	5439400	4851600	0	6471300	6198200		-1.13466			-1.32896	-0.965584	0.0994602			-0.194294	0.16908			1.39139	1.13723			No	No
A2A791	Zinc finger MYM-type protein 4	Zmym4	S1543	Q80YS6	Actin filament-associated protein 1	Afap1	547	0.997227	115.06	VREVHEELAKAKSEDSDAELSD_________	12498000	13817000	0	8370600	0	0	7555700	9586700	0	10567000	10479000	0	5315400	0	0	6474800	0	0	-0.846662	-0.815474	-1.33118	-1.0794	-1.49979	-1.10547	0.851574	-0.484513	-0.232737	-0.684315	-0.290001	2.42892	2.37259	1.24247	1.24247			No	No
A2A791	Zinc finger MYM-type protein 4	Zmym4	S1548	Q80Z38	SH3 and multiple ankyrin repeat domains protein 2	Shank2	427	1	169.4	EELAKAKSEDSDAELSD______________	12498000	13817000	0	8370600	6772700	4875100	7555700	9586700	0	10567000	10479000	0	5315400	5439400	4851600	6474800	6471300	6198200	-0.846662	-1.02827	-1.33118	-1.0794	-1.3859	-1.01221	0.663128	-0.484513	-0.232737	-0.357634	0.016053	2.42892	2.37259	2.29845	0.0350384			No	No
A2A7S8	Uncharacterized protein KIAA1522	Kiaa1522	S883	Q811D0	Disks large homolog 1	Dlg1	684	0.998415	136.26	PASALPTGIPEAEPRSPQSPASKASFIFSKG	13745000	10065000	0	11668000	13941000	9196100	26888000	23017000	0	38525000	30284000	0	22008000	21794000	20522000	15545000	15109000	12005000	-1.00661	-0.216175	0.216284	0.619243	0.658374	0.134632	0.133144	1.22289	1.62585	0.87455	0.350807	2.40957	2.44577	5.23423	4.10578			No	No
A2A7S8	Uncharacterized protein KIAA1522	Kiaa1522	S886	Q8BFW4	Tripartite motif-containing protein 65	Trim65	91	0.774093	100.23	ALPTGIPEAEPRSPQSPASKASFIFSKGTKK	7423300	10065000	10290000	0	11254000	6774200	17370000	23017000	10001000	23262000	30284000	16102000	0	16949000	14130000	0	10505000	7043500	-1.41638	-0.531037	-0.494108	-0.0599053	0.261997	-0.523888	0.453052	0.922272	1.35647	0.793034	0.00714912	2.53867	3.19889	2.29615	0.0488706			No	No
A2A7S8	Uncharacterized protein KIAA1522	Kiaa1522	S889	Q8BG60	Thioredoxin-interacting protein	Txnip	314	0.666566	136.26	TGIPEAEPRSPQSPASKASFIFSKGTKKLQL	0	0	0	8852100	11254000	0	0	0	0	0	0	0	14408000	16949000	0	9358000	10505000	0		-0.50092			0.109613	-0.446538	0.100949			0.610533	0.0543818			2.4422	0.539592			No	No
A2A7S8	Uncharacterized protein KIAA1522	Kiaa1522	S543	Q8BG67	Protein EFR3 homolog A	Efr3a	686	1	108.56	GTPTLPPKGLAVAPASPGKAQPPKPDRVTSL	12009000	10117000	14542000	2963900	0	0	12515000	11897000	15987000	11077000	9664800	14142000	3659500	2029500	0	1798100	0	0	-1.01625	-2.31331	-0.743537	-1.02837	-2.40996	-2.95384	6.83051e-06	0.27271	-0.0121273	-0.0966563	-0.640529	11.0091	0.263529	1.81347	1.24247	2	FALSE	No	No
A2A7S8	Uncharacterized protein KIAA1522	Kiaa1522	S402	Q8BGD9	Eukaryotic translation initiation factor 4B	Eif4b	420	0.995073	114.58	SNNVAPPPPGGSGRGSPSGGSTAETSDTASI	15878000	10720000	0	0	0	0	10395000	10310000	9444200	18535000	9628400	0	0	0	0	0	0	0	-0.857066		-1.15478	-0.735123			0.0418408	-0.297711	0.121944			0.521217	1.5901					No	No
A2A7S8	Uncharacterized protein KIAA1522	Kiaa1522	S909	Q8BGD9	Eukaryotic translation initiation factor 4B	Eif4b	427	1	72.864	IFSKGTKKLQLERPVSPEAQADLQRNLVAEL	13240000	8248000	18979000	7344700	4772500	5306300	14363000	10217000	22327000	18076000	10104000	26855000	12785000	10028000	6237900	8494500	6548400	5470900	-0.93948	-1.21871	-0.589883	-0.463098	-0.548796	-0.935978	0.303274	0.349597	0.476382	0.669917	0.282736	5.24801	4.33192	3.16622	2.82413			No	No
A2A7S8	Uncharacterized protein KIAA1522	Kiaa1522	S959	Q8BGT0	Osteopetrosis-associated transmembrane protein 1	Ostm1	328	0.790626	72.644	PPPVARKPSVGVPPPSPSLPRTESLTAPSTN	0	0	2681000	0	0	0	0	0	4037000	0	0	7971200	0	0	0	0	0	0	-3.28755		-2.59332	-1.70475			0.634317	0.694237	1.5828			1.24247	1.24247					No	No
A2A7S8	Uncharacterized protein KIAA1522	Kiaa1522	S961	Q8BGZ4	Cell division cycle protein 23 homolog	Cdc23	596	0.904311	71.316	PVARKPSVGVPPPSPSLPRTESLTAPSTNGL	0	0	0	0	0	0	0	0	0	0	0	0	0	0	0	0	0	0																		No	No
A2A7S8	Uncharacterized protein KIAA1522	Kiaa1522	S1003	Q8BHL3	TBC1 domain family member 10B	Tbc1d10b	695	0.999902	93.345	AENGGVQLAATEKMGSPGSDPQKKLV_____	10327000	9874600	0	0	0	1658400	10637000	11050000	0	8530300	6483400	0	0	0	2790300	0	0	2218000	-1.22663	-2.82528	-0.981978	-1.58019	-2.09667	-2.39584	0.334354	0.244647	-0.353562	0.728608	0.429435	2.4461	2.43634	1.24247	1.24247			No	No
A2A863	Integrin beta-4	Itgb4	S1454	Q8BIH0	Histone deacetylase complex subunit SAP130	Sap130	862	0.977272	74.812	LVNGRMDFAYPGSANSLHRMTAANVAYGTHL	0	0	0	0	0	0	0	2598200	0	0	2354100	2706000	0	0	0	0	0	0			-3.13643	-3.21396			0.148123					1.24247	2.44236					No	No
A2A863	Integrin beta-4	Itgb4	S1470	Q8BIH0	Histone deacetylase complex subunit SAP130	Sap130	865	0.960164	50.827	LHRMTAANVAYGTHLSPHLSHRVLSTSSTLT	0	2619000	0	0	0	0	0	4163400	0	0	3794200	5119000	0	0	0	0	0	0	-3.22023		-2.45618	-2.4098			0.213481	0.764052	0.810436			1.24247	1.94979					No	No
A2A9A2	Doublesex- and mab-3-related transcription factor A2	Dmrta2	S242	Q8BJU0	Small glutamine-rich tetratricopeptide repeat-containing protein alpha	Sgta	82	0.778667	44.816	PEVRPGSGSENGDGESFSGSPLARASKEAGG	0	0	0	0	0	669820	0	0	0	0	0	0	0	0	3434200	0	0	2092800		-4.13323			-1.79712	-2.47967	0.61105			2.33611	1.65356			1.24247	1.24247			No	No
A2A9A2	Doublesex- and mab-3-related transcription factor A2	Dmrta2	S244	Q8BJU0	Small glutamine-rich tetratricopeptide repeat-containing protein alpha	Sgta	305	0.771454	44.816	VRPGSGSENGDGESFSGSPLARASKEAGGSC	0	0	0	0	0	669820	0	0	0	0	0	0	0	0	3434200	0	0	2092800		-4.13323			-1.79712	-2.47967	0.61105			2.33611	1.65356			1.24247	1.24247			No	No
A2AAE1	Uncharacterized protein KIAA1109	Kiaa1109	S3635	Q8BKX1	Brain-specific angiogenesis inhibitor 1-associated protein 2	Baiap2	456	1	55.401	ISASGRPPLKRMERASSRIGETDELPEIRVD	7626800	0	11917000	0	3044000	4116200	8577100	0	20808000	5994300	0	13344000	0	2834400	3234300	0	2742500	3428100	-1.36019	-1.8336	-0.727025	-1.46393	-2.09166	-2.01209	0.787327	0.63316	-0.103744	-0.258059	-0.178481	1.71033	0.174287	1.7821	1.78306			No	No
A2AAE1	Uncharacterized protein KIAA1109	Kiaa1109	S3636	Q8BL80	Rho GTPase-activating protein 22	Arhgap22	423	1	55.401	SASGRPPLKRMERASSRIGETDELPEIRVDA	7626800	0	11917000	0	3044000	4116200	8577100	0	20808000	5994300	0	13344000	0	2834400	3234300	0	2742500	3428100	-1.36019	-1.8336	-0.727025	-1.46393	-2.09166	-2.01209	0.787327	0.63316	-0.103744	-0.258059	-0.178481	1.71033	0.174287	1.7821	1.78306			No	No
A2AAE1	Uncharacterized protein KIAA1109	Kiaa1109	S2755	Q8BLH7	HIRA-interacting protein 3	Hirip3	135	0.981997	136.81	EPTCRVVFENEQDNNSLTKTQRKRSLVTSEP	7222400	0	0	0	0	0	3712700	0	0	5425900	0	0	0	0	0	0	0	0	-1.66359		-2.43454	-2.11016			0.682065	-0.770943	-0.446561			1.24247	1.24247					No	No
A2AAY5	SH3 and PX domain-containing protein 2B	Sh3pxd2b	S550	Q8BLH7	HIRA-interacting protein 3	Hirip3	167	0.958732	86.189	ELLERERQKMEPLRGSSPKPPGMILPMIPAK	0	4935000	5490200	0	0	0	3816700	4189800	2703700	3543900	4797300	4942100	0	0	0	0	0	0	-2.27983		-2.67114	-2.41886			0.00125467	-0.391303	-0.139029			0.312769	1.27156					No	No
A2AAY5	SH3 and PX domain-containing protein 2B	Sh3pxd2b	S551	Q8BMA5	Protein NPAT	Npat	541	0.553646	74.326	LLERERQKMEPLRGSSPKPPGMILPMIPAKH	4368300	4935000	0	0	0	0	6943000	4189800	0	6965900	4797300	0	0	0	0	0	0	0	-2.3476		-1.98926	-1.94359			0.12819	0.358345	0.404006			1.01044	1.7102					No	No
A2AB59	Rho GTPase-activating protein 27	Arhgap27	S614	Q8BMI0	F-box only protein 38	Fbxo38	592	0.562647	55.691	LLQGEEGEPSSADFGSSERLGSWREEDVRQN	0	0	0	0	2904200	0	0	0	0	0	0	0	0	2022100	0	0	1541700	0		-2.22128			-2.78688	-3.08745	0.676			-0.565599	-0.866168			1.24247	1.24247			No	No
A2AB59	Rho GTPase-activating protein 27	Arhgap27	S615	Q8BN82	Sialin	Slc17a5	20	0.497603	55.691	LQGEEGEPSSADFGSSERLGSWREEDVRQNA	0	0	0	0	0	0	0	0	0	0	0	0	0	0	0	0	0	0																		No	No
A2AB59	Rho GTPase-activating protein 27	Arhgap27	S458	Q8BP27	Swi5-dependent recombination DNA repair protein 1 homolog	Sfr1	70	0.762774	62.035	ELPQVPIPAPRSVRKSSQDSDTPAQASPPEE	0	32363000	0	0	0	0	0	33263000	0	0	23201000	0	0	0	0	0	0	0	0.407023		0.541902	0.136412			0.695983	0.134879	-0.270612			1.24247	1.24247					No	No
A2AB59	Rho GTPase-activating protein 27	Arhgap27	S459	Q8BRB7	Histone acetyltransferase KAT6B	Kat6b	411	0.946565	62.739	LPQVPIPAPRSVRKSSQDSDTPAQASPPEEK	35968000	0	0	2980500	0	0	39436000	0	0	24188000	0	0	1960700	0	0	2534700	0	0	0.652569	-2.30525	0.974435	0.0462015	-2.9386	-2.4585	0.763986	0.321866	-0.606368	-0.633348	-0.153245	1.24247	1.24247	1.24247	1.24247			No	No
A2AB59	Rho GTPase-activating protein 27	Arhgap27	S462	Q8BRB7	Histone acetyltransferase KAT6B	Kat6b	412	0.978352	62.739	VPIPAPRSVRKSSQDSDTPAQASPPEEKIKT	35968000	32363000	0	2980500	0	0	39436000	33263000	0	24188000	23201000	0	1960700	0	0	2534700	0	0	0.529796	-2.30525	0.758169	0.0913066	-2.9386	-2.4585	0.13642	0.228372	-0.43849	-0.633348	-0.153245	1.88596	2.03495	1.24247	1.24247			No	No
A2AB59	Rho GTPase-activating protein 27	Arhgap27	S155	Q8BRB7	Histone acetyltransferase KAT6B	Kat6b	415	1	59.9	ACLYVRPAAPVRPAQSLDDLARGGTAPPAGL	1740600	0	2702500	0	0	0	1611400	0	0	2096100	0	0	0	0	0	0	0	0	-3.49626		-3.63869	-3.48231			0.302398	-0.142433	0.0139484			1.16268	0.994779					No	No
A2AB59	Rho GTPase-activating protein 27	Arhgap27	S632	Q8BRB7	Histone acetyltransferase KAT6B	Kat6b	416	0.99982	109.5	RLGSWREEDVRQNAASPSLSPGGLESDLSRV	3294700	2940300	0	0	0	0	3344400	2930800	0	3588700	2644400	5443100	0	0	0	0	0	0	-2.92461		-2.77395	-2.65281			0.00731928	0.150652	0.271793			1.91097	1.3779					No	No
A2ABV5	Mediator of RNA polymerase II transcription subunit 14	Med14	S1133	Q8BTI8	Serine/arginine repetitive matrix protein 2	Srrm2	487	0.997557	83.834	PQVSGPSPATRLPGMSPANPSLHSPVPDVSH	10485000	10752000	11758000	6922600	6533300	6936100	9057200	7475800	8679400	7633700	6573300	8472800	5367700	4864300	4313900	5028300	4830500	6199400	-1.15443	-0.967348	-1.41622	-1.63914	-1.49142	-1.27434	0.0116708	-0.261791	-0.484715	-0.524072	-0.306989	2.6353	11.1109	4.41121	4.91898	4	FALSE	No	No
A2ABV5	Mediator of RNA polymerase II transcription subunit 14	Med14	S1138	Q8BTI8	Serine/arginine repetitive matrix protein 2	Srrm2	1574	0.96523	60.941	PSPATRLPGMSPANPSLHSPVPDVSHSPRAG	0	10752000	0	0	0	3441100	0	7475800	0	0	6573300	0	0	0	3638100	0	0	3588300	-1.18272	-1.7722	-1.61172	-1.68309	-1.71391	-1.7018	0.999559	-0.428999	-0.500369	0.0582951	0.0703982	1.24247	1.24247	1.24247	1.24247			No	No
A2ABV5	Mediator of RNA polymerase II transcription subunit 14	Med14	S1141	Q8BTI8	Serine/arginine repetitive matrix protein 2	Srrm2	2362	0.999128	83.834	ATRLPGMSPANPSLHSPVPDVSHSPRAGTSS	19252000	0	20726000	11800000	10215000	6936100	16414000	0	17865000	16691000	0	19437000	10511000	8353000	4313900	8089500	8554600	6199400	-0.293045	-0.495946	-0.368844	-0.453918	-0.908225	-0.770835	0.965876	-0.0757982	-0.160872	-0.412279	-0.274888	2.00871	1.90019	4.38693	3.06712			No	No
A2ABV5	Mediator of RNA polymerase II transcription subunit 14	Med14	S1147	Q8BTI8	Serine/arginine repetitive matrix protein 2	Srrm2	1153	0.862455	69.052	MSPANPSLHSPVPDVSHSPRAGTSSQTMPTN	0	0	8967900	0	10215000	3441100	0	0	9185600	0	0	10964000	0	8353000	3638100	0	8554600	3588300	-1.54555	-1.0895	-1.40723	-1.24485	-1.22717	-1.15854	0.812473	0.138328	0.300707	-0.13767	-0.0690341	1.24247	1.24247	1.09235	0.968608			No	No
A2ABV5	Mediator of RNA polymerase II transcription subunit 14	Med14	S1149	Q8BTI8	Serine/arginine repetitive matrix protein 2	Srrm2	474	0.901053	83.834	PANPSLHSPVPDVSHSPRAGTSSQTMPTNMP	19252000	10752000	11758000	11800000	0	6936100	16414000	7475800	8679400	16691000	6573300	8472800	10511000	0	4313900	8089500	0	6199400	-0.862202	-0.540518	-1.13029	-1.26294	-0.992119	-0.848618	0.949716	-0.268088	-0.400736	-0.451601	-0.308099	3.23711	12.0092	2.07243	1.77132			No	No
A2ABV5	Mediator of RNA polymerase II transcription subunit 14	Med14	S992	Q8BTI8	Serine/arginine repetitive matrix protein 2	Srrm2	1782	0.984185	58.565	QDARRRSVNEDDNPPSPIGGDMMDSLISQLQ	0	3210800	0	0	17120000	0	0	0	0	0	0	0	0	0	0	0	0	0	-2.92632	0.338191					0.479656					1.24247	1.24247	1.24247	1.24247			No	No
A2ABV5	Mediator of RNA polymerase II transcription subunit 14	Med14	S1001	Q8BTI8	Serine/arginine repetitive matrix protein 2	Srrm2	1036	0.704149	45.749	EDDNPPSPIGGDMMDSLISQLQPPQQQPFPK	0	7757500	0	0	2509000	1808800	0	6610800	0	0	5471300	0	0	1644700	1239500	0	1561200	1169400	-1.65366	-2.56617	-1.78912	-1.94782	-3.17612	-3.19432	0.9982	-0.135461	-0.294161	-0.609948	-0.628152	1.24247	1.24247	2.37857	2.4123			No	No
A2ADY9	Protein DDI1 homolog 2	Ddi2	S121	Q8BTI8	Serine/arginine repetitive matrix protein 2	Srrm2	1044	0.663825	73.461	NPQQRQLPRTQAQHSSPGEMASSPQGLDNPA	0	0	5679300	0	0	0	0	0	5958000	0	0	6027900	0	0	0	0	0	0	-2.20461		-2.03177	-2.10789			0.700283	0.17284	0.0967173			1.24247	1.24247					No	No
A2AF47	Dedicator of cytokinesis protein 11	Dock11	S1237	Q8BTI8	Serine/arginine repetitive matrix protein 2	Srrm2	1800	0.802217	70.391	AYGSFQNGHGIKREDSRGSLIPEGATGFPDP	3724100	0	4573500	0	0	0	3861800	0	3765100	4777600	0	5282100	0	0	0	0	0	0	-2.5681		-2.53582	-2.29608			0.100521	0.032281	0.272018			0.239314	2.34728					No	No
A2AG58	Uncharacterized protein CXorf23 homolog		S15	Q8BTI8	Serine/arginine repetitive matrix protein 2	Srrm2	442	0.999992	74.76	_MARSRSRSPRWKQRSLSPQSRNFEYHEERH	0	0	0	9351200	0	0	0	0	0	0	0	0	9307600	0	0	7298700	0	0		-0.655653			-0.691558	-0.932671	0.698463			-0.0359049	-0.277018			1.24247	1.24247			No	No
A2AG58	Uncharacterized protein CXorf23 homolog		S17	Q8BTI8	Serine/arginine repetitive matrix protein 2	Srrm2	1425	0.983454	74.76	ARSRSRSPRWKQRSLSPQSRNFEYHEERHFH	0	0	0	9351200	0	0	0	0	0	0	0	0	9307600	0	0	7298700	0	0		-0.655653			-0.691558	-0.932671	0.698463			-0.0359049	-0.277018			1.24247	1.24247			No	No
A2AG58	Uncharacterized protein CXorf23 homolog		S78	Q8BTI8	Serine/arginine repetitive matrix protein 2	Srrm2	1428	0.999993	129.2	IPPRVNSYHRSYVNRSPSPNVKPVEKFDTYK	98405000	129050000	81147000	50208000	30148000	31103000	75881000	114430000	74274000	100300000	103130000	79896000	56431000	35523000	40937000	39707000	24578000	32835000	2.04642	1.44251	1.95041	2.00243	1.67821	1.30347	0.106565	-0.0960138	-0.0439955	0.235706	-0.139042	2.54368	1.4688	3.55554	1.43489			No	No
A2AG58	Uncharacterized protein CXorf23 homolog		S80	Q8BTI8	Serine/arginine repetitive matrix protein 2	Srrm2	292	1	129.2	PRVNSYHRSYVNRSPSPNVKPVEKFDTYKPH	98405000	129050000	81147000	50208000	30148000	31103000	75881000	114430000	74274000	100300000	103130000	79896000	56431000	35523000	40937000	39707000	24578000	32835000	2.04642	1.44251	1.95041	2.00243	1.67821	1.30347	0.106565	-0.0960138	-0.0439955	0.235706	-0.139042	2.54368	1.4688	3.55554	1.43489			No	No
A2AG58	Uncharacterized protein CXorf23 homolog		S205	Q8BTI8	Serine/arginine repetitive matrix protein 2	Srrm2	328	0.999462	120.59	DELRHQRVQEESYPQSPRRGSEDFGTRNPFQ	10549000	7510600	9885100	0	0	0	0	8670500	8446600	0	6581000	6601900	0	0	0	0	0	0	-1.40748		-1.46303	-1.82903			0.00512682	-0.0555527	-0.421556			1.05514	1.74738					No	No
A2AH22	Activating molecule in BECN1-regulated autophagy protein 1	Ambra1	S1206	Q8BTI8	Serine/arginine repetitive matrix protein 2	Srrm2	2077	0.995185	64.224	RSSQTGTESGAARTSSPQPSTSRGLPSEPGQ	14762000	11140000	0	0	0	0	8248300	7815300	0	9631200	6799800	0	0	0	0	0	0	0	-0.881915		-1.41528	-1.45826			0.105414	-0.533362	-0.576342			2.13368	2.23854					No	No
A2AHC3	Calmodulin-regulated spectrin-associated protein 1	Camsap1	S734	Q8BTI8	Serine/arginine repetitive matrix protein 2	Srrm2	2056	0.876797	52.849	PSSHDSEPWTILRQDSDSDVVDVEDTEQDFI	0	0	0	0	0	0	0	0	0	3646900	0	0	0	0	0	0	0	0				-2.68335			0.458197						1.24247					No	No
A2AHC3	Calmodulin-regulated spectrin-associated protein 1	Camsap1	S1133	Q8BTI8	Serine/arginine repetitive matrix protein 2	Srrm2	1467	0.966931	89.44	TLPQSRSLPPSTHPRSPSDPGGELPEKCLFD	6291700	0	0	0	0	0	0	0	0	0	0	0	0	0	0	0	0	0	-1.86262						0.458197					1.24247	1.24247					No	No
A2AHC3	Calmodulin-regulated spectrin-associated protein 1	Camsap1	S550	Q8BTI8	Serine/arginine repetitive matrix protein 2	Srrm2	1302	0.999067	94.023	EDEDEELVAIIRTDVSPPSPQMPRTSPQAPG	0	0	0	0	0	0	0	0	0	0	0	0	0	0	0	0	0	0																		No	No
A2AHC3	Calmodulin-regulated spectrin-associated protein 1	Camsap1	S553	Q8BTI8	Serine/arginine repetitive matrix protein 2	Srrm2	860	1	94.023	DEELVAIIRTDVSPPSPQMPRTSPQAPGLVA	0	3644800	3244100	0	0	0	0	3262200	5041500	0	5168700	4030500	0	0	0	0	0	0	-2.87796		-2.54042	-2.35925			0.12014	0.337535	0.518712			1.08977	1.87849					No	No
A2AHC3	Calmodulin-regulated spectrin-associated protein 1	Camsap1	S560	Q8BTI8	Serine/arginine repetitive matrix protein 2	Srrm2	1692	0.952672	71.529	IRTDVSPPSPQMPRTSPQAPGLVASIRSPQR	11984000	9896200	9347000	4168100	3053100	3106800	9753000	7671200	8327700	11583000	8135800	10734000	4963100	2159200	5427700	4157000	3680800	4432100	-1.24041	-1.9634	-1.38811	-1.22231	-1.80924	-1.65794	0.147824	-0.147701	0.0180992	0.154163	0.305457	3.03061	0.0872142	0.894718	2.59112			No	No
A2AI08	Taperin	Tprn	S501	Q8BTI8	Serine/arginine repetitive matrix protein 2	Srrm2	823	1	132.79	PVRPGLPVTFIDEVDSEEEAFQEAKLPSSAV	19582000	15775000	19890000	14610000	7037200	5390100	15302000	12548000	18775000	16601000	10305000	19670000	13542000	5620900	4347600	7047800	4288300	4555400	-0.416884	-0.693699	-0.543925	-0.644292	-0.973134	-1.31741	0.378182	-0.127041	-0.227408	-0.279435	-0.62371	2.10329	2.50071	7.26899	2.45703			No	No
A2AI08	Taperin	Tprn	S457	Q8BTI8	Serine/arginine repetitive matrix protein 2	Srrm2	831	0.988958	65.059	AISDTDKCVRWQRPASPPPFLPATAEAEPAE	6154700	7897100	10156000	0	0	0	4381900	6514300	9502500	6266500	6549800	8951500	0	0	0	0	0	0	-1.62946		-1.78803	-1.70934			3.52798e-07	-0.158567	-0.0798852			2.24777	1.93848					No	No
A2AIV2	Protein virilizer homolog	Kiaa1429	S1577	Q8BTI8	Serine/arginine repetitive matrix protein 2	Srrm2	805	0.724738	167.71	FDLHSELERSFLSEPSSPGRSKTTKGFKLGK	12362000	13142000	17950000	4607300	0	2246000	0	10685000	6591900	10393000	8523300	13584000	4852400	0	2034700	3997800	0	2235300	-0.775261	-2.0323	-1.49117	-1.13883	-2.09177	-2.09287	0.0175621	-0.715907	-0.363567	-0.0594739	-0.0605714	2.88783	5.59456	0.445821	1.21139	1	FALSE	No	No
A2AIV2	Protein virilizer homolog	Kiaa1429	S1578	Q8BTI8	Serine/arginine repetitive matrix protein 2	Srrm2	973	0.774994	161.25	DLHSELERSFLSEPSSPGRSKTTKGFKLGKH	12362000	13142000	0	0	4023900	2246000	0	10685000	0	10393000	8523300	0	0	2954700	2034700	0	3392700	2235300	-0.890685	-2.06927	-1.09643	-1.24038	-2.396	-2.16709	0.737545	-0.205744	-0.3497	-0.326729	-0.097816	1.50408	2.36348	1.72084	1.22147			No	No
A2AIV2	Protein virilizer homolog	Kiaa1429	S133	Q8BTI8	Serine/arginine repetitive matrix protein 2	Srrm2	1057	0.810414	102.16	NCLTLAIYGSVDRVISHDRDSPPPPPPPPPP	0	0	0	9618000	4695800	3528500	0	0	0	10908000	0	0	7793100	3728100	2665400	6053000	4016900	4879700		-1.29304		-1.1027	-1.6716	-1.38895	0.0116781			-0.378556	-0.0959084		1.24247	4.81811	0.563486			No	No
A2AIV2	Protein virilizer homolog	Kiaa1429	S138	Q8BTI8	Serine/arginine repetitive matrix protein 2	Srrm2	1828	0.900916	122.47	AIYGSVDRVISHDRDSPPPPPPPPPPPQPQP	0	9933500	22240000	0	0	0	0	10390000	16011000	0	9639500	18978000	0	0	0	0	0	0	-0.766094		-0.871214	-0.792019			0.155881	-0.105121	-0.0259255			0.788754	0.536732					No	No
A2AJ15	Endoplasmic reticulum mansyl-oligosaccharide 1,2-alpha-mansidase	Man1b1	S102	Q8BTI8	Serine/arginine repetitive matrix protein 2	Srrm2	1836	1	109.4	MKQEVLPVLPAPQKESAEQEGFADILSQKRQ	4117600	9458900	0	2653400	10465000	2583500	3478900	7207700	0	6217400	12729000	0	3907000	14941000	5057100	7112500	18119000	8272100	-1.92092	-1.67688	-2.09639	-1.32168	-1.02807	-0.333114	0.151341	-0.175467	0.599242	0.648804	1.34376	1.42574	1.99717	3.44599	5.17565			No	No
A2AJ15	Endoplasmic reticulum mansyl-oligosaccharide 1,2-alpha-mansidase	Man1b1	S113	Q8BTI8	Serine/arginine repetitive matrix protein 2	Srrm2	1880	0.978723	50.189	PQKESAEQEGFADILSQKRQRHFRRGPPHLQ	0	0	0	4032900	0	0	0	0	0	0	0	0	6420000	0	0	8453300	0	0		-1.86899			-1.22739	-0.720796	0.664995			0.641593	1.14819			1.24247	1.24247			No	No
A2AJI0	MAP7 domain-containing protein 1	Map7d1	S544	Q8BTI8	Serine/arginine repetitive matrix protein 2	Srrm2	1848	1	119.11	RKSRAAEEKEPAAPASPAPSPVPSPTPAQPQ	14496000	47447000	23334000	19054000	14500000	17025000	33638000	63450000	32085000	25742000	45712000	38420000	33903000	35781000	38374000	50324000	45322000	43276000	0.0448475	0.334763	0.871948	0.605023	1.40558	1.84448	0.000688139	0.827101	0.560175	1.07081	1.50971	4.28012	4.09658	5.20807	11.9239	6	TRUE	No	No
A2AJI0	MAP7 domain-containing protein 1	Map7d1	S548	Q8BTI8	Serine/arginine repetitive matrix protein 2	Srrm2	1926	1	119.11	AAEEKEPAAPASPAPSPVPSPTPAQPQKEQS	14496000	47447000	23334000	19054000	14500000	17025000	33638000	63450000	32085000	25742000	45712000	38420000	33903000	35781000	38374000	50324000	45322000	43276000	0.0448475	0.334763	0.871948	0.605023	1.40558	1.84448	0.000688139	0.827101	0.560175	1.07081	1.50971	4.28012	4.09658	5.20807	11.9239	6	TRUE	No	No
A2AJI0	MAP7 domain-containing protein 1	Map7d1	S552	Q8BTI8	Serine/arginine repetitive matrix protein 2	Srrm2	251	0.927718	119.11	KEPAAPASPAPSPVPSPTPAQPQKEQSSTQI	14496000	31709000	23334000	12996000	9787200	12378000	33638000	43474000	32085000	25742000	35923000	29465000	23578000	27346000	27956000	37833000	35325000	34388000	-0.148961	-0.191566	0.690126	0.361516	0.949307	1.47688	3.27751e-05	0.839087	0.510476	1.14087	1.66845	3.97086	5.02972	5.01448	11.1083	6	TRUE	No	No
A2AJI0	MAP7 domain-containing protein 1	Map7d1	S401	Q8BTI8	Serine/arginine repetitive matrix protein 2	Srrm2	252	1	77.505	PSGERPERRKPGAGGSPALARRRLEATPVQK	8422300	12207000	9707600	2610100	2237800	1538700	16707000	15433000	14728000	11986000	10617000	10584000	7322100	6086400	5264300	11431000	7790400	6566800	-1.29089	-2.6758	-0.518911	-1.08463	-1.13857	-0.621872	6.59084e-05	0.771983	0.206269	1.53723	2.05393	3.62869	1.80001	9.0204	5.68444	6	TRUE	No	No
A2AJI0	MAP7 domain-containing protein 1	Map7d1	S114	Q8BTI8	Serine/arginine repetitive matrix protein 2	Srrm2	1071	0.792421	100.07	TPTATGPREAKPSRRSSQPSPTTVPASDSPP	0	0	0	3001400	0	0	0	0	0	0	0	0	5037600	0	0	6456200	0	2197000		-2.29517			-1.57723	-1.7596	0.328298			0.717938	0.535572			1.24247	2.3681			No	No
A2AJI0	MAP7 domain-containing protein 1	Map7d1	S115	Q8BTI8	Serine/arginine repetitive matrix protein 2	Srrm2	1074	0.969856	163.78	PTATGPREAKPSRRSSQPSPTTVPASDSPPA	0	0	8386300	5613500	2735100	3005900	0	8132300	9485300	0	7031700	10491000	11389000	3561700	13299000	17196000	12823000	20579000	-1.64229	-1.889	-1.42559	-1.44715	-0.738137	0.36346	0.00170188	0.216696	0.19514	1.15086	2.25246	1.62888	1.73831	2.26643	4.44843	6	TRUE	No	No
A2AJI0	MAP7 domain-containing protein 1	Map7d1	S118	Q8BTI8	Serine/arginine repetitive matrix protein 2	Srrm2	877	0.992777	163.78	TGPREAKPSRRSSQPSPTTVPASDSPPAKQD	0	6286700	0	0	0	1301000	0	17327000	0	0	12075000	15122000	0	0	12505000	7923700	7288500	15346000	-1.95695	-3.17545	-0.398994	-0.793362	0.0673417	-0.421932	0.2388	1.55795	1.16358	3.24279	2.75352	1.24247	2.20032	1.24247	3.87366			No	No
A2AJT4	Arginine/serine-rich protein PNISR	Pnisr	S211	Q8BTI8	Serine/arginine repetitive matrix protein 2	Srrm2	1365	1	129	QNRRERPPSFRDRQRSPIALPVKQEPPQIDA	19889000	22661000	22751000	8451100	6166400	6091300	14103000	17078000	13747000	18812000	21667000	22934000	7527000	6119100	4815400	9382400	6027700	6457700	-0.170584	-0.961659	-0.584836	-0.152949	-1.16558	-0.848266	4.9264e-05	-0.414253	0.0176348	-0.203921	0.113393	4.70324	0.358847	2.85669	2.06177	1	FALSE	No	No
A2AJT4	Arginine/serine-rich protein PNISR	Pnisr	S286	Q8BTI8	Serine/arginine repetitive matrix protein 2	Srrm2	1370	0.962725	80.002	TEDAEGGDGPRLPQRSKFDSDEEDEDAENLE	8461800	0	0	0	0	0	6528200	0	0	9128000	0	0	0	0	0	0	0	0	-1.43511		-1.62032	-1.35972			0.69899	-0.185213	0.0753888			1.24247	1.24247					No	No
A2AJT4	Arginine/serine-rich protein PNISR	Pnisr	S290	Q8BTM8	Filamin-A	Flna	2179	0.868313	123.36	EGGDGPRLPQRSKFDSDEEDEDAENLEAVSS	0	8488100	12116000	0	0	3520400	0	6381700	11015000	0	7338300	12352000	0	0	2245700	5795200	0	4017700	-1.31765	-1.73933	-1.4926	-1.29857	-2.40993	-1.40209	0.69684	-0.174957	0.0190785	-0.670594	0.337239	1.55444	1.2255	1.24247	1.45683			No	No
P62996	Arginine/serine-rich protein PNISR	Pnisr	S571	Q8BU03	Periodic tryptophan protein 2 homolog	Pwp2	891	0.999508	105.13	KRPSRSRSPPAKARRSRSRSYSRRVKVDSSR;RHYTRSRSRSRSHRRSRSRSYSRDYRRRHSH	0	0	0	0	0	56058000	0	0	0	0	0	0	0	0	55831000	0	0	54322000		-0.412515			-0.353312	-0.489857	0.70065			0.0592031	-0.0773421			1.24247	1.24247			No	No
A2AJT4	Arginine/serine-rich protein PNISR	Pnisr	S575	Q8BU11	TOX high mobility group box family member 4	Tox4	175	0.700821	105.13	RSRSPPAKARRSRSRSYSRRVKVDSSRTRGK	0	0	0	0	0	56058000	0	0	0	0	0	0	0	0	55831000	0	0	54322000		2.25378			2.2259	2.21836	0.701218			-0.0278742	-0.0354161			1.24247	1.24247			No	No
A2ALU4	Protein Shroom2	Shroom2	S235	Q8BU11	TOX high mobility group box family member 4	Tox4	176	0.507113	100.02	TCSSTPDHTLPKADASSTENILYKVGLWEAS	0	0	0	0	3398000	0	0	0	0	0	0	0	0	0	0	0	0	0		-1.99473					0.458197							1.24247	1.24247			No	No
A2ALU4	Protein Shroom2	Shroom2	S236	Q8BU11	TOX high mobility group box family member 4	Tox4	180	0.767413	154.36	CSSTPDHTLPKADASSTENILYKVGLWEASR	8294200	7215800	12492000	4674000	0	2540400	5526100	6933200	9158900	8927200	6606500	12480000	5184700	0	0	4568600	0	0	-1.42982	-1.93308	-1.6642	-1.37521	-1.53571	-1.60856	0.0869668	-0.23438	0.0546071	0.397374	0.324523	2.17849	3.06082	0.998537	1.14644			No	No
A2ALU4	Protein Shroom2	Shroom2	S318	Q8BU14	Translocation protein SEC62	Sec62	158	1	82.774	NFGPVWYVPDKKKAPSPPPLGLPLRSDSFSV	3653000	1172400	0	0	0	0	0	0	1182100	0	0	2268800	0	0	0	0	0	0	-3.51339		-4.36525	-3.51762			0.314998	-0.85186	-0.00423216			1.0869	0.664894					No	No
A2ALU4	Protein Shroom2	Shroom2	S957	Q8BU14	Translocation protein SEC62	Sec62	375	0.738971	120.82	AGLDQQQRPQYIHERSRSSPSTDHYSQEVPV	24040000	0	66839000	0	0	0	16122000	0	72985000	54445000	0	46282000	0	0	0	0	0	0	0.711793		0.63344	1.02477			0.231994	-0.0783528	0.312977			0.362664	0.311908					No	No
A2ALU4	Protein Shroom2	Shroom2	S959	Q8BVA5	UPF0554 protein C2orf43 homolog		143	0.815674	185.96	LDQQQRPQYIHERSRSSPSTDHYSQEVPVEP	0	26884000	0	27948000	0	0	0	20201000	0	0	65409000	0	38619000	0	0	32377000	0	0	0.139426	0.923868	-0.177589	1.63171	1.36127	1.21659	0.971456	-0.317015	1.49229	0.437403	0.292719	1.24247	1.24247	1.24247	1.24247			No	No
A2ALU4	Protein Shroom2	Shroom2	S960	Q8BVA5	UPF0554 protein C2orf43 homolog		146	0.815674	131.48	DQQQRPQYIHERSRSSPSTDHYSQEVPVEPN	24040000	26884000	16309000	0	0	0	16122000	20201000	25454000	54445000	65409000	36314000	7232000	0	0	0	0	0	-0.157337		-0.143472	1.11044	-1.05557		6.88238e-05	0.0138645	1.26778			0.0683204	3.99231	1.24247				No	No
A2ALU4	Protein Shroom2	Shroom2	S962	Q8BVE8	Histone-lysine N-methyltransferase NSD2	Whsc1	418	0.558988	66.777	QQRPQYIHERSRSSPSTDHYSQEVPVEPNRQ	0	0	16309000	0	0	0	0	0	25454000	0	0	36314000	0	0	0	0	0	0	-0.682728		0.0632205	0.482904			0.665482	0.745949	1.16563			1.24247	1.24247					No	No
A2ALU4	Protein Shroom2	Shroom2	S935	Q8BVE8	Histone-lysine N-methyltransferase NSD2	Whsc1	422	0.643258	45.469	EQKKPLEARSSGRYHSADDILDAGLDQQQRP	0	6755600	0	0	0	0	0	5414200	0	0	6133100	0	0	0	0	0	0	0	-1.85317		-2.0772	-1.78309			0.698324	-0.22403	0.0700792			1.24247	1.24247					No	No
A2AM29	Protein AF-9	Mllt3	S484	Q8BVL3	Sorting nexin-17	Snx17	334	1	95.9	PPLLKTNNNQILEVKSPIKQSKSDKQIKNGE	12582000	8141200	4747400	2590700	0	0	10941000	10046000	5842400	9846200	7836500	4420400	0	0	0	0	0	0	-1.63666	-2.50746	-1.37359	-1.74511			0.00201864	0.26307	-0.108446			2.06476	0.835312	1.24247	1.24247			No	No
A2AN08	E3 ubiquitin-protein ligase UBR4	Ubr4	S619	Q8BWW4	La-related protein 4	Larp4	581	0.570234	75.998	EKAAPPPPPPPPPLESSPRVKSPNKQASGEK	4278700	0	0	0	0	0	0	0	0	0	0	0	0	0	0	0	0	0	2.83983						0.458197					1.24247	1.24247					No	No
A2AN08	E3 ubiquitin-protein ligase UBR4	Ubr4	S620	Q8BWW4	La-related protein 4	Larp4	583	0.735616	85.177	KAAPPPPPPPPPLESSPRVKSPNKQASGEKG	0	0	1827600	0	0	0	0	0	0	0	0	0	0	0	0	0	0	0	1.29893						0.458197					1.24247	1.24247					No	No
A2AN08	E3 ubiquitin-protein ligase UBR4	Ubr4	S1761	Q8BYC6	Serine/threonine-protein kinase TAO3	Taok3	353	0.784381	184.71	SEPRVSESLVRHASTSPADKAKVTISDGKVT	22103000	28485000	0	3740700	3013900	0	25292000	33539000	0	22715000	19954000	0	0	1066700	0	0	943750	0	5.27062	3.47751	6.09444	5.59018	2.79547	3.40444	0.168391	0.823819	0.319562	-0.682036	-0.0730668	2.41943	2.10952	2.43952	2.30027			No	No
A2AN08	E3 ubiquitin-protein ligase UBR4	Ubr4	S2715	Q8BYI8	Uncharacterized protein KIAA1467	Kiaa1467	26	0.858483	127.51	RVLRPRNKRRHVTLPSSPRSNTPMGDKDDDD	26143000	0	0	4921600	0	0	27766000	0	0	25035000	0	0	4027500	0	0	4152000	0	0	5.45101	3.38424	6.13633	5.78406	3.78777	4.07848	0.868745	0.68532	0.333045	0.403532	0.694245	1.24247	1.24247	1.24247	1.24247			No	No
A2AN08	E3 ubiquitin-protein ligase UBR4	Ubr4	S2716	Q8BYI8	Uncharacterized protein KIAA1467	Kiaa1467	79	0.874238	156.16	VLRPRNKRRHVTLPSSPRSNTPMGDKDDDDD	0	0	35657000	0	0	0	0	0	34460000	0	0	40948000	0	0	0	0	0	0	5.58509		6.70371	6.06691			0.663464	1.11862	0.481816			1.24247	1.24247					No	No
A2APB8	Targeting protein for Xklp2	Tpx2	S294	Q8BYR2	Serine/threonine-protein kinase LATS1	Lats1	615	0.979711	68.536	EYKEVNFMSELRKHSSTPARGTRGCTIIKPF	0	0	0	0	13042000	7358700	0	0	0	0	0	0	0	12356000	6722700	0	9368600	5478900		-0.364973			-0.501822	-0.787677	0.13035			-0.136848	-0.422703			2.41087	2.29647			No	No
A2APT9	Kelch domain-containing protein 7A	Klhdc7a	S361	Q8BZ60	Stonin-2	Ston2	253	1	64.954	QPVASPSAPGFSRKVSLLQIAENPELQLQPE	2008500	3376300	0	0	1374200	0	0	0	0	2508000	0	0	0	0	0	0	0	0	-3.18188	-3.30083		-3.22348			0.304665		-0.0416001			2.29922	0.977434	1.24247	1.24247			No	No
A2APV2	Formin-like protein 2	Fmnl2	S171	Q8BZ60	Stonin-2	Ston2	258	1	108.74	STMESTVDKSKPWSRSIEDLHRGSNLPSPVG	26778000	21384000	19439000	6912800	4485600	4397700	26019000	23579000	19156000	41689000	24159000	24630000	0	2938500	2265600	0	1741000	1204500	-0.13111	-1.36799	0.024366	0.316386	-2.32243	-3.09436	0.000103197	0.155476	0.447495	-0.954433	-1.72637	3.5796	3.28576	2.86019	4.03726	3	TRUE	No	No
A2AQ25	Sickle tail protein	Skt	S313	Q8C052	Microtubule-associated protein 1S;MAP1S heavy chain;MAP1S light chain	Map1s	571	0.885753	46.31	PRPGSVAHPPHVIPNSPPSTPVPHSLPPSPS	0	0	10617000	0	0	0	0	4309600	10486000	0	0	11487000	0	0	0	0	0	0	-1.30202		-1.8113	-1.17762			0.498565	-0.509279	0.124401			1.50564	1.24247					No	No
A2AQ25	Sickle tail protein	Skt	S361	Q8C052	Microtubule-associated protein 1S;MAP1S heavy chain;MAP1S light chain	Map1s	581	0.998729	73.219	IPRDRLSSLPVSRSISPSPSAILERRDVKPD	4074400	3370000	5165100	0	0	0	2170400	2659000	3001700	3428900	3425100	5172200	0	0	0	0	0	0	-2.5625		-3.11098	-2.57487			1.02469e-08	-0.54847	-0.0123621			3.61684	0.125263					No	No
A2AQ25	Sickle tail protein	Skt	S1843	Q8C0C0	Zinc fingers and homeoboxes protein 2	Zhx2	818	0.47329	53.665	PNAPATKPSIASTPLSPQAGRSAHSASLIPS	0	0	0	0	0	0	0	0	0	0	0	0	0	0	0	0	0	0																		No	No
A2AR02	Peptidyl-prolyl cis-trans isomerase G	Ppig	S429	Q8C0C0	Zinc fingers and homeoboxes protein 2	Zhx2	829	1	96.067	PNRKVEKEKKAKDHKSESKERDIRRNSEKDD	0	0	0	11565000	12473000	7486600	0	0	0	0	0	0	10717000	10446000	6506800	10734000	10948000	6947700		4.69717			4.6917	4.28939	4.21011e-06			-0.00546383	-0.407774			0.054088	2.92088			No	No
A2AR02	Peptidyl-prolyl cis-trans isomerase G	Ppig	S431	Q8C0D4	Rho GTPase-activating protein 12	Arhgap12	229	1	96.067	RKVEKEKKAKDHKSESKERDIRRNSEKDDKY	0	0	0	11565000	12473000	7486600	0	0	0	0	0	0	10717000	10446000	6506800	10734000	10948000	6947700		4.69717			4.6917	4.28939	4.21011e-06			-0.00546383	-0.407774			0.054088	2.92088			No	No
A2AR02	Peptidyl-prolyl cis-trans isomerase G	Ppig	S395	Q8C0T5	Signal-induced proliferation-associated 1-like protein 1	Sipa1l1	209	1	148.69	KGDKSELNEIKENQRSPVRVKEKKITDHRHM	236440000	150130000	83221000	52999000	51750000	37807000	154520000	109930000	200490000	196550000	117730000	243040000	47430000	48226000	30428000	38024000	43795000	32583000	6.99309	6.89224	8.19355	6.7725	6.88442	6.3075	0.0694558	1.20046	-0.220589	-0.00782461	-0.584736	2.10939	0.172351	0.0532236	5.04922			No	No
A2AR02	Peptidyl-prolyl cis-trans isomerase G	Ppig	S685	Q8C0T5	Signal-induced proliferation-associated 1-like protein 1	Sipa1l1	217	0.999871	137.93	NSSSNNREKKADREQSPVSKTKQSSQDNEVK	91315000	171210000	190370000	76881000	53260000	40868000	56459000	121010000	147350000	84494000	121730000	170100000	74974000	48891000	36296000	66394000	44230000	38912000	6.99669	7.1224	7.60746	6.21097	7.196	6.66567	0.500912	0.610774	-0.785713	0.0736039	-0.456728	0.938537	5.7267	0.626466	3.83			No	No
A2AR02	Peptidyl-prolyl cis-trans isomerase G	Ppig	S354	Q8C0T5	Signal-induced proliferation-associated 1-like protein 1	Sipa1l1	1530	1	86.911	YRTPSRSRSRDRFRRSETPPHWRQEMQRAQR	257420000	379670000	496780000	154760000	155720000	131430000	167050000	271470000	372980000	237600000	297280000	477410000	164930000	147680000	115800000	140980000	135140000	117710000	8.33935	8.53654	8.9643	7.63384	8.66466	8.09723	0.662844	0.624954	-0.705508	0.128125	-0.439309	0.866527	10.7749	0.724143	3.58162			No	No
A2AR02	Peptidyl-prolyl cis-trans isomerase G	Ppig	S411	Q8C1D8	Protein IWS1 homolog	Iws1	381	1	198.48	PVRVKEKKITDHRHMSESPNRKVEKEKKAKD	437880000	1055600000	124090000	319770000	257020000	365270000	293870000	732580000	98046000	480780000	780870000	110540000	317800000	252740000	318750000	265170000	216170000	326830000	8.41949	9.61807	9.07081	7.73365	9.72541	9.11804	0.502679	0.651317	-0.685839	0.107338	-0.500027	1.18422	2.36215	0.23642	4.66069			No	No
A2AR02	Peptidyl-prolyl cis-trans isomerase G	Ppig	S413	Q8C262	Interferon-inducible GTPase 5	Irgc	27	1	198.48	RVKEKKITDHRHMSESPNRKVEKEKKAKDHK	480940000	1080700000	158160000	328670000	263670000	371330000	324070000	754500000	125500000	524720000	800930000	143400000	326950000	257790000	322780000	272780000	221180000	331970000	8.59257	9.65147	9.25075	7.91307	9.75461	9.15017	0.509542	0.658182	-0.6795	0.103145	-0.501297	1.18041	2.51047	0.212765	4.66635			No	No
A2AR02	Peptidyl-prolyl cis-trans isomerase G	Ppig	S288	Q8C2B3	Histone deacetylase 7	Hdac7	342	1	109.39	EEIPPIPENRFLMRKSPPKADDKERKNRERE	134990000	133830000	116130000	38603000	0	16504000	78028000	89192000	131060000	121880000	102660000	127250000	34339000	0	11511000	32086000	0	14550000	6.82852	5.98274	7.56	6.16565	5.70798	5.59642	0.0122149	0.731484	-0.662875	-0.274757	-0.386317	1.34725	2.64834	1.31816	2.41999	2	FALSE	No	No
A2AR02	Peptidyl-prolyl cis-trans isomerase G	Ppig	S252	Q8C2Q3	RNA-binding protein 14	Rbm14	572	0.768635	65.387	RKHKKEKKKRKKSKKSPSSESEAENVDAQPQ	0	0	30091000	9707500	30136000	22875000	0	0	13049000	0	0	14167000	5604600	24661000	16094000	7410700	21525000	20433000	5.42332	5.57432	4.41167	4.16275	5.22856	4.9551	0.121049	-1.01166	-1.26058	-0.345767	-0.619221	1.24247	1.24247	1.06507	2.55977			No	No
A2AR02	Peptidyl-prolyl cis-trans isomerase G	Ppig	S254	Q8C2Q3	RNA-binding protein 14	Rbm14	206	0.909217	79.016	HKKEKKKRKKSKKSPSSESEAENVDAQPQST	0	12510000	30091000	28174000	30136000	29786000	0	9173300	13049000	0	7210700	14167000	20778000	24661000	37404000	20675000	21525000	24800000	3.93731	6.21368	4.57065	2.43939	6.26424	5.54165	0.019477	0.633341	-1.49792	0.0505623	-0.672024	0.0157142	1.54814	1.01789	4.31281	2	FALSE	No	No
A2AR02	Peptidyl-prolyl cis-trans isomerase G	Ppig	S255	Q8C341	SUN domain-containing ossification factor	Suco	983	0.905195	79.016	KKEKKKRKKSKKSPSSESEAENVDAQPQSTV	0	12510000	30091000	28174000	30136000	29786000	0	9173300	13049000	0	7210700	14167000	20778000	24661000	37404000	20675000	21525000	24800000	3.93731	6.21368	4.57065	2.43939	6.26424	5.54165	0.019477	0.633341	-1.49792	0.0505623	-0.672024	0.0157142	1.54814	1.01789	4.31281	2	FALSE	No	No
A2AR02	Peptidyl-prolyl cis-trans isomerase G	Ppig	S257	Q8C341	SUN domain-containing ossification factor	Suco	995	0.966462	79.016	EKKKRKKSKKSPSSESEAENVDAQPQSTVRP	0	12510000	30091000	28174000	30136000	29786000	0	9173300	13049000	0	7210700	14167000	20778000	24661000	37404000	20675000	21525000	24800000	3.93731	6.21368	4.57065	2.43939	6.26424	5.54165	0.019477	0.633341	-1.49792	0.0505623	-0.672024	0.0157142	1.54814	1.01789	4.31281	2	FALSE	No	No
A2AR02	Peptidyl-prolyl cis-trans isomerase G	Ppig	S714	Q8C4Y3	Negative elongation factor B	Nelfb	559	0.942895	134.81	VKSSTLKNQEDEKTRSPVEKENQKSKGQEND	0	0	19066000	15350000	14429000	11609000	0	0	12724000	0	0	18650000	8525100	7919000	5055900	7890800	6386200	6406800	4.76499	5.11433	4.37528	4.55939	4.32715	3.84322	0.0568042	-0.389714	-0.205606	-0.787181	-1.27111	1.24247	1.24247	3.37527	5.15657			No	No
A2AR02	Peptidyl-prolyl cis-trans isomerase G	Ppig	S694	Q8C4Y3	Negative elongation factor B	Nelfb	564	0.803068	154.23	KADREQSPVSKTKQSSQDNEVKSSTLKNQED	0	0	0	0	0	0	0	5173400	0	0	0	0	0	0	0	0	0	0			3.9033				0.458197					1.24247						No	No
A2AWL7	MAX gene-associated protein	Mga	S285	Q8C7V3	U3 small nucleolar RNA-associated protein 15 homolog	Utp15	515	0.332633	85.287	EGKQRNSSDQEGNSVSSSPAHRVRLTEGEGS	0	0	0	0	0	0	0	0	0	0	0	0	0	0	0	0	0	0																		No	No
A2AWL7	MAX gene-associated protein	Mga	S286	Q8C7V3	U3 small nucleolar RNA-associated protein 15 homolog	Utp15	519	0.456238	85.619	GKQRNSSDQEGNSVSSSPAHRVRLTEGEGSE	0	0	0	0	0	0	0	0	0	0	0	0	0	0	0	0	0	0																		No	No
A2AWL7	MAX gene-associated protein	Mga	S287	Q8C7V3	U3 small nucleolar RNA-associated protein 15 homolog	Utp15	524	0.601849	129.43	KQRNSSDQEGNSVSSSPAHRVRLTEGEGSEI	0	0	0	2952000	0	1818000	0	0	0	0	0	0	4685800	0	2255900	3256900	0	1998600		-2.50592			-2.04253	-2.32146	0.123127			0.463385	0.184453			1.84633	2.14353			No	No
A2AWT3	Ataxin-7-like protein 3	Atxn7l3	S281	Q8C9B9	Death-inducer obliterator 1	Dido1	795	0.935723	137.69	QALISRLQWDGSSDLSPSDSGSSKTSENQGW	3874200	0	4212500	0	0	0	0	0	4031700	0	0	5054400	0	0	0	0	0	0	-2.59891		-2.59521	-2.36201			0.353744	0.00369936	0.236901			1.18951	0.872768					No	Yes
A2BH40	AT-rich interactive domain-containing protein 1A	Arid1a	S697	Q8C9B9	Death-inducer obliterator 1	Dido1	1249	0.992156	119.37	FSPHTSPHLPGIRGPSPSPVGSPASVAQSRS	52187000	43899000	0	15473000	17466000	6485800	32273000	50735000	0	45806000	57982000	0	12568000	13986000	6853200	14568000	13308000	4604400	5.94928	4.89488	5.90351	6.02659	4.83122	4.50301	0.919795	-0.0457714	0.0773064	-0.0636525	-0.391871	0.122503	0.384206	0.37761	1.00093			No	Yes
A2BH40	AT-rich interactive domain-containing protein 1A	Arid1a	S703	Q8C9B9	Death-inducer obliterator 1	Dido1	1251	0.979461	89.604	PHLPGIRGPSPSPVGSPASVAQSRSGPLSPA	13103000	0	0	0	0	0	5927000	0	0	3509700	0	0	0	0	0	0	0	0	4.03614		3.23252	1.65837			0.605841	-0.803617	-2.37776			1.24247	1.24247					No	Yes
A2BH40	AT-rich interactive domain-containing protein 1A	Arid1a	S706	Q8C9B9	Death-inducer obliterator 1	Dido1	1252	0.939533	119.37	PGIRGPSPSPVGSPASVAQSRSGPLSPAAVP	0	10691000	0	0	4776200	0	0	8854100	0	0	3503100	0	0	3676500	0	0	2561100	0	3.83085	3.67142	3.61099	2.63979	2.93103	2.20233	0.976561	-0.219859	-1.19106	-0.740392	-1.4691	1.24247	1.24247	1.24247	1.24247			No	Yes
A2BH40	AT-rich interactive domain-containing protein 1A	Arid1a	S765	Q8CB62	Centrobin	Cntrob	61	0.992628	132.06	DRGYMQRNPQMPQYTSPQPGSALSPRQPSGG	0	13664000	0	0	0	0	0	11659000	0	0	8970300	0	0	0	0	0	0	0	4.18483		4.00802	3.99631			0.699737	-0.176815	-0.188516			1.24247	1.24247					No	Yes
A2BH40	AT-rich interactive domain-containing protein 1A	Arid1a	S770	Q8CCF0	U4/U6 small nuclear ribonucleoprotein Prp31	Prpf31	448	0.499988	86.727	QRNPQMPQYTSPQPGSALSPRQPSGGQMHSG	0	0	0	0	0	0	0	0	0	0	0	0	0	0	0	0	0	1390400						2.22225	0.458197								1.24247			No	Yes
A2BH40	AT-rich interactive domain-containing protein 1A	Arid1a	S773	Q8CCF0	U4/U6 small nuclear ribonucleoprotein Prp31	Prpf31	455	0.912443	131.13	PQMPQYTSPQPGSALSPRQPSGGQMHSGVGS	12624000	0	0	5855300	0	0	6115000	0	4923000	6858500	0	0	4565500	0	0	5615000	0	1390400	3.98241	3.0231	3.17996	2.62492	3.57029	2.91314	0.952046	-0.802447	-1.35749	0.547191	-0.109964	0.201796	1.24247	1.24247	2.42914			No	Yes
A2BH40	AT-rich interactive domain-containing protein 1A	Arid1a	S1601	Q8CCI5	RING1 and YY1-binding protein	Rybp	103	0.813896	92.866	VSSPAPLPRPMENRTSPSKSPFLHSGMKMQK	0	5657800	0	0	0	0	0	4036400	0	0	3208200	0	0	0	0	0	0	0	2.91276		2.47771	2.51292			0.693068	-0.435051	-0.399841			1.24247	1.24247					No	Yes
A2BH40	AT-rich interactive domain-containing protein 1A	Arid1a	S365	Q8CE50	Sorting nexin-30	Snx30	38	0.999755	124.1	AVSGGAQQRSHHAPMSPGSSGGGGQPLARTP	113560000	92744000	163970000	38393000	41579000	40455000	75048000	95921000	152890000	60686000	58534000	113240000	41252000	41349000	34026000	35331000	32006000	30694000	7.42095	6.62933	7.32751	6.49682	6.69468	6.26336	0.21051	-0.0934354	-0.924127	0.0653502	-0.365973	1.4666	2.66684	0.173858	1.4131			No	Yes
A2CG63	AT-rich interactive domain-containing protein 4B	Arid4b	S666	Q8CFC7	CLK4-associating serine/arginine rich protein	Clasrp	327	0.999457	59.918	RDEKYSPKNCKLRRLSKSPFQSNPSPEMVSK	0	0	0	0	1097200	0	0	0	0	0	0	0	0	4231700	0	0	2898700	0		-3.62559			-1.72149	-2.17656	0.632151			1.9041	1.44903			1.24247	1.24247			No	Yes
A2CG63	AT-rich interactive domain-containing protein 4B	Arid4b	S668	Q8CFE3	REST corepressor 1	Rcor1	258	0.99249	59.918	EKYSPKNCKLRRLSKSPFQSNPSPEMVSKLD	0	0	0	0	1097200	0	0	0	0	0	0	0	0	4231700	0	0	2898700	0		-3.62559			-1.72149	-2.17656	0.632151			1.9041	1.44903			1.24247	1.24247			No	Yes
A2CG63	AT-rich interactive domain-containing protein 4B	Arid4b	S778	Q8CFI0	E3 ubiquitin-protein ligase NEDD4-like	Nedd4l	502	0.99961	101.3	NKVHTDLVIAKTVSKSPERLRKDMEAISEDT	10619000	0	0	2599700	3762200	2255700	0	0	0	0	0	0	1934500	3402500	2272100	2336100	2886600	1899400	-1.1075	-2.24393			-2.4624	-2.45946	0.126335			-0.21847	-0.215522	1.24247	1.24247	2.47343	2.7083			No	Yes
A2RSJ4	UHRF1-binding protein 1-like	Uhrf1bp1l	S414	Q8CFY5	Protoheme IX farnesyltransferase, mitochondrial	Cox10	7	0.559236	41.53	NVEMLKQAMKDRNLGSPPKSPTHASPQHTQT	10146000	15734000	0	0	0	0	14455000	20757000	0	17351000	10058000	0	0	0	0	0	0	0	-0.903335		-0.305964	-0.751252			0.111937	0.597371	0.152083			2.44429	0.355303					No	No
A2RSJ4	UHRF1-binding protein 1-like	Uhrf1bp1l	S418	Q8CGI1	Protein FAM193A	Fam193a	674	0.779224	84.436	LKQAMKDRNLGSPPKSPTHASPQHTQTEKDS	10859000	7818300	0	1928100	0	0	8712000	10338000	0	10181000	5934100	0	1411100	5128600	0	2658200	0	0	-1.35882	-2.93363	-1.17403	-1.51644	-2.42866	-2.38986	0.511863	0.184793	-0.157618	0.504968	0.543764	0.696094	2.4458	1.04868	1.24247			No	No
A2RSJ4	UHRF1-binding protein 1-like	Uhrf1bp1l	S986	Q8CGN4	BCL-6 corepressor	Bcor	1151	0.819064	89.136	LGKISEDESSGLSHKSGSGEMTSEGSHTKDV	0	6481800	0	0	0	0	0	4440300	0	0	5273000	0	0	0	0	0	0	0	-1.91286		-2.36329	-2.00108			0.694511	-0.450431	-0.0882239			1.24247	1.24247					No	No
A2RSJ4	UHRF1-binding protein 1-like	Uhrf1bp1l	S988	Q8CGY8	UDP-N-acetylglucosamine--peptide N-acetylglucosaminyltransferase 110 kDa subunit	Ogt	12	0.94772	144.8	KISEDESSGLSHKSGSGEMTSEGSHTKDVAS	5683700	0	10476000	2472400	0	0	3586700	0	6987800	6422400	0	7003000	1705000	0	0	3408000	0	0	-1.66528	-2.57489	-2.14306	-1.87924	-3.1402	-2.03139	0.5726	-0.47778	-0.213966	-0.565303	0.543508	2.28088	0.875098	1.24247	1.24247			No	No
A2RT67	DENN domain-containing protein 3	Dennd3	S585	Q8CGY8	UDP-N-acetylglucosamine--peptide N-acetylglucosaminyltransferase 110 kDa subunit	Ogt	15	0.752092	66.939	NSSLRIMDTSNCRSSSPVLKVTPKSTYMFKI	0	0	5450900	0	0	0	0	0	0	0	0	0	0	0	0	0	0	0	-2.26383						0.458197					1.24247	1.24247					No	No
A2RT67	DENN domain-containing protein 3	Dennd3	S594	Q8CGZ0	Calcium homeostasis endoplasmic reticulum protein	Cherp	828	0.552542	66.939	SNCRSSSPVLKVTPKSTYMFKIPDIHFPLES	0	0	5450900	0	0	0	0	0	0	0	0	0	0	0	0	0	0	0	-2.26383						0.458197					1.24247	1.24247					No	No
A3KGB4	TBC1 domain family member 8B	Tbc1d8b	S948	Q8CH25	SAFB-like transcription modulator	Sltm	997	0.993939	145.23	SQLQVSKPADEKETESGRNSPEKGKGKIDIQ	6398400	0	0	0	0	0	0	0	0	0	0	0	0	0	0	0	0	0	-1.83836						0.458197					1.24247	1.24247					No	No
A3KGB4	TBC1 domain family member 8B	Tbc1d8b	S952	Q8CHI8	E1A-binding protein p400	Ep400	922	0.999818	142.76	VSKPADEKETESGRNSPEKGKGKIDIQAYLS	0	0	9996000	0	0	0	0	0	7798300	79502000	0	7262900	0	0	0	0	0	0	-1.38897		-1.64344	-0.0380514			0.382028	-0.254467	1.35092			1.24247	1.18341					No	No
A3KGS3	Ral GTPase-activating protein subunit alpha-2	Ralgapa2	S818	Q8CHI8	E1A-binding protein p400	Ep400	944	0.666667	80.541	HVTHEHEGITMLVRRSSSPAELELKDDLQQA	0	12460000	0	0	0	0	0	13585000	12978000	0	11925000	0	0	0	0	0	0	0	-0.970018		-0.829303	-0.823786			0.295882	0.140715	0.146232			1.55777	1.24247					No	No
A3KGS3	Ral GTPase-activating protein subunit alpha-2	Ralgapa2	S819	Q8CHI8	E1A-binding protein p400	Ep400	314	0.982861	97.713	VTHEHEGITMLVRRSSSPAELELKDDLQQAH	31652000	25023000	0	19421000	12965000	9658000	21595000	24672000	12978000	36221000	22704000	0	0	7558100	9279600	0	14126000	12532000	0.252042	0.0175081	-0.230709	0.366954	-0.623869	0.105376	0.84061	-0.482751	0.114911	-0.641377	0.0878683	0.437898	1.84801	1.95638	0.749575			No	No
A3KGS3	Ral GTPase-activating protein subunit alpha-2	Ralgapa2	S820	Q8CHI8	E1A-binding protein p400	Ep400	320	0.998966	97.713	THEHEGITMLVRRSSSPAELELKDDLQQAHG	36801000	25023000	0	19421000	12965000	9658000	26063000	24672000	0	43251000	22704000	0	0	7558100	9279600	0	14126000	12532000	0.360767	0.0175081	0.243892	0.494907	-0.623869	0.105376	0.896274	-0.116875	0.134141	-0.641377	0.0878683	0.911236	1.66412	1.95638	0.749575			No	No
A3KGS3	Ral GTPase-activating protein subunit alpha-2	Ralgapa2	S765	Q8CHP6	Polyhomeotic-like protein 3	Phc3	762	0.99861	117.09	CDYLVVGQQQVPRSSSTSDITERLYSDSSQG	8276100	0	7038300	0	0	0	5080800	0	5376100	12738000	12301000	12211000	0	0	0	0	0	0	-1.68111		-2.081	-0.915797			0.000136384	-0.399886	0.765312			2.07057	2.91655					No	No
A6H619	PHD and RING finger domain-containing protein 1	Phrf1	S1201	Q8CHP6	Polyhomeotic-like protein 3	Phc3	607	1	164.92	KRAHSPEKKGPVREVSPAPATQGESRQDGDH	39532000	41984000	47824000	0	7138600	6098200	42324000	35268000	0	39230000	34975000	0	12667000	9923800	6987900	0	9261800	11992000	0.813577	-0.935233	0.851371	0.736208	-0.503679	-0.23089	0.172048	0.0377932	-0.0773694	0.431554	0.704343	0.999055	1.3713	1.88727	1.92521			No	No
A6H619	PHD and RING finger domain-containing protein 1	Phrf1	S914	Q8CHU3	Epsin-2	Epn2	465	0.988853	126.25	PSEPVSGMLELLSKGSAEGTSDLEQEGLGEI	0	0	0	0	7299000	0	0	0	0	0	0	0	0	5674900	0	0	5367700	0		-0.891721			-1.29814	-1.28767	0.693726			-0.406416	-0.395944			1.24247	1.24247			No	No
A6H619	PHD and RING finger domain-containing protein 1	Phrf1	S919	Q8CI11	Guanine nucleotide-binding protein-like 3	Gnl3	501	0.909879	93.804	SGMLELLSKGSAEGTSDLEQEGLGEIEPTEI	0	0	0	0	0	4303000	0	0	0	0	0	0	0	0	4053400	0	0	4810700		-1.44973			-1.55796	-1.27886	0.698617			-0.108231	0.170872			1.24247	1.24247			No	No
A6H8H2	DENN domain-containing protein 4C	Dennd4c	S971	Q8CIN4	Serine/threonine-protein kinase PAK 2;PAK-2p27;PAK-2p34	Pak2	154	0.991762	110.75	SAIVSKHLQPTPEPQSPTEPPAWGSSIVKVP	11107000	11316000	17942000	4844800	5778500	3610000	11970000	13766000	21976000	13913000	12541000	21339000	3986500	3739400	3846000	4141500	3378400	3742600	-0.898896	-1.51206	-0.541768	-0.595636	-1.81617	-1.78228	0.000816043	0.357128	0.30326	-0.304113	-0.270228	4.68215	7.80758	1.72278	1.42067	3	FALSE	No	No
A6H8H2	DENN domain-containing protein 4C	Dennd4c	S1637	Q8CIN4	Serine/threonine-protein kinase PAK 2;PAK-2p27;PAK-2p34	Pak2	169	0.878064	59.399	PNSLSKRNVSLTRSHSVGGPLQNIDFSQRPF	31232000	38723000	22729000	9021700	9464200	21429000	32908000	42830000	23261000	48122000	46694000	32818000	8521300	6401400	20768000	7005500	6229100	15053000	0.303629	-0.119308	0.517736	0.840311	-0.381347	-0.565964	0.233583	0.214107	0.536682	-0.262039	-0.446656	3.64938	5.3949	2.51149	2.73534			No	No
A6H8H2	DENN domain-containing protein 4C	Dennd4c	S1648	Q8JZM8	Mucin-4;Mucin-4 alpha chain;Mucin-4 beta chain	Muc4	1539	0.472804	59.399	TRSHSVGGPLQNIDFSQRPFHGVSTVSLPSS	0	0	0	0	0	0	0	0	0	0	0	0	0	0	0	0	0	0																		No	No
A6H8H2	DENN domain-containing protein 4C	Dennd4c	S1656	Q8JZM8	Mucin-4;Mucin-4 alpha chain;Mucin-4 beta chain	Muc4	1543	0.29577	59.399	PLQNIDFSQRPFHGVSTVSLPSSLQEDVDHL	0	0	0	0	0	0	0	0	0	0	0	0	0	0	0	0	0	0																		No	No
A6H8H2	DENN domain-containing protein 4C	Dennd4c	S1659	Q8JZQ9	Eukaryotic translation initiation factor 3 subunit B	Eif3b	72	0.622037	59.399	NIDFSQRPFHGVSTVSLPSSLQEDVDHLGKR	17202000	25168000	0	0	0	0	19439000	26561000	0	29127000	29072000	0	0	0	0	0	0	0	-0.18365		0.0855845	0.388061			0.100152	0.269234	0.571711			2.27241	2.35451					No	No
A6H8H2	DENN domain-containing protein 4C	Dennd4c	S1662	Q8JZQ9	Eukaryotic translation initiation factor 3 subunit B	Eif3b	74	0.251531	44.586	FSQRPFHGVSTVSLPSSLQEDVDHLGKRPSP	0	0	0	0	0	0	0	0	0	0	0	0	0	0	0	0	0	0																		No	No
A6X919	Probable C-mansyltransferase DPY19L1	Dpy19l1	S22	Q8JZQ9	Eukaryotic translation initiation factor 3 subunit B	Eif3b	81	0.573597	102.67	SKHRDAAPRPPRSARSSPPPLSGASEVDAGE	13210000	0	13852000	9529100	0	4932300	14083000	0	19321000	14393000	0	16088000	15507000	0	7807800	11192000	0	7720700	-0.855408	-0.940638	-0.422813	-0.69718	-0.283648	-0.456143	0.984753	0.432595	0.158229	0.65699	0.484495	2.10998	2.02158	2.27584	2.31033			No	No
A6X919	Probable C-mansyltransferase DPY19L1	Dpy19l1	S23	Q8JZX4	Splicing factor 45	Rbm17	224	0.843954	102.67	KHRDAAPRPPRSARSSPPPLSGASEVDAGEL	13210000	17578000	0	9529100	0	0	14083000	18492000	0	14393000	13102000	0	15507000	0	0	11192000	0	0	-0.633033	-0.628465	-0.408119	-0.695355	0.0448801	-0.315915	0.965623	0.224913	-0.0623229	0.673345	0.31255	2.36329	0.598058	1.24247	1.24247			No	No
A7MCT6	Ethalamine kinase 2	Etnk2	S6	Q8K012	Formin-binding protein 1-like	Fnbp1l	496	0.999168	56.599	__________MAVPPSAPVPCSPFYLRRQEP	0	0	0	0	0	0	0	0	0	0	0	6402400	0	0	0	0	0	0				-2.02094			0.458197						1.24247					No	No
A7MCT6	Ethalamine kinase 2	Etnk2	S12	Q8K012	Formin-binding protein 1-like	Fnbp1l	507	0.995347	56.599	____MAVPPSAPVPCSPFYLRRQEPCPQCSW	0	0	0	0	0	0	0	0	0	0	0	6402400	0	0	0	0	0	0				-2.02094			0.458197						1.24247					No	No
B1AX39	Zinc finger CCHC domain-containing protein 7	Zcchc7	S117	Q8K012	Formin-binding protein 1-like	Fnbp1l	298	0.979771	116.71	CKRKNIEVQAEEKTQSPATSHSNKVAQKCKR	4874100	0	0	0	0	0	0	0	0	0	0	0	0	0	0	0	0	0	-2.23094						0.458197					1.24247	1.24247					No	No
B1AXH1	NHS-like protein 2	Nhsl2	S563	Q8K019	Bcl-2-associated transcription factor 1	Bclaf1	400	0.294886	41.006	KQLPQDSYTVLRKPKSPSFPGESTASSSLVL	0	0	0	0	0	0	0	0	0	0	0	0	0	0	0	0	0	0																		No	No
B1AXH1	NHS-like protein 2	Nhsl2	S565	Q8K019	Bcl-2-associated transcription factor 1	Bclaf1	256	0.294886	41.006	LPQDSYTVLRKPKSPSFPGESTASSSLVLSP	0	0	0	0	0	0	0	0	0	0	0	0	0	0	0	0	0	0																		No	No
B1AY10	Transcriptional repressor NF-X1	Nfx1	S147	Q8K019	Bcl-2-associated transcription factor 1	Bclaf1	190	0.999033	104.42	ESVARSESGTNPREHSPSESEKEVVIADPRG	3300100	0	4407500	0	0	0	4618900	0	7119700	5195600	0	6264100	0	0	0	0	0	0	-2.68196		-1.94712	-2.11259			0.0958393	0.734843	0.569378			2.34696	2.44279					No	No
B1AY13	Ubiquitin carboxyl-terminal hydrolase 24	Usp24	S2074	Q8K194	U4/U6.U5 small nuclear ribonucleoprotein 27 kDa protein	Snrnp27	60	0.768669	47.577	EAEDLSLSAPSSPEISPQSSPRPHRPNNDRL	0	0	0	0	0	4487600	0	0	0	0	0	0	0	0	2814100	0	0	1755000		-1.38913			-2.08442	-2.73363	0.651545			-0.695291	-1.34451			1.24247	1.24247			No	No
B1AY13	Ubiquitin carboxyl-terminal hydrolase 24	Usp24	S2077	Q8K1I7	WAS/WASL-interacting protein family member 1	Wipf1	289	0.533679	47.577	DLSLSAPSSPEISPQSSPRPHRPNNDRLSIL	0	0	0	0	0	4487600	0	0	0	0	0	0	0	0	2814100	0	0	1755000		-1.38913			-2.08442	-2.73363	0.651545			-0.695291	-1.34451			1.24247	1.24247			No	No
B1AY13	Ubiquitin carboxyl-terminal hydrolase 24	Usp24	S2078	Q8K1L5	Protein phosphatase 1 regulatory subunit 11	Ppp1r11	106	0.533679	47.577	LSLSAPSSPEISPQSSPRPHRPNNDRLSILT	0	0	0	0	0	4487600	0	0	0	0	0	0	0	0	2814100	0	0	1755000		-1.38913			-2.08442	-2.73363	0.651545			-0.695291	-1.34451			1.24247	1.24247			No	No
B1AY13	Ubiquitin carboxyl-terminal hydrolase 24	Usp24	S1138	Q8K1L5	Protein phosphatase 1 regulatory subunit 11	Ppp1r11	107	0.951538	84.615	RKKTLLSETSSQSSKSPSLSSKQQHQPSASS	16261000	29922000	0	0	0	1467900	7862700	7674800	0	13769000	9058800	0	0	0	1468800	0	0	1780900	-0.099422	-3.00132	-1.4629	-0.993525	-3.02245	-2.7125	0.160951	-1.36348	-0.894103	-0.021136	0.28882	1.93384	1.55055	1.24247	1.24247			No	No
B1AY13	Ubiquitin carboxyl-terminal hydrolase 24	Usp24	S1135	Q8K1L5	Protein phosphatase 1 regulatory subunit 11	Ppp1r11	111	0.336329	62.765	SLGRKKTLLSETSSQSSKSPSLSSKQQHQPS	0	0	0	0	0	0	0	0	0	0	0	0	0	0	0	0	0	0																		No	No
B1AY13	Ubiquitin carboxyl-terminal hydrolase 24	Usp24	S1136	Q8K1L5	Protein phosphatase 1 regulatory subunit 11	Ppp1r11	113	0.393877	75.239	LGRKKTLLSETSSQSSKSPSLSSKQQHQPSA	0	0	0	0	0	0	0	0	0	0	0	0	0	0	0	0	0	0																		No	No
B1AY13	Ubiquitin carboxyl-terminal hydrolase 24	Usp24	S2044	Q8K1L5	Protein phosphatase 1 regulatory subunit 11	Ppp1r11	114	1	133.88	WNAYMLFYQRVSDQNSPVLPKKSRVSVVRQE	0	27856000	28961000	0	0	0	20386000	25355000	28281000	19330000	17633000	26051000	0	0	0	0	0	0	0.168191		0.129305	-0.177676			0.000418106	-0.0388852	-0.345867			1.28387	0.455513					No	No
B1AZA5	Transmembrane protein 245	Tmem245	S12	Q8K1N2	Pleckstrin homology-like domain family B member 2	Phldb2	358	1	67.648	____MADRGGPAEAPSPRGSPRPESRAPRTV	42698000	43668000	34887000	0	16668000	15687000	47643000	55892000	44056000	51521000	31147000	33290000	0	17839000	13894000	0	20244000	19001000	0.717857	0.358008	1.13083	0.685285	0.286765	0.665176	0.101411	0.412969	-0.0325719	-0.0712432	0.307169	6.60074	0.0585877	0.739695	2.44233			No	No
B1AZA5	Transmembrane protein 245	Tmem245	S16	Q8K1N2	Pleckstrin homology-like domain family B member 2	Phldb2	468	0.999477	67.648	MADRGGPAEAPSPRGSPRPESRAPRTVGPGE	36445000	43668000	34887000	0	16668000	15687000	41304000	55892000	44056000	46292000	31147000	33290000	0	17839000	13894000	0	20244000	19001000	0.641708	0.358008	1.06217	0.633819	0.286765	0.665176	0.132121	0.420457	-0.0078886	-0.0712432	0.307169	6.21925	0.0309997	0.739695	2.44233			No	No
B1AZA5	Transmembrane protein 245	Tmem245	S324	Q8K2F8	Protein LSM14 homolog A	Lsm14a	194	0.793701	73.219	PPPALSASSSSSSRSSPSSPSPTLGRQRPEM	8010100	8803500	0	3253700	2533500	0	7520400	8375300	0	6378200	7565800	0	4956000	4306100	0	4279200	3632400	0	-1.49271	-2.29851	-1.432	-1.67854	-1.64857	-1.77701	0.979638	0.0607125	-0.185827	0.649935	0.521498	1.71709	1.2998	2.43647	2.44461			No	No
B1AZA5	Transmembrane protein 245	Tmem245	S327	Q8K2H1	Periphilin-1	Pphln1	214	0.700145	73.219	ALSASSSSSSRSSPSSPSPTLGRQRPEMGTF	0	8803500	0	3253700	0	0	0	8375300	0	0	7565800	0	4956000	0	0	4279200	0	0	-1.47117	-2.17872	-1.4478	-1.48021	-1.60079	-1.70297	0.999498	0.0233696	-0.00903793	0.577932	0.475754	1.24247	1.24247	1.24247	1.24247			No	No
B1AZA5	Transmembrane protein 245	Tmem245	S329	Q8K2K6	Arf-GAP domain and FG repeat-containing protein 1	Agfg1	177	0.570871	62.69	SASSSSSSRSSPSSPSPTLGRQRPEMGTFLR	8010100	0	0	0	0	0	7520400	0	0	6378200	0	0	0	0	0	0	0	0	-1.51425		-1.4162	-1.87687			0.69428	0.0980554	-0.362616			1.24247	1.24247					No	No
B1AZI6	THO complex subunit 2	Thoc2	S1514	Q8K2L8	Trafficking protein particle complex subunit 12	Trappc12	130	0.499961	103.21	RRKEENGTMGVSKHKSESPCESQYPNEKDKE	0	0	0	4577100	0	0	0	0	0	0	0	0	0	0	0	0	0	0		1.09939					0.458197							1.24247	1.24247			No	No
B1AZI6	THO complex subunit 2	Thoc2	S1516	Q8K2L8	Trafficking protein particle complex subunit 12	Trappc12	313	0.679149	107.35	KEENGTMGVSKHKSESPCESQYPNEKDKEKN	0	6875300	0	4577100	0	2552600	0	0	0	0	0	0	0	0	0	0	0	0	0.922745	0.905947					0.144357					1.24247	1.24247	2.39092	2.39092			No	No
B1AZI6	THO complex subunit 2	Thoc2	S1414	Q8K2L8	Trafficking protein particle complex subunit 12	Trappc12	319	0.971539	56.139	DISEPDREQKRRKIDSHPSPSHSSTVKDSLI	15452000	0	27339000	18571000	12671000	0	11074000	0	27350000	17092000	0	32471000	24989000	13103000	0	19828000	12914000	0	2.44435	2.72831	2.90983	2.92028	2.99749	3.28967	0.989543	0.465481	0.475934	0.269178	0.561358	1.21542	1.34321	2.38656	2.39703			No	No
B1AZI6	THO complex subunit 2	Thoc2	S1417	Q8K2Y9	Cerebral cavernous malformations protein 2 homolog	Ccm2	241	0.999546	111.07	EPDREQKRRKIDSHPSPSHSSTVKDSLIDLK	73567000	8860700	87082000	31544000	21231000	24817000	59861000	6008300	68825000	70321000	6052300	90323000	36488000	20770000	25155000	35883000	18445000	25722000	3.36671	3.65312	3.61269	3.47918	3.68037	4.00375	0.953159	0.245988	0.112478	0.0272482	0.350627	1.60023	0.971431	0.0891651	2.79546			No	No
B1AZI6	THO complex subunit 2	Thoc2	S1419	Q8K2Y9	Cerebral cavernous malformations protein 2 homolog	Ccm2	253	0.318568	97.631	DREQKRRKIDSHPSPSHSSTVKDSLIDLKDS	0	0	0	0	0	0	0	0	0	0	0	0	0	0	0	0	0	0																		No	No
B1AZI6	THO complex subunit 2	Thoc2	S1448	Q8K310	Matrin-3	Matr3	612	0.5	71.872	DSSAKLYINHNPPPLSKSKEREMDKKDLDKS	0	0	3562500	0	0	0	0	0	4950500	0	0	6269800	0	0	1602900	0	0	0	-0.1325		1.30407	1.2917	-0.136689		0.743274	1.43657	1.4242			1.24247	1.24247	1.24247				No	No
B1AZI6	THO complex subunit 2	Thoc2	S1450	Q8K310	Matrin-3	Matr3	617	0.737035	71.872	SAKLYINHNPPPLSKSKEREMDKKDLDKSRE	0	0	3562500	0	1923700	0	0	0	4950500	0	0	6269800	0	1485600	1602900	0	1798400	0	-0.1325	-0.382899	1.30407	1.2917	-0.287412	0.233375	0.948503	1.43657	1.4242	0.0954868	0.616274	1.24247	1.24247	1.18045	1.24247			No	No
B1AZI6	THO complex subunit 2	Thoc2	S1209	Q8K327	Chromosome alignment-maintaining phosphoprotein 1	Champ1	447	0.271141	63.111	RNAVASVQNGPGGGTSSSSIGNASKSDESGA	0	0	0	0	0	0	0	0	0	0	0	0	0	0	0	0	0	0																		No	No
B1AZI6	THO complex subunit 2	Thoc2	S1210	Q8K327	Chromosome alignment-maintaining phosphoprotein 1	Champ1	371	0.27114	63.111	NAVASVQNGPGGGTSSSSIGNASKSDESGAE	0	0	0	0	0	0	0	0	0	0	0	0	0	0	0	0	0	0																		No	No
B1AZI6	THO complex subunit 2	Thoc2	S1211	Q8K327	Chromosome alignment-maintaining phosphoprotein 1	Champ1	374	0.200024	63.111	AVASVQNGPGGGTSSSSIGNASKSDESGAEE	0	0	0	0	0	0	0	0	0	0	0	0	0	0	0	0	0	0																		No	No
B1AZI6	THO complex subunit 2	Thoc2	S1212	Q8K3A9	7SK snRNA methylphosphate capping enzyme	Mepce	188	0.200024	63.111	VASVQNGPGGGTSSSSIGNASKSDESGAEET	0	0	0	0	0	0	0	0	0	0	0	0	0	0	0	0	0	0																		No	No
B1AZI6	THO complex subunit 2	Thoc2	S1217	Q8K3X4	Interferon regulatory factor 2-binding protein-like	Irf2bpl	317	0.62568	82.364	NGPGGGTSSSSIGNASKSDESGAEETDKSRE	0	16595000	0	7786600	7415900	0	0	8939900	0	0	10756000	0	5716400	7633300	0	7803600	4882600	0	2.194	1.7149	1.82589	1.91	1.54367	1.91539	0.959756	-0.368105	-0.284002	-0.171227	0.200498	1.24247	1.24247	0.323127	1.8113			No	No
B1AZI6	THO complex subunit 2	Thoc2	S1219	Q8K3X4	Interferon regulatory factor 2-binding protein-like	Irf2bpl	612	0.706936	93.542	PGGGTSSSSIGNASKSDESGAEETDKSRERS	0	16595000	0	7786600	7415900	15940000	0	8939900	0	0	10756000	0	5716400	7633300	16577000	7803600	4882600	13119000	2.194	2.26163	1.82589	1.91	2.10703	2.3071	0.217786	-0.368105	-0.284002	-0.154609	0.0454652	1.24247	1.24247	0.835147	0.324015			No	No
B1AZI6	THO complex subunit 2	Thoc2	S1222	Q8K3X4	Interferon regulatory factor 2-binding protein-like	Irf2bpl	615	0.883563	93.542	GTSSSSIGNASKSDESGAEETDKSRERSQCG	0	16595000	0	7786600	8406000	9860900	0	8939900	0	0	10756000	0	5716400	5297600	10667000	7803600	6994100	7516100	2.194	2.09095	1.82589	1.91	1.71936	2.21206	0.135974	-0.368105	-0.284002	-0.371587	0.121115	1.24247	1.24247	2.8911	0.257446			No	No
B1AZI6	THO complex subunit 2	Thoc2	S1230	Q8K4G5	Actin-binding LIM protein 1	Ablim1	473	0.382976	53.987	NASKSDESGAEETDKSRERSQCGTKAVNKAS	0	0	0	0	0	0	0	0	0	0	0	0	0	0	0	0	0	0																		No	No
B2RPV6	Multimerin-1	Mmrn1	S1203	Q8K4G5	Actin-binding LIM protein 1	Ablim1	477	0.998422	77.288	VKGTIPIKYPPVTTFSGYLLYRT________	0	0	0	0	0	0	0	0	0	0	0	0	0	0	0	72696000	0	0						2.38349	0.458197								1.24247			No	No
B2RQC6	CAD protein	Cad	S1859	Q8K4G5	Actin-binding LIM protein 1	Ablim1	395	1	80.488	LPDGRFHLPPRIHRASDPGLPAEEPKEKPPR	47725000	53025000	45458000	3622600	10510000	6888900	62233000	70997000	65604000	43944000	37507000	43037000	2265900	0	4288100	2100500	0	5121000	1.72592	-0.167372	1.91774	1.70362	-0.474742	0.278228	0.00195613	0.191822	-0.0222966	-0.307371	0.4456	5.14714	0.400872	1.1562	0.106129	6	FALSE	No	No
B2RQC6	CAD protein	Cad	S1823	Q8K4J6	MKL/myocardin-like protein 1	Mkl1	485	0.511927	42.806	DVRKWPQGVVPQPPPSTPATTEITTTPERPR	0	0	5909500	0	0	0	0	0	6973500	0	0	8645700	0	0	0	0	0	0	-1.35573		-1.40488	-0.604342			0.673155	-0.0491495	0.751389			1.24247	1.24247					No	No
B2RR83	Probable ATP-dependent RNA helicase YTHDC2	Ythdc2	S1104	Q8K4J6	MKL/myocardin-like protein 1	Mkl1	488	0.434931	80.488	LQEPSSFRADGIPNDSSDSEMEDRTTANLAA	0	0	0	0	0	0	0	0	0	0	0	0	0	0	0	0	0	0																		No	No
B2RR83	Probable ATP-dependent RNA helicase YTHDC2	Ythdc2	S1105	Q8K4Q0	Regulatory-associated protein of mTOR	Rptor	857	0.567869	121.45	QEPSSFRADGIPNDSSDSEMEDRTTANLAAL	13077000	0	9921000	0	0	0	11950000	0	14133000	11552000	0	13086000	0	0	0	0	0	0	-1.10348		-0.766836	-1.00477			0.105624	0.33664	0.0987036			1.47948	0.288718					No	No
B2RR83	Probable ATP-dependent RNA helicase YTHDC2	Ythdc2	S1107	Q8K4R9	Disks large-associated protein 5	Dlgap5	65	0.693675	80.488	PSSFRADGIPNDSSDSEMEDRTTANLAALKL	0	0	0	5008200	0	0	0	0	0	0	0	0	2443400	0	0	2723800	0	0		-1.55651			-2.62108	-2.35469	0.660962			-1.06456	-0.798177			1.24247	1.24247			No	No
B2RR83	Probable ATP-dependent RNA helicase YTHDC2	Ythdc2	S1294	Q8R0G9	Nuclear pore complex protein Nup133	Nup133	62	0.99799	89.466	PCASPSPPSSGKGSKSPSPRPNMPIRYFIMK	7708200	10200000	17386000	0	2487300	3192200	10112000	10483000	15576000	10087000	7713600	13677000	0	2111600	2505200	0	2002500	1715400	-1.13963	-2.16268	-0.91944	-1.19792	-2.48828	-2.73836	0.00114062	0.220193	-0.0582866	-0.325601	-0.575683	1.3535	0.554284	2.18098	1.733	4	FALSE	No	No
B2RRE7	OTU domain-containing protein 4	Otud4	S1016	Q8R0G9	Nuclear pore complex protein Nup133	Nup133	64	1	130.01	PGANSVDRLQRPKEESSEDENEVSNILRSGR	119120000	169130000	139720000	91508000	64529000	58544000	118620000	151150000	128930000	106190000	120220000	122330000	122230000	90284000	90919000	98962000	75752000	70909000	2.52967	2.40129	2.56431	2.30847	2.88219	2.65418	0.0308052	0.0346421	-0.221203	0.480905	0.252891	0.430875	4.34672	5.81465	8.17884	5	TRUE	No	No
B2RRE7	OTU domain-containing protein 4	Otud4	S1017	Q8R0S1	Cyclic AMP-dependent transcription factor ATF-7	Atf7	51	1	130.01	GANSVDRLQRPKEESSEDENEVSNILRSGRS	119120000	169130000	139720000	88340000	64529000	58544000	118620000	151150000	128930000	106190000	120220000	122330000	118060000	90284000	90919000	94604000	75752000	70909000	2.52967	2.38434	2.56431	2.30847	2.8655	2.63252	0.021926	0.0346421	-0.221203	0.481156	0.248177	0.430875	4.34672	5.71909	6.87527	5	TRUE	No	No
B2RS91	RNA polymerase I-specific transcription initiation factor RRN3	Rrn3	S42	Q8R0S1	Cyclic AMP-dependent transcription factor ATF-7	Atf7	53	0.972157	65.924	TGLSDMLALESDFFNSPPKKTVRFGGTVTEV	0	1255700	0	0	0	0	0	0	0	0	0	0	0	0	0	0	712320	0	-4.28076					-4.20137	0.570338					1.24247	1.24247		1.24247			No	No
B2RUI1	Zinc finger protein 551	Znf551	S312	Q8R149	BUD13 homolog	Bud13	144	1	74.392	AQHQDSHSGKRTHEHSQHEKPFSKKCRLNTQ	0	0	0	0	6770300	0	0	0	0	0	0	0	0	7196800	0	0	5935600	0		-1.0002			-0.955377	-1.14258	0.700045			0.0448234	-0.142375			1.24247	1.24247			No	No
B2RUR8	OTU domain-containing protein 7B	Otud7b	S464	Q8R149	BUD13 homolog	Bud13	157	0.994	91.883	SPTASAGDEPRSTPESGESDKESVGSSSLGN	9504200	0	10545000	10345000	8827600	7331100	14757000	0	18889000	10877000	0	16083000	10334000	8753900	8598400	8636000	5154100	8137100	-1.28967	-0.602794	-0.405402	-0.899447	-0.562157	-0.852262	0.341641	0.88427	0.390225	0.0406377	-0.249467	2.42777	1.69244	0.574368	1.15046			No	No
B2RUR8	OTU domain-containing protein 7B	Otud7b	S467	Q8R149	BUD13 homolog	Bud13	160	0.998703	91.883	ASAGDEPRSTPESGESDKESVGSSSLGNEGS	9504200	12629000	10545000	10345000	8827600	7331100	14757000	13389000	18889000	10877000	10736000	16083000	10334000	8753900	8598400	8636000	5154100	8137100	-1.17664	-0.602794	-0.527257	-0.924738	-0.562157	-0.852262	0.0319317	0.649385	0.251904	0.0406377	-0.249467	3.13546	1.58708	0.574368	1.15046	2	TRUE	No	No
B2RUR8	OTU domain-containing protein 7B	Otud7b	S471	Q8R149	BUD13 homolog	Bud13	196	0.845883	49.967	DEPRSTPESGESDKESVGSSSLGNEGSRRKE	0	12629000	0	0	0	0	0	13389000	0	0	10736000	0	0	0	0	0	0	0	-0.950582		-0.770968	-0.975319			0.699562	0.179614	-0.0247372			1.24247	1.24247					No	No
B2RWS6	Histone acetyltransferase p300	Ep300	S497	Q8R149	BUD13 homolog	Bud13	131	0.810574	110.39	PPQPQVQAKNQQSQPSGQSPQGMRSVNNMSA	0	5223100	0	0	0	0	0	4628900	0	0	5351500	0	0	0	0	0	0	2781200	-2.22434		-2.30327	-1.97976		-2.0694	0.835514	-0.078931	0.244584			1.24247	1.24247		1.24247			No	Yes
B2RWS6	Histone acetyltransferase p300	Ep300	S500	Q8R149	BUD13 homolog	Bud13	134	0.996332	143.79	PQVQAKNQQSQPSGQSPQGMRSVNNMSASPM	5843800	5223100	0	2215500	2787600	0	5231300	4628900	0	5372800	5351500	0	2846200	2354500	0	2598200	2225700	0	-2.09675	-2.50678	-2.12156	-2.05205	-2.48412	-2.49025	0.992492	-0.0248011	0.0447028	0.0226634	0.0165303	0.479958	0.259314	0.0285265	0.00168258			No	Yes
B2RWS6	Histone acetyltransferase p300	Ep300	S1030	Q8R149	BUD13 homolog	Bud13	268	0.231744	60.768	GPELKTDGKEEEEQPSTSATQSSPAPGQSKK	0	0	0	0	0	0	0	0	0	0	0	0	0	0	0	0	0	0																		No	Yes
B2RWS6	Histone acetyltransferase p300	Ep300	S1036	Q8R149	BUD13 homolog	Bud13	262	0.843626	189.07	DGKEEEEQPSTSATQSSPAPGQSKKKIFKPE	33919000	0	0	27103000	19456000	40908000	21458000	0	0	32835000	0	0	20742000	20706000	35909000	22413000	18326000	30547000	0.567949	1.06718	0.0964373	0.487145	0.874314	0.852553	0.0408836	-0.471512	-0.0808046	-0.192866	-0.214627	1.24247	1.24247	2.14049	1.8942	1	TRUE	No	Yes
B2RWS6	Histone acetyltransferase p300	Ep300	S1037	Q8R149	BUD13 homolog	Bud13	222	0.935308	144.73	GKEEEEQPSTSATQSSPAPGQSKKKIFKPEE	0	38569000	38371000	0	2715300	0	0	28023000	32248000	0	28931000	35998000	0	2428400	0	0	1811500	0	0.60587	-2.31831	0.349567	0.462568	-2.52273	-2.85478	0.137022	-0.256303	-0.143302	-0.204418	-0.536476	2.00547	1.97568	1.24247	1.24247			No	Yes
B2RX12	Canalicular multispecific organic anion transporter 2	Abcc3	S906	Q8R1A4	Dedicator of cytokinesis protein 7	Dock7	907	0.831249	89.911	IYEVRKQFMREMSSLSSEGEVQNRTMPKKHT	0	0	0	0	0	0	0	0	0	0	0	0	0	0	0	0	0	0																		No	No
B2RX12	Canalicular multispecific organic anion transporter 2	Abcc3	S923	Q8R1Q8	Cytoplasmic dynein 1 light intermediate chain 1	Dync1li1	512	0.942094	146.11	EGEVQNRTMPKKHTNSLEKEALVTKTKETGA	0	11506000	28050000	0	0	0	36286000	16348000	39756000	0	11709000	34054000	0	0	0	0	0	0	-0.492666		0.359311	-0.229977			0.00971466	0.851977	0.262688			2.25369	1.91687					No	No
B2RY04	Dedicator of cytokinesis protein 5	Dock5	S1832	Q8R1Q8	Cytoplasmic dynein 1 light intermediate chain 1	Dync1li1	515	1	72.898	PPPPKSKPYESSQRNSAEIAPPLPVRRDSKA	5045800	2371500	0	0	0	0	4376200	2970000	0	3388800	2014500	0	0	0	0	0	0	0	-2.77222		-2.5704	-3.08926			0.163046	0.201815	-0.317043			1.09591	1.28743					No	No
B2RY04	Dedicator of cytokinesis protein 5	Dock5	S1765	Q8R2M2	Deoxynucleotidyltransferase terminal-interacting protein 2	Dnttip2	252	1	106.62	EPDVMSPGKKTQRPKSLQLVDSRLTPFHSPS	4205700	4247000	5365900	1955200	0	800730	5925200	6329600	8353200	4376200	4453700	3908600	2708000	1984500	1837300	2255500	2051100	1270100	-2.41768	-3.39459	-1.71875	-2.46598	-2.66207	-2.8342	0.000135765	0.698931	-0.0482997	0.732519	0.560387	6.98254	0.196484	3.65614	2.2886	5	FALSE	No	No
B2RY56	RNA-binding protein 25	Rbm25	S672	Q8R2M2	Deoxynucleotidyltransferase terminal-interacting protein 2	Dnttip2	43	1	218.21	HRPKIGLSLKLGASNSPGQPNSVKRKKLPVD	457480000	382680000	478650000	140970000	0	75111000	0	269190000	308370000	391260000	265140000	404270000	130590000	83408000	58799000	126070000	84824000	62425000	3.41286	1.8039	3.10263	3.39073	1.90218	2.31435	0.00715099	-0.31023	-0.0221304	0.098286	0.51045	3.18644	0.242209	1.38797	2.20434	6	TRUE	No	No
B2RY56	RNA-binding protein 25	Rbm25	S578	Q8R2V3	Zinc finger protein 445	Znf445	328	1	139	EAERRRQPQIKQEPESEEEEEEKQEKEEKRE	203430000	102250000	95997000	42275000	40386000	10545000	120380000	59053000	68432000	175600000	64467000	94579000	29492000	33768000	8953900	46427000	35497000	11142000	1.61582	-0.0345078	1.39603	1.62683	-0.153279	0.586319	0.0962105	-0.219784	0.0110162	-0.118771	0.620827	0.278549	0.303707	1.90891	3.09506			No	No
B3GLJ3	Prostate and testis expressed protein 3	Pate3	S58	Q8R311	cTAGE family member 5	Ctage5	517	0.482388	66.533	LAQKHEICMSLRIYFSGSLQLSYMVCQRFCK	0	0	0	0	0	0	0	0	0	0	0	0	0	0	0	0	0	0																		No	No
B3GLJ3	Prostate and testis expressed protein 3	Pate3	S60	Q8R3B7	Bromodomain-containing protein 8	Brd8	264	0.482388	66.533	QKHEICMSLRIYFSGSLQLSYMVCQRFCKNL	0	0	0	0	0	0	0	0	0	0	0	0	0	0	0	0	0	0																		No	No
B3GLJ3	Prostate and testis expressed protein 3	Pate3	S64	Q8R3N1	Nucleolar protein 14	Nop14	150	0.993528	66.533	ICMSLRIYFSGSLQLSYMVCQRFCKNLTYIF	0	0	0	0	0	0	0	0	0	0	0	0	0	0	0	0	0	0																		No	No
B7ZCC9	Probable G-protein coupled receptor 112	Gpr112	S2072	Q8R4G0	Netrin-G1	Ntng1	55	0.707572	80.387	ESSLRTTGADSSTDMSERMSFGRTSISPSLT	0	0	0	0	0	0	0	0	0	0	0	0	0	78556000	0	0	0	0					2.49292		0.458197							1.24247				No	No
B9EJ86	Oxysterol-binding protein	Osbpl8	S807	Q8R4W6	Procollagen C-endopeptidase enhancer 2	Pcolce2	131	0.982287	96.234	KVVKGYSSPEPDIQDSSGSEAQSVKPSTRRK	0	0	0	0	0	0	0	0	0	0	11186000	0	0	0	0	0	0	0				-0.916081			0.458197						1.24247					No	No
B9EJ86	Oxysterol-binding protein	Osbpl8	S808	Q8VDD5	Myosin-9	Myh9	1939	0.982287	96.234	VVKGYSSPEPDIQDSSGSEAQSVKPSTRRKK	0	0	0	0	0	0	0	0	0	0	11186000	0	0	0	0	0	0	0				-0.916081			0.458197						1.24247					No	No
B9EJ86	Oxysterol-binding protein	Osbpl8	S810	Q8VDM4	26S proteasome non-ATPase regulatory subunit 2	Psmd2	19	0.953277	96.234	KGYSSPEPDIQDSSGSEAQSVKPSTRRKKGI	0	0	0	0	0	0	0	0	0	0	11186000	0	0	0	0	0	0	0				-0.916081			0.458197						1.24247					No	No
B9EJ86	Oxysterol-binding protein	Osbpl8	S13	Q8VDM4	26S proteasome non-ATPase regulatory subunit 2	Psmd2	20	0.517752	68.277	___MEAALADGEPDRSSLLGDSKDVLGPSTV	0	0	0	0	0	0	0	0	0	0	0	0	0	0	0	0	0	0																		No	No
B9EJ86	Oxysterol-binding protein	Osbpl8	S14	Q8VDP4	Cell cycle and apoptosis regulator protein 2	Ccar2	670	0.960411	155.53	__MEAALADGEPDRSSLLGDSKDVLGPSTVV	12898000	13205000	12404000	0	0	0	10681000	8674000	8696400	14817000	8902200	11748000	0	0	0	4920300	0	0	-0.930275		-1.26449	-1.01719		-1.50156	4.39769e-05	-0.334211	-0.0869195			3.14019	0.512226		1.24247			No	No
B9EJ86	Oxysterol-binding protein	Osbpl8	S26	Q8VDQ8	NAD-dependent protein deacetylase sirtuin-2	Sirt2	365	0.667438	43.041	DRSSLLGDSKDVLGPSTVVANSDEPQHLTPG	0	16750000	0	0	0	0	0	16704000	0	0	14986000	0	0	0	0	0	0	0	-0.543161		-0.451823	-0.49416			0.700989	0.0913384	0.0490009			1.24247	1.24247					No	No
B9EKI3	TATA element modulatory factor	Tmf1	S137	Q8VDQ8	NAD-dependent protein deacetylase sirtuin-2	Sirt2	366	0.449388	134.3	SQRPEEEVKSSLQESSSPGQSRVSETAEVRD	0	0	0	0	0	0	0	0	0	0	0	0	0	0	0	0	0	0																		No	No
B9EKI3	TATA element modulatory factor	Tmf1	S138	Q8VDQ9	Protein KRI1 homolog	Kri1	146	0.449388	134.3	QRPEEEVKSSLQESSSPGQSRVSETAEVRDS	0	0	0	0	0	0	0	0	0	0	0	0	0	0	0	0	0	0																		No	No
B9EKI3	TATA element modulatory factor	Tmf1	S334	Q8VDW0	ATP-dependent RNA helicase DDX39A	Ddx39a	26	0.891539	107.82	FERIDSFSVQSLDSRSVSEINSDDELPGKGY	2371900	0	0	0	0	0	1475700	0	0	2921700	0	0	0	0	0	0	0	0	-3.27003		-3.76561	-3.00321			0.684111	-0.495578	0.266819			1.24247	1.24247					No	No
B9EKI3	TATA element modulatory factor	Tmf1	S340	Q8VDZ4	Palmitoyltransferase ZDHHC5	Zdhhc5	436	1	219.41	FSVQSLDSRSVSEINSDDELPGKGYALVPII	48313000	51265000	49610000	16412000	13860000	8954100	1475700	37980000	41884000	44653000	38708000	42019000	18144000	14778000	9295000	17788000	14224000	12198000	1.02372	-0.0677377	-0.750219	0.832981	-0.0021789	0.178092	0.0322279	-1.77394	-0.190737	0.0655588	0.24583	1.8991	6.95926	2.57449	3.08404	1	FALSE	No	No
D2EAC2	Zinc finger BED domain-containing protein 6	Zbed6	S381	Q8VE65	Transcription initiation factor TFIID subunit 12	Taf12	46	0.551501	63.185	DSDTDEPPCLEVENRSESPIPVADQDNPVHA	8260500	7306800	0	0	0	0	0	9310300	0	0	6544100	0	0	0	0	0	0	0	-1.60493		-1.29512	-1.68951			0.355849	0.30981	-0.0845817			0.707013	1.18459					No	No
D2EAC2	Zinc finger BED domain-containing protein 6	Zbed6	S383	Q8VHJ5	Serine/threonine-protein kinase MARK1	Mark1	486	0.953556	83.871	DTDEPPCLEVENRSESPIPVADQDNPVHAQE	20869000	20194000	22504000	10533000	7653600	6084800	14103000	13234000	15584000	20075000	17348000	18726000	14064000	9418500	5689700	11317000	7882700	8140800	-0.208131	-0.752368	-0.64715	-0.326092	-0.577335	-0.517701	0.137475	-0.439019	-0.11796	0.175032	0.234667	8.5818	2.12167	1.59494	2.96201			No	No
D3YXK1	Atherin	Samd1	S150	Q8VHR5	Transcriptional repressor p66-beta	Gatad2b	121	0.999675	51.76	APTRAPRAAAATAPPSPGPAQPGPRAQRAAP	0	0	3082400	0	0	0	0	0	2595100	0	0	3005000	0	0	0	0	0	0	-3.08627		-3.23081	-3.11218			0.700503	-0.144539	-0.0259142			1.24247	1.24247					No	No
D3YXK2	Scaffold attachment factor B1	Safb	S366	Q8VI33	Transcription initiation factor TFIID subunit 9	Taf9	159	1	238.8	EATSQELVRAPTAALSPEPQDSKEDVKKFAF	785470000	844920000	691450000	272160000	212170000	146190000	416390000	556440000	588080000	766720000	683660000	691710000	324870000	195800000	133250000	245020000	171750000	129320000	4.85808	3.83676	4.66341	4.78404	4.16412	3.80489	0.0819395	-0.194668	-0.0740383	0.327354	-0.0318757	1.77779	0.762982	2.88546	0.267581			No	No
D3YXK2	Scaffold attachment factor B1	Safb	S195	Q8VI33	Transcription initiation factor TFIID subunit 9	Taf9	161	0.285923	54.959	EHAIDDKDTVNNVDTSSSDFTMLQEMEEASL	0	0	0	0	0	0	0	0	0	0	0	0	0	0	0	0	0	0																		No	No
D3YXK2	Scaffold attachment factor B1	Safb	S196	Q8VI36	Paxillin	Pxn	132	0.344995	65.253	HAIDDKDTVNNVDTSSSDFTMLQEMEEASLE	0	0	0	0	0	0	0	0	0	0	0	0	0	0	0	0	0	0																		No	No
D3YXK2	Scaffold attachment factor B1	Safb	S197	Q8VI36	Paxillin	Pxn	318	0.344995	65.253	AIDDKDTVNNVDTSSSDFTMLQEMEEASLEP	0	0	0	0	0	0	0	0	0	0	0	0	0	0	0	0	0	0																		No	No
D3YXK2	Scaffold attachment factor B1	Safb	S227	Q8VI59	Pecanex-like protein 3	Pcnxl3	97	0.765424	66.378	PENEKILDILGETCKSEPVKEEGSELEQPFA	0	0	0	0	0	5828300	0	0	0	0	0	0	0	0	4719300	0	0	4806700		-1.26602			-1.33397	-1.47494	0.699807			-0.0679469	-0.20892			1.24247	1.24247			No	No
D3YXK2	Scaffold attachment factor B1	Safb	S235	Q91V17	E3 ubiquitin-protein ligase ZNRF1	Znrf1	73	0.993471	93.956	ILGETCKSEPVKEEGSELEQPFAQATSSVGP	17751000	33345000	18728000	18613000	14968000	4111000	10941000	20689000	13486000	12575000	20247000	15186000	10861000	13036000	3790600	13388000	10710000	2496000	-0.254323	-0.445756	-0.485215	-0.721597	-0.484887	-0.825898	0.988396	-0.230893	-0.467275	-0.0391308	-0.380142	3.27054	5.13097	0.295854	3.3232			No	No
D3YXK2	Scaffold attachment factor B1	Safb	S298	Q91V92	ATP-citrate synthase	Acly	453	1	185.55	EEEGDLALASSSKSESPSTRCQWSEADAPLA	84445000	106740000	128770000	54729000	0	23935000	57747000	73443000	94538000	77521000	76442000	119090000	54153000	20841000	0	43077000	0	0	1.98241	1.44371	1.86052	1.78238	1.59513	2.16997	0.436138	-0.121894	-0.200033	0.151424	0.726266	4.49137	4.41609	0.190427	1.05427			No	No
D3YXK2	Scaffold attachment factor B1	Safb	S300	Q91W96	Anaphase-promoting complex subunit 4	Anapc4	781	0.526562	148.99	EGDLALASSSKSESPSTRCQWSEADAPLAVV	0	0	0	0	0	0	0	0	0	0	0	0	0	0	0	0	18611000	0						0.255877	0.458197								1.24247			No	No
D3YXK2	Scaffold attachment factor B1	Safb	S577	Q91WK0	Leucine-rich repeat flightless-interacting protein 2	Lrrfip2	114	0.99946	108.23	DDQKPGPSERSRTTKSGSRGTERTVVMDKSK	0	589470000	0	664150	97200000	0	0	580970000	0	0	534210000	0	894780	96771000	0	970290	76200000	0	4.58994	-0.838623	4.98846	4.83729	-0.256977	-0.506437	0.877488	0.398518	0.247353	0.581646	0.332186	1.24247	1.24247	1.25723	1.15241			No	No
D3YXK2	Scaffold attachment factor B1	Safb	S579	Q91XC8	Death-associated protein 1	Dap	50	0.997261	108.23	QKPGPSERSRTTKSGSRGTERTVVMDKSKGV	0	589470000	0	0	96723000	62374000	0	580970000	0	0	534210000	0	0	96125000	66844000	0	75010000	56191000	4.58994	2.35932	4.98846	4.83729	2.83705	2.16954	0.945194	0.398518	0.247353	0.477738	-0.189774	1.24247	1.24247	1.95112	1.68253			No	No
D3YYI7	Probable E3 ubiquitin-protein ligase RNF217	Rnf217	S27	Q91XV3	Brain acid soluble protein 1	Basp1	31	0.975702	77.674	GGARASGGGSAGQPESPRPRGDRVRTAGPRA	4748100	4337100	4019400	0	0	0	4008800	4819400	5654700	4186100	2168500	4074700	0	0	0	0	0	0	-2.4882		-2.22536	-2.81342			1.53e-08	0.262837	-0.325229			1.74251	1.84628					No	No
D3YZP9	Coiled-coil domain-containing protein 6	Ccdc6	S233	Q91XV3	Brain acid soluble protein 1	Basp1	36	1	65.298	EAEKRILQEKLDQPVSAPPSPRDISMEIDSP	11895000	0	0	0	0	0	14363000	0	0	18078000	0	0	0	0	0	0	0	0	-0.943789		-0.482721	-0.373855			0.690823	0.461068	0.569934			1.24247	1.24247					No	No
D3YZP9	Coiled-coil domain-containing protein 6	Ccdc6	S237	Q91YD3	mRNA-decapping enzyme 1A	Dcp1a	548	1	65.298	RILQEKLDQPVSAPPSPRDISMEIDSPENMM	11895000	0	0	0	0	0	14363000	0	0	18078000	0	0	0	0	0	0	0	0	-0.943789		-0.482721	-0.373855			0.690823	0.461068	0.569934			1.24247	1.24247					No	No
D3YZP9	Coiled-coil domain-containing protein 6	Ccdc6	S411	Q91YR1	Twinfilin-1	Twf1	349	0.469882	77.597	MGASHGITRPSPRRSSSPDKFKRPTPPPSPN	0	0	0	0	0	0	0	0	0	0	0	0	0	0	0	0	0	0																		No	No
D3YZP9	Coiled-coil domain-containing protein 6	Ccdc6	S412	Q91YR7	Pre-mRNA-processing factor 6	Prpf6	275	0.768365	101.56	GASHGITRPSPRRSSSPDKFKRPTPPPSPNT	5591400	19496000	0	3095700	3639500	3762300	3025800	0	0	6678000	0	0	2047100	2512700	2565800	3431500	2806500	2461800	-1.1785	-1.92989	-2.72969	-1.8106	-2.52252	-2.16335	0.432706	-1.55119	-0.632098	-0.592629	-0.233461	1.47645	1.14312	6.64364	1.24703			No	No
E2JF22	Piezo-type mechasensitive ion channel component 1	Piezo1	S1385	Q91YU3	Myb/SANT-like DNA-binding domain-containing protein 4	Msantd4	100	0.682963	90.744	QSKDPQDPSQEPGPDSPGGSSPPRRQWWRPW	0	0	0	0	0	0	0	0	0	0	0	0	0	0	0	0	0	2853200						-2.03252	0.458197								1.24247			No	No
E9PZM4	Chromodomain-helicase-DNA-binding protein 2	Chd2	S1085	Q91YU6	Leucine zipper putative tumor suppressor 2	Lzts2	239	0.999903	126.42	LPRIRSSTKKAQTNDSDSDTESKRQAQRSSA	11973000	23897000	0	0	5611300	5859100	11392000	20395000	0	15675000	17209000	0	0	4899200	7004800	0	6583300	7091200	-0.482426	-1.13774	-0.490429	-0.437118	-1.13947	-0.856116	0.966938	-0.00800276	0.0453079	-0.00172839	0.281622	0.415467	0.0697568	0.206882	2.41049			No	Yes
E9PZM4	Chromodomain-helicase-DNA-binding protein 2	Chd2	S1087	Q91YU6	Leucine zipper putative tumor suppressor 2	Lzts2	240	0.996857	126.42	RIRSSTKKAQTNDSDSDTESKRQAQRSSASE	11973000	23897000	0	5550400	5611300	5859100	11392000	20395000	0	15675000	17209000	0	5974400	4899200	7004800	6328900	6583300	12501000	-0.482426	-1.2279	-0.490429	-0.437118	-1.20337	-0.677549	0.964183	-0.00800276	0.0453079	0.0245276	0.550348	0.415467	0.0697568	0.394088	1.88443			No	Yes
E9PZM4	Chromodomain-helicase-DNA-binding protein 2	Chd2	S207	Q91ZT5	FYVE, RhoGEF and PH domain-containing protein 4	Fgd4	59	1	163.11	KKQPKIQRGKRKKQESSDDDDDDDEAPKRQT	0	0	0	0	0	0	0	0	7957200	0	0	0	0	0	4151200	0	0	0			-1.61434		-1.52356		0.570281					1.24247		1.24247				No	Yes
E9PZM4	Chromodomain-helicase-DNA-binding protein 2	Chd2	S208	Q91ZW3	SWI/SNF-related matrix-associated actin-dependent regulator of chromatin subfamily A member 5	Smarca5	55	1	163.11	KQPKIQRGKRKKQESSDDDDDDDEAPKRQTR	0	0	0	0	0	0	0	0	7957200	0	0	0	0	0	4151200	0	0	0			-1.61434		-1.52356		0.570281					1.24247		1.24247				No	Yes
E9Q1P8	Interferon regulatory factor 2-binding protein 2	Irf2bp2	S250	Q91ZW3	SWI/SNF-related matrix-associated actin-dependent regulator of chromatin subfamily A member 5	Smarca5	112	0.999591	111.55	EAREPSKEKAQPAHRSPADSLSSAAGASELS	18465000	0	18186000	13858000	8375200	7726800	8732600	0	0	22503000	0	0	7880800	7853800	6215800	10616000	7868500	5833100	1.25882	1.54137	0.685042	1.85899	1.8111	1.93372	0.0340914	-0.573782	0.600162	0.269735	0.392358	1.94292	0.427893	2.6967	1.44639	1	FALSE	No	Yes
E9Q1P8	Interferon regulatory factor 2-binding protein 2	Irf2bp2	S379	Q921E6	Polycomb protein EED	Eed	48	0.38896	59.893	STSTEGLKIPITPTSSFVSPPPPTASPHSNR	0	0	0	0	0	0	0	0	0	0	0	0	0	0	0	0	0	0																		No	Yes
E9Q1P8	Interferon regulatory factor 2-binding protein 2	Irf2bp2	S389	Q921I6	SH3 domain-binding protein 4	Sh3bp4	118	0.694034	76.818	ITPTSSFVSPPPPTASPHSNRTTPPEAAQNG	0	10011000	0	0	0	0	0	4653900	0	0	7764800	0	0	0	0	0	0	0	1.43895		0.354551	0.966255			0.66846	-1.0844	-0.472699			1.24247	1.24247					No	Yes
E9Q1P8	Interferon regulatory factor 2-binding protein 2	Irf2bp2	S392	Q922Y1	UBX domain-containing protein 1	Ubxn1	192	0.492317	74.748	TSSFVSPPPPTASPHSNRTTPPEAAQNGQSP	0	0	0	0	0	0	0	0	0	0	0	0	0	0	0	0	0	0																		No	Yes
E9Q1P8	Interferon regulatory factor 2-binding protein 2	Irf2bp2	S169	Q923U0	TOM1-like protein 1	Tom1l1	175	1	79.466	NGFSKLEEPPELNRQSPNPRRAHAVPPTLVP	111380000	111750000	96752000	35500000	24804000	14534000	83736000	86269000	81995000	133310000	104210000	116490000	23696000	18131000	7991400	25103000	17182000	9017100	4.1471	2.81969	4.25107	4.54108	2.86368	2.93264	0.00368175	0.103965	0.393977	0.0439911	0.112955	0.0484135	1.23386	0.449599	0.553116	3	FALSE	No	Yes
E9Q1P8	Interferon regulatory factor 2-binding protein 2	Irf2bp2	S438	Q924A2	Protein capicua homolog	Cic	2277	0.999577	134.4	ASKDATQVHSTTRRNSSSPPSPSSMNQRRLG	0	19371000	0	5663900	0	0	0	19174000	7312000	11710000	27593000	19006000	10732000	0	5531500	9923900	0	4549400	2.39127	0.156561	1.57495	1.86049	1.94521	1.97903	0.584372	-0.816312	-0.530777	1.78865	1.82247	1.26777	4.04316	2.44143	2.35482			No	Yes
E9Q1P8	Interferon regulatory factor 2-binding protein 2	Irf2bp2	S439	Q924A2	Protein capicua homolog	Cic	2283	0.551744	87.566	SKDATQVHSTTRRNSSSPPSPSSMNQRRLGP	12855000	0	0	5663900	0	0	13570000	0	0	12760000	0	0	3994500	0	0	4895800	0	0	0.773728	0.156561	1.32098	1.0405	0.77495	1.383	0.994684	0.547252	0.26677	0.618389	1.22644	1.24247	1.24247	1.24247	1.24247			No	Yes
E9Q1P8	Interferon regulatory factor 2-binding protein 2	Irf2bp2	S440	Q924A2	Protein capicua homolog	Cic	2300	0.999887	134.81	KDATQVHSTTRRNSSSPPSPSSMNQRRLGPR	13908000	16045000	14217000	15012000	6751500	0	12822000	19013000	16720000	12989000	24947000	31069000	13820000	2792200	5531500	13543000	3204100	4549400	1.29102	1.30474	1.85672	2.0982	1.5278	1.49924	0.600933	0.565703	0.807184	0.22306	0.194504	2.9388	2.29856	1.72349	1.63903			No	Yes
E9Q1P8	Interferon regulatory factor 2-binding protein 2	Irf2bp2	S443	Q924A2	Protein capicua homolog	Cic	2310	0.996438	134.81	TQVHSTTRRNSSSPPSPSSMNQRRLGPREVG	0	16045000	14217000	9348200	6751500	0	0	19013000	16720000	0	24947000	31069000	9825900	2792200	5531500	8647500	3204100	4549400	1.49287	0.96306	2.16549	2.61422	1.36377	1.28351	0.762108	0.672621	1.12135	0.400706	0.320451	2.05359	2.10205	1.62807	1.52811			No	Yes
E9Q1P8	Interferon regulatory factor 2-binding protein 2	Irf2bp2	S446	Q924A2	Protein capicua homolog	Cic	1051	0.381755	87.566	HSTTRRNSSSPPSPSSMNQRRLGPREVGGQA	0	0	0	0	0	0	0	0	0	0	0	0	0	0	0	0	0	0																		No	Yes
E9Q1P8	Interferon regulatory factor 2-binding protein 2	Irf2bp2	S343	Q924H7	WW domain-containing adapter protein with coiled-coil	Wac	500	1	103.01	NGSKAVARTARKRKPSPEPEGEVGPPKINGE	57554000	39071000	60976000	23499000	14114000	15323000	42023000	28564000	49071000	67751000	46375000	70164000	11760000	9494500	8815800	12940000	10662000	9459400	3.10222	2.37556	3.14108	3.58243	2.26288	2.40752	0.00052279	0.0388583	0.480213	-0.112678	0.0319686	0.166659	2.97113	0.870578	0.213899	3	FALSE	No	Yes
E9Q286	Little elongation complex subunit 1	Ice1	S1820	Q924K8	Metastasis-associated protein MTA3	Mta3	429	0.999999	139.78	VSMLRSAKRLRLDNKSPEPDTREVTGEGVPE	0	18248000	13300000	4331700	4532900	0	0	14368000	13371000	0	9813600	9995300	6621500	4029700	0	5235500	3443900	0	-0.698277	-1.67243	-0.767361	-1.24161	-1.48743	-1.66995	0.881057	-0.0690837	-0.543333	0.184994	0.00247391	0.640541	2.05937	0.684984	0.0772782			No	Yes
E9Q349	WD repeat-containing protein 25	Wdr25	S29	Q924Z6	Exportin-6	Xpo6	204	0.478461	41.209	TEADPARSGDAAGQISDASGMSRPSGMGFAS	0	0	0	0	0	0	0	0	0	0	0	0	0	0	0	0	0	0																		No	No
E9Q349	WD repeat-containing protein 25	Wdr25	S32	Q924Z6	Exportin-6	Xpo6	210	0.478461	41.209	DPARSGDAAGQISDASGMSRPSGMGFASSTV	0	0	0	0	0	0	0	0	0	0	0	0	0	0	0	0	0	0																		No	No
E9Q557	Desmoplakin	Dsp	S2832	Q925J9	Mediator of RNA polymerase II transcription subunit 1	Med1	780	0.85828	99.481	AASVSSKGLPSPYNMSAPGSRSGSRSGSRSG	7355200	5886800	6693800	0	2329100	2107300	3715100	3522400	5707600	8493700	4523200	9455500	0	2696600	2132600	0	2046900	1641100	2.07284	1.9743	1.71855	2.00662	2.41197	2.5391	0.952476	-0.354291	-0.0662135	0.437663	0.56479	1.40006	0.0716287	1.84801	2.05998			No	No
E9Q557	Desmoplakin	Dsp	S2836	Q925J9	Mediator of RNA polymerase II transcription subunit 1	Med1	1161	0.996133	97.45	SSKGLPSPYNMSAPGSRSGSRSGSRSGSRSG	3798900	0	0	2598500	2329100	2107300	2146900	0	0	4645900	0	0	3709600	2696600	2132600	2759100	2046900	1641100	1.45176	2.1124	0.998024	0.848654	2.59413	2.67454	0.000101116	-0.453738	-0.603107	0.481729	0.562142	1.24247	1.24247	3.53368	4.42625	5	FALSE	No	No
E9Q557	Desmoplakin	Dsp	S2618	Q925J9	Mediator of RNA polymerase II transcription subunit 1	Med1	1051	0.72299	142.96	SKISTISSVRNLTIRSSSLSDPLEESSPIAA	0	0	0	4922900	0	0	0	0	0	0	0	0	4859700	0	0	3288900	0	0		3.31041			3.34804	3.19883	0.700489			0.037636	-0.111577			1.24247	1.24247			No	No
E9Q557	Desmoplakin	Dsp	S2619	Q925J9	Mediator of RNA polymerase II transcription subunit 1	Med1	623	0.452252	142.96	KISTISSVRNLTIRSSSLSDPLEESSPIAAI	0	0	0	0	0	0	0	0	0	0	0	0	0	0	0	0	0	0																		No	No
E9Q557	Desmoplakin	Dsp	S2620	Q925J9	Mediator of RNA polymerase II transcription subunit 1	Med1	628	0.29837	45.527	ISTISSVRNLTIRSSSLSDPLEESSPIAAIF	0	0	0	0	0	0	0	0	0	0	0	0	0	0	0	0	0	0																		No	No
E9Q557	Desmoplakin	Dsp	S2622	Q99J95	Cyclin-dependent kinase 9	Cdk9	186	0.279891	58.345	TISSVRNLTIRSSSLSDPLEESSPIAAIFDT	0	0	0	0	0	0	0	0	0	0	0	0	0	0	0	0	0	0																		No	No
E9Q5F9	Histone-lysine N-methyltransferase SETD2	Setd2	S242	Q99JF8	PC4 and SFRS1-interacting protein	Psip1	122	1	160.53	PGPLPGDVAVRAQKESPVKSGPEVLEVDTKQ	0	16490000	0	0	0	0	0	0	0	0	0	25916000	0	0	0	0	0	0	-0.565731			-0.00377848			0.561844		0.561952			1.24247	0.241632					No	Yes
E9Q5F9	Histone-lysine N-methyltransferase SETD2	Setd2	S633	Q99JF8	PC4 and SFRS1-interacting protein	Psip1	269	1	80.277	SNQLNDSPTFKKLDESPVLKPEFIGHDGRES	10306000	11142000	7870900	2173000	2069300	2325400	4600900	9348200	6428700	7813000	7748000	7466800	1986500	1316200	1554500	1976900	1962300	1457300	-1.33859	-2.603	-1.77881	-1.60969	-3.08891	-2.85277	0.000214531	-0.440216	-0.271104	-0.485916	-0.249771	2.11517	2.81631	3.32754	1.4878	1	FALSE	No	Yes
E9Q5F9	Histone-lysine N-methyltransferase SETD2	Setd2	S131	Q99JF8	PC4 and SFRS1-interacting protein	Psip1	271	0.356294	119	KVKMDAGDTFPATEESSPPKSRVELGRIHFK	0	0	0	0	0	0	0	0	0	0	0	0	0	0	0	0	0	0																		No	Yes
E9Q5F9	Histone-lysine N-methyltransferase SETD2	Setd2	S132	Q99JP4	Anaphase-promoting complex subunit CDC26	Cdc26	41	0.584638	119	VKMDAGDTFPATEESSPPKSRVELGRIHFKK	8090900	0	0	0	0	0	5032300	0	0	4869600	0	0	0	0	0	0	0	0	-1.49977		-1.99579	-2.26621			0.681342	-0.496016	-0.766442			1.24247	1.24247					No	Yes
E9Q5F9	Histone-lysine N-methyltransferase SETD2	Setd2	S2053	Q99K01	Pyridoxal-dependent decarboxylase domain-containing protein 1	Pdxdc1	720	0.99941	56.347	PDKQSQNKEKRKRRGSLSPPSSAYERGTKRP	12860000	9866800	0	0	3060400	0	10453000	7371300	0	11685000	7839400	0	0	4431000	0	0	2509600	0	-1.06896	-2.1457	-1.28659	-1.2162	-1.6551	-2.38451	0.50378	-0.217632	-0.147235	0.4906	-0.238812	2.15615	2.17478	1.24247	1.24247			No	Yes
E9Q5F9	Histone-lysine N-methyltransferase SETD2	Setd2	S2055	Q99K01	Pyridoxal-dependent decarboxylase domain-containing protein 1	Pdxdc1	687	0.997861	56.347	KQSQNKEKRKRRGSLSPPSSAYERGTKRPDD	12860000	9866800	0	0	3060400	0	10453000	7371300	0	11685000	7839400	0	0	4431000	0	0	2509600	0	-1.06896	-2.1457	-1.28659	-1.2162	-1.6551	-2.38451	0.50378	-0.217632	-0.147235	0.4906	-0.238812	2.15615	2.17478	1.24247	1.24247			No	Yes
E9Q5F9	Histone-lysine N-methyltransferase SETD2	Setd2	S1387	Q99K70	Ras-related GTP-binding protein C	Rragc	95	1	140.06	IKERGPPKKRRQELESDSESDGELQARKKVR	0	0	0	9043400	11121000	8983700	10516000	0	0	0	0	0	18393000	15635000	9380500	6601300	8318800	6494200		-0.458635	-0.932492		0.0358886	-0.859702	1.72165e-05			0.494524	-0.401067	1.24247		2.25612	6.33237			No	Yes
E9Q5F9	Histone-lysine N-methyltransferase SETD2	Setd2	S1389	Q99K74	Mediator of RNA polymerase II transcription subunit 24	Med24	873	1	140.06	ERGPPKKRRQELESDSESDGELQARKKVRVE	0	0	0	9043400	11121000	8983700	10516000	0	0	0	0	0	18393000	15635000	9380500	6601300	8318800	6494200		-0.458635	-0.932492		0.0358886	-0.859702	1.72165e-05			0.494524	-0.401067	1.24247		2.25612	6.33237			No	Yes
E9Q5F9	Histone-lysine N-methyltransferase SETD2	Setd2	S1391	Q99KK1	Receptor expression-enhancing protein 3	Reep3	157	1	140.06	GPPKKRRQELESDSESDGELQARKKVRVEME	0	0	0	9043400	11121000	8983700	10516000	0	0	0	0	0	18393000	15635000	9380500	6601300	8318800	6494200		-0.458635	-0.932492		0.0358886	-0.859702	1.72165e-05			0.494524	-0.401067	1.24247		2.25612	6.33237			No	Yes
E9Q5F9	Histone-lysine N-methyltransferase SETD2	Setd2	S614	Q99KN9	Clathrin interactor 1	Clint1	302	0.951594	150.13	ELRTINKISEREKTGSPTPSNQLNDSPTFKK	29988000	34505000	30790000	19273000	14644000	2610700	21449000	23896000	24188000	31571000	27695000	32659000	16517000	13534000	2045500	16310000	14098000	2959800	0.374597	-0.556704	0.0500683	0.384073	-0.817647	-0.548927	0.352759	-0.324528	0.00947654	-0.260943	0.00777731	4.64861	0.103659	3.11197	0.879393			No	Yes
E9Q5F9	Histone-lysine N-methyltransferase SETD2	Setd2	S624	Q99KN9	Clathrin interactor 1	Clint1	314	0.988175	216.61	REKTGSPTPSNQLNDSPTFKKLDESPVLKPE	22948000	24547000	0	19273000	14644000	12606000	18633000	16362000	0	22246000	20454000	0	16517000	13534000	11145000	16310000	14098000	12536000	0.00622431	0.200497	-0.294443	-0.0599682	-0.00235682	0.145242	0.297581	-0.300667	-0.0661925	-0.202853	-0.0552549	1.75182	2.34336	4.8582	1.30016			No	Yes
E9Q5G3	Kinesin-like protein KIF23	Kif23	S860	Q99KN9	Clathrin interactor 1	Clint1	316	0.999276	75.611	LAKCEKYMLTHQELASDGEIQTKVIKGDVYK	6249000	0	7776700	2405600	0	0	6617000	0	8979700	6213000	0	6934600	0	0	0	0	0	0	-1.81181	-2.61441	-1.52038	-1.91023			0.167169	0.291426	-0.0984256			2.40351	1.75913	1.24247	1.24247			No	No
E9Q5K9	YTH domain-containing protein 1	Ythdc1	S146	Q99L02	PAXIP1-associated glutamate-rich protein 1A	Pagr1a	235	1	162.64	EKTCLRKRDSERRAKSPTPDGSERIGLEVDR	468040000	601090000	89069000	141780000	143060000	181200000	322110000	412260000	221500000	417740000	398650000	268600000	132500000	133250000	159120000	116420000	113510000	154940000	3.58104	3.53804	3.78748	3.92183	3.37734	3.30268	0.670098	0.206434	0.340785	-0.160703	-0.235359	0.543196	0.13287	3.62901	5.5723			No	No
E9Q5K9	YTH domain-containing protein 1	Ythdc1	S152	Q99L43	Phosphatidate cytidylyltransferase 2	Cds2	30	0.944855	162.64	KRDSERRAKSPTPDGSERIGLEVDRRASRSS	0	0	0	66884000	0	91822000	0	0	0	0	0	191970000	62519000	0	80802000	52502000	0	75189000		2.57424		2.88519	2.40774	2.30067	0.412615			-0.166499	-0.273573		1.24247	1.94679	2.22666			No	No
E9Q5K9	YTH domain-containing protein 1	Ythdc1	S309	Q99L43	Phosphatidate cytidylyltransferase 2	Cds2	40	1	139.43	GSDEKKKERKRARGISPIVFDRSGSSASESY	2014000	1621500	2454300	0	0	0	1678700	1376100	2084500	1562800	1177900	2025500	0	0	0	0	0	0	-3.61098		-3.72664	-3.91688			5.0565e-08	-0.115659	-0.3059			5.08155	4.8143					No	No
E9Q5K9	YTH domain-containing protein 1	Ythdc1	S418	Q99L48	60S ribosomal export protein NMD3	Nmd3	470	0.65728	71.524	SVRESGKFQGFARLSSESHHGGSPIHWVLPA	0	0	0	0	36748000	0	0	0	0	0	0	0	0	35083000	0	0	31651000	0		1.44017			1.32997	1.27221	0.700289			-0.110206	-0.167964			1.24247	1.24247			No	No
E9Q5K9	YTH domain-containing protein 1	Ythdc1	S420	Q99LG0	Ubiquitin carboxyl-terminal hydrolase 16	Usp16	406	0.474835	60.814	RESGKFQGFARLSSESHHGGSPIHWVLPAGM	0	0	0	0	0	0	0	0	0	0	0	0	0	0	0	0	0	0																		No	No
E9Q5K9	YTH domain-containing protein 1	Ythdc1	S425	Q99LL5	Periodic tryptophan protein 1 homolog	Pwp1	497	0.931845	80.277	FQGFARLSSESHHGGSPIHWVLPAGMSAKML	39447000	58516000	0	51343000	0	29541000	35232000	52086000	0	47979000	44974000	0	49172000	0	25171000	41734000	0	26941000	1.02364	1.56543	1.00034	1.06281	1.3932	1.39473	0.988567	-0.0232963	0.0391744	-0.172235	-0.170699	0.758894	0.118516	2.18749	2.03313			No	No
E9Q6B2	Coiled-coil domain-containing protein 85C	Ccdc85c	S247	Q99MI1	ELKS/Rab6-interacting/CAST family member 1	Erc1	38	0.999817	85.457	GPHKVPDGKAGATRRSLDDLSAPPHHRSIPN	0	5348400	0	2256900	1724100	0	0	4771500	0	0	4327200	0	0	0	0	0	0	0	-2.19014	-2.84002	-2.2595	-2.28627			0.720909	-0.0693586	-0.0961269			1.24247	1.24247	2.4192	2.4192			No	No
E9Q6J5		Bod1l	S3010	Q99MN1	Lysine--tRNA ligase	Kars	589	1	78.264	SKAQLSPSVKRKREVSPPGARTRGQQKVDEN	7489200	6621800	7540000	0	0	0	7492900	7457300	6515500	8240000	4207400	8077600	0	0	0	0	0	0	-1.76302		-1.6465	-1.83992			1.26307e-07	0.116517	-0.0769078			1.40585	0.285544					No	No
E9Q6J5		Bod1l	S236	Q99MR6	Serrate RNA effector molecule homolog	Srrt	543	0.929922	151.73	EMSNAKVSERTSRKLSSQPSTDVSTDKERGS	0	0	0	0	0	0	0	0	0	19627000	0	0	0	0	0	0	0	0				-0.25525			0.458197						1.24247					No	No
E9Q6J5		Bod1l	S2714	Q99MS7	EH domain-binding protein 1-like protein 1	Ehbp1l1	288	0.880244	69.947	EEEKQISQRNRKPDYSSSEEELDDSPDVLDS	0	0	0	0	0	0	0	0	0	0	0	0	0	0	0	0	0	0																		No	No
E9Q6J5		Bod1l	S2715	Q99N57	RAF proto-oncogene serine/threonine-protein kinase	Raf1	303	0.880652	69.947	EEKQISQRNRKPDYSSSEEELDDSPDVLDSR	0	0	0	0	0	0	0	0	0	0	0	0	0	0	0	0	0	0																		No	No
E9Q6J5		Bod1l	S2716	Q99NB9	Splicing factor 3B subunit 1	Sf3b1	244	0.725865	69.947	EKQISQRNRKPDYSSSEEELDDSPDVLDSRI	0	0	0	0	0	0	0	0	0	0	0	0	0	0	0	0	0	0																		No	No
E9Q6J5		Bod1l	S2554	Q99NB9	Splicing factor 3B subunit 1	Sf3b1	248	0.979162	138.19	LPTKSDHSGTWTSEGSPEKMGHVAGARQSFH	23156000	0	21810000	5932400	5732200	5060600	31055000	28185000	26040000	23745000	0	18549000	0	0	0	0	0	0	-0.123083	-1.25609	0.342905	-0.233373			0.00361938	0.465988	-0.110291			2.71533	1.21594	11.3028	11.3028			No	No
E9Q6J5		Bod1l	S2840	Q99NB9	Splicing factor 3B subunit 1	Sf3b1	326	0.3985	52.576	KEDSKTETDITTVEQSSPSGKLKVSQADESN	0	0	0	0	0	0	0	0	0	0	0	0	0	0	0	0	0	0																		No	No
E9Q6J5		Bod1l	S2841	Q99NB9	Splicing factor 3B subunit 1	Sf3b1	328	0.78939	104.67	EDSKTETDITTVEQSSPSGKLKVSQADESNK	7634600	0	19677000	0	0	0	10038000	0	26105000	7439700	0	11863000	0	0	0	0	0	0	-0.997703		-0.449976	-1.39296			0.170188	0.547727	-0.39526			2.17578	1.35074					No	No
E9Q6J5		Bod1l	S2912	Q99NB9	Splicing factor 3B subunit 1	Sf3b1	257	0.305209	56.435	SSEPERKRQKSVSETSEDKKDEESDEEEEEE	0	0	0	0	0	0	0	0	0	0	0	0	0	0	0	0	0	0																		No	No
E9Q6J5		Bod1l	S2920	Q99NB9	Splicing factor 3B subunit 1	Sf3b1	273	0.960781	89.434	QKSVSETSEDKKDEESDEEEEEEEEEEPLGA	0	0	0	0	0	0	0	0	11614000	0	0	0	37158000	0	0	0	0	0			-1.06881		1.30563		0.497589					1.24247		1.24247				No	No
E9Q6J5		Bod1l	S480	Q99NB9	Splicing factor 3B subunit 1	Sf3b1	278	0.999998	169.37	RHAYVHKPYLYSKYYSDSDDELTVEQRRQSI	10365000	25233000	11205000	13085000	10496000	8911100	10302000	21221000	13103000	10821000	18614000	11420000	10524000	9527900	8732700	7239600	10031000	8339300	-0.772896	-0.312694	-0.654484	-0.827234	-0.505198	-0.605051	0.859	0.118412	-0.0543379	-0.192504	-0.292357	0.376987	0.992856	2.63299	1.53957			No	No
E9Q6J5		Bod1l	S482	Q99NB9	Splicing factor 3B subunit 1	Sf3b1	223	1	169.37	AYVHKPYLYSKYYSDSDDELTVEQRRQSIAK	10365000	25233000	11205000	13085000	10496000	8911100	10302000	21221000	13103000	10821000	18614000	11420000	10524000	9527900	8732700	7239600	10031000	8339300	-0.772896	-0.312694	-0.654484	-0.827234	-0.505198	-0.605051	0.859	0.118412	-0.0543379	-0.192504	-0.292357	0.376987	0.992856	2.63299	1.53957			No	No
E9Q784		Zc3h13	S316	Q99NB9	Splicing factor 3B subunit 1	Sf3b1	227	0.924463	81.639	GRDFEKQREKRDKPRSSSPGQHHSPLSSRHH	0	0	48857000	0	5036800	2976300	0	0	25642000	0	0	33085000	0	3374600	4821500	0	2911300	3161600	0.900169	-1.70423	0.0738369	0.348556	-1.67781	-2.02738	0.9323	-0.826332	-0.551613	0.0264192	-0.323146	1.24247	1.24247	0.0891179	1.0171			No	No
E9Q784		Zc3h13	S317	Q99NB9	Splicing factor 3B subunit 1	Sf3b1	434	0.830275	120.59	RDFEKQREKRDKPRSSSPGQHHSPLSSRHHS	40093000	45785000	8230600	4185900	5036800	2976300	19987000	30626000	8485500	31137000	37406000	13520000	7702600	3374600	4821500	5174000	2911300	3161600	0.0158106	-1.74124	-0.368292	0.097836	-1.44008	-1.82793	0.0713036	-0.384103	0.0820253	0.301161	-0.0866848	2.20529	0.700132	0.928038	0.23246			No	No
E9Q784		Zc3h13	S318	Q99NB9	Splicing factor 3B subunit 1	Sf3b1	436	0.833503	88.319	DFEKQREKRDKPRSSSPGQHHSPLSSRHHSS	40697000	37154000	8230600	4185900	22736000	2976300	28765000	31948000	8485500	32258000	30079000	13520000	7702600	13394000	4821500	5174000	14004000	3161600	-0.0774512	-1.01644	-0.172885	0.0100073	-0.77715	-1.07256	0.695083	-0.0954337	0.0874585	0.239294	-0.0561166	1.65354	0.65812	0.42504	0.92449			No	No
E9Q784		Zc3h13	S324	Q99NB9	Splicing factor 3B subunit 1	Sf3b1	442	0.999888	120.59	EKRDKPRSSSPGQHHSPLSSRHHSSSSQSGS	80791000	75384000	57087000	39239000	32815000	14984000	48751000	55005000	34128000	63395000	58306000	46605000	31470000	20053000	12633000	26457000	19515000	10180000	1.52392	1.01352	1.01139	1.24834	0.556995	0.434124	0.0825881	-0.512523	-0.27558	-0.456523	-0.579395	5.54491	3.60188	3.0912	4.42458			No	No
E9Q784		Zc3h13	S921	Q99NB9	Splicing factor 3B subunit 1	Sf3b1	350	1	165.58	GSPSPRQSPKRRREHSPDSDTYHSGDDKNEK	0	0	0	0	0	0	0	0	0	0	0	0	0	0	0	0	0	0																		No	No
E9Q784		Zc3h13	S924	Q99NB9	Splicing factor 3B subunit 1	Sf3b1	142	0.999951	165.58	SPRQSPKRRREHSPDSDTYHSGDDKNEKHRL	0	0	0	0	0	0	0	0	0	0	0	0	0	0	0	0	0	0																		No	No
E9Q784		Zc3h13	S929	Q99NB9	Splicing factor 3B subunit 1	Sf3b1	207	0.984963	127.91	PKRRREHSPDSDTYHSGDDKNEKHRLLSQVV	0	0	0	0	0	0	0	0	0	0	0	0	0	0	0	0	0	0																		No	No
E9Q784		Zc3h13	S198	Q99NB9	Splicing factor 3B subunit 1	Sf3b1	211	1	98.997	ENMDKREEIIIQKEVSPEVVRSKLSPSPSLR	11155000	12020000	12642000	0	0	0	8473100	7674900	10786000	10684000	6624300	11039000	0	0	0	0	0	0	-1.03617		-1.33114	-1.34653			1.06275e-09	-0.294971	-0.310358			2.9209	2.41804					No	No
E9Q784		Zc3h13	S1069	Q99P72	Reticulon-4	Rtn4	834	0.999981	58.93	VERGNLETHEDSQVFSPKKGQKKKNIEKKRK	0	0	8118900	0	0	0	0	0	0	0	0	0	0	0	0	0	0	0	-1.68904						0.458197					1.24247	1.24247					No	No
E9Q784		Zc3h13	S265	Q99P72	Reticulon-4	Rtn4	98	1	140.95	NSKGNQSKKKGPRTPSPPPPILEDIILGKKY	91688000	69829000	51509000	29493000	22319000	13895000	53775000	45088000	33156000	79870000	45270000	41606000	22754000	19774000	8288400	21807000	17595000	11835000	1.49851	0.654566	0.949061	1.18317	0.191628	0.363806	0.0602675	-0.549446	-0.315336	-0.462939	-0.290761	4.43124	4.9641	4.55869	4.07131			No	No
E9Q784		Zc3h13	S340	Q99P72	Reticulon-4	Rtn4	171	0.605554	56.407	PLSSRHHSSSSQSGSSIQRHSPSPRRKRTPS	0	0	0	6140300	5223100	4965400	0	0	0	0	0	0	5896900	3213900	3786800	4986000	2924900	3412500		-1.29339			-1.70818	-1.80676	6.73585e-08			-0.414787	-0.513371			2.94145	4.01472			No	No
E9Q784		Zc3h13	S345	Q99PP7	E3 ubiquitin-protein ligase TRIM33	Trim33	658	0.616016	56.407	HHSSSSQSGSSIQRHSPSPRRKRTPSPSYQR	0	0	0	6140300	5223100	4965400	0	0	0	0	0	0	5896900	3213900	3786800	4986000	2924900	3412500		-1.29339			-1.70818	-1.80676	6.73585e-08			-0.414787	-0.513371			2.94145	4.01472			No	No
E9Q784		Zc3h13	S1273	Q9CPU9	Probable low affinity copper uptake protein 2	Slc31a2	75	1	191.01	GSNRSHRSHTSGRLRSPSNDSAHRSGDDQGS	96638000	210720000	101870000	48237000	20590000	22801000	56003000	150180000	75967000	93056000	146540000	86226000	33228000	18651000	23250000	31041000	13076000	20873000	2.38288	1.09056	1.94591	2.17199	0.841625	0.663712	0.0537731	-0.43697	-0.210894	-0.248931	-0.426845	4.01196	2.36112	1.56844	2.66478			No	No
E9Q784		Zc3h13	S1275	Q9CQ22	Ragulator complex protein LAMTOR1	Lamtor1	28	0.99995	116.63	NRSHRSHTSGRLRSPSNDSAHRSGDDQGSRK	0	30021000	0	14637000	2748300	2920100	0	21016000	0	0	17917000	0	7696900	5028600	5978400	9381000	2485200	3386700	0.29865	-1.43973	-0.120528	-0.236446	-1.1452	-1.5848	0.992649	-0.419178	-0.535096	0.294531	-0.14507	1.24247	1.24247	0.109531	1.06281			No	No
E9Q784		Zc3h13	S1278	Q9CQF4	Uncharacterized protein C6orf203 homolog		96	0.55709	62.162	HRSHTSGRLRSPSNDSAHRSGDDQGSRKRVL	0	0	21690000	0	0	0	0	0	11996000	0	0	14724000	0	0	0	0	0	0	-0.271366		-1.02212	-0.819452			0.680794	-0.750752	-0.548085			1.24247	1.24247					No	No
E9Q784		Zc3h13	S1282	Q9CQJ2	PIH1 domain-containing protein 1	Pih1d1	14	0.817472	58.672	TSGRLRSPSNDSAHRSGDDQGSRKRVLHSGS	0	0	0	0	2942700	1759900	0	0	0	0	0	0	0	2983900	2417200	0	1445000	2043200		-2.47093			-2.26464	-2.84759	0.110492			0.206285	-0.376658			1.11466	0.808427			No	No
E9Q784		Zc3h13	S907	Q9CQJ6	Density-regulated protein	Denr	78	1	100.18	SHEERKSKKRYRNEGSPSPRQSPKRRREHSP	14274000	19870000	12452000	3519300	0	2352200	8200900	16221000	7947500	10493000	16565000	12536000	4473000	0	2777200	5108300	0	2651300	-0.683168	-2.19329	-1.13383	-0.853281	-1.92609	-1.79294	0.011614	-0.450657	-0.170113	0.267196	0.400353	4.6413	1.48166	2.2179	1.6633	6	FALSE	No	No
E9Q784		Zc3h13	S909	Q9CQU1	Microfibrillar-associated protein 1	Mfap1	267	1	100.18	EERKSKKRYRNEGSPSPRQSPKRRREHSPDS	14274000	19870000	12452000	3519300	0	2352200	8200900	16221000	7947500	10493000	16565000	12536000	4473000	0	2777200	5108300	0	2651300	-0.683168	-2.19329	-1.13383	-0.853281	-1.92609	-1.79294	0.011614	-0.450657	-0.170113	0.267196	0.400353	4.6413	1.48166	2.2179	1.6633	6	FALSE	No	No
E9Q784		Zc3h13	S913	Q9CQV4	Protein FAM134C	Fam134c	254	1	100.18	SKKRYRNEGSPSPRQSPKRRREHSPDSDTYH	14274000	13974000	12452000	3519300	0	2352200	8200900	10247000	7947500	10493000	10833000	12536000	4473000	0	2777200	5108300	0	2651300	-0.85245	-2.19329	-1.35471	-1.05752	-1.92609	-1.79294	0.00397302	-0.502262	-0.205066	0.267196	0.400353	5.22591	1.78549	2.2179	1.6633	6	FALSE	No	No
E9Q784		Zc3h13	S109	Q9CQV4	Protein FAM134C	Fam134c	310	0.792229	235.49	QDVDSESQKRNTEEPSSPVRKESSRGRHRDK	0	0	0	0	0	0	26037000	0	0	0	0	59713000	0	0	10571000	0	0	0			0.375485	1.20042	-0.175052		0.64602					1.24247	1.24247	1.24247				No	No
E9Q784		Zc3h13	S110	Q9CQX2	Cytochrome b5 type B	Cyb5b	37	0.99398	222.2	DVDSESQKRNTEEPSSPVRKESSRGRHRDKE	102990000	57177000	72030000	9982100	8819500	5204700	77544000	34257000	55269000	81435000	34284000	57991000	28453000	7769300	15715000	7378600	7640400	4901600	1.61953	-0.785147	1.23871	1.21851	0.157524	-0.982379	0.00725084	-0.380828	-0.401025	0.942671	-0.197232	5.35147	4.79944	2.10675	2.63375	5	FALSE	No	No
E9Q784		Zc3h13	S1086	Q9CR29	Coiled-coil domain-containing protein 43	Ccdc43	137	1	158.53	KKGQKKKNIEKKRKRSKGDSDVSDEEAAPQN	0	0	0	0	0	4166500	8252200	0	0	0	0	0	0	7135100	9942800	0	0	5799500		-1.49624	-1.28223		-0.615619	-1.00918	0.304645			0.880616	0.48706	1.24247		2.44263	1.24247			No	No
E9Q784		Zc3h13	S1090	Q9CR29	Coiled-coil domain-containing protein 43	Ccdc43	153	1	158.53	KKKNIEKKRKRSKGDSDVSDEEAAPQNKKKR	0	11691000	0	4368400	8590700	17548000	8252200	9162600	0	0	5422300	0	4071400	12086000	18505000	3548400	8869100	13231000	-1.06192	-0.610727	-1.30021	-1.9608	-0.486386	-0.785192	0.154074	-0.238284	-0.898875	0.124341	-0.174465	0.888161	1.24247	1.44909	1.2129			No	No
E9Q784		Zc3h13	S1093	Q9CT10	Ran-binding protein 3	Ranbp3	56	1	158.53	NIEKKRKRSKGDSDVSDEEAAPQNKKKRGPR	0	11691000	0	4368400	8590700	17548000	8252200	9162600	0	0	5422300	0	4071400	12086000	18505000	3548400	8869100	13231000	-1.06192	-0.610727	-1.30021	-1.9608	-0.486386	-0.785192	0.154074	-0.238284	-0.898875	0.124341	-0.174465	0.888161	1.24247	1.44909	1.2129			No	No
E9Q784		Zc3h13	S77	Q9CW46	Ribonucleoprotein PTB-binding 1	Raver1	8	0.984037	84.169	GPSPRGKGYSSNYRRSPERPTGDLRERMKNK	148330000	102520000	89493000	23001000	12147000	11429000	88250000	69266000	60265000	131740000	62384000	71572000	18439000	9567600	9472800	15126000	8273800	8501700	2.18016	0.148495	1.6811	1.8389	-0.194385	-0.334041	0.00149128	-0.499062	-0.341259	-0.34288	-0.482536	4.13506	4.94112	4.77235	4.4093	1	FALSE	No	No
E9Q784		Zc3h13	S1344	Q9CW46	Ribonucleoprotein PTB-binding 1	Raver1	23	0.999953	121.29	SSDRQDSRSHSSRRSSPESDRQVHSRSGSFD	68387000	30715000	35848000	16263000	0	0	33913000	15306000	20663000	51572000	14252000	20494000	7806400	5520500	0	7986800	5152100	0	0.788232	0.142717	-0.0195936	0.076489	-1.14162	-1.07475	0.0602297	-0.807825	-0.711743	-1.28434	-1.21747	3.57157	6.51959	0.242363	0.184807			No	No
E9Q784		Zc3h13	S207	Q9CXG3	Peptidyl-prolyl cis-trans isomerase-like 4	Ppil4	182	0.998749	115.06	IIQKEVSPEVVRSKLSPSPSLRKSSKSPKRK	0	0	0	33689000	24702000	20079000	0	0	0	0	13394000	0	21763000	17080000	0	21604000	17971000	0		0.94436		-0.656189	0.412671	0.544273	0.00352092			-0.53169	-0.400088		1.24247	3.48372	2.98516			No	No
E9Q784		Zc3h13	S209	Q9CY50	Translocon-associated protein subunit alpha	Ssr1	260	0.94005	115.06	QKEVSPEVVRSKLSPSPSLRKSSKSPKRKSS	0	0	0	33689000	33244000	20079000	0	0	0	0	13394000	0	21763000	20856000	0	21604000	23728000	0		1.08718		-0.656189	0.556748	0.744733	0.00375306			-0.530434	-0.34245		1.24247	4.32161	3.40897			No	No
E9Q784		Zc3h13	S211	Q9CZV8	F-box/LRR-repeat protein 20	Fbxl20	417	0.746093	82.831	EVSPEVVRSKLSPSPSLRKSSKSPKRKSSPK	0	0	0	0	8542000	0	0	0	0	0	0	0	0	3776100	0	0	5757100	0		-0.664846			-1.88584	-1.18663	0.661377			-1.22099	-0.521781			1.24247	1.24247			No	No
E9Q784		Zc3h13	S951	Q9CZX5	PIN2/TERF1-interacting telomerase inhibitor 1	Pinx1	228	0.999823	83.226	KHRLLSQVVRPQESRSLSPSHLTEDRQGRWK	16258000	14864000	12072000	7946600	8501900	5760500	11089000	11372000	10363000	15415000	13582000	11084000	8067800	8636900	5149500	8103500	6309700	5116300	-0.775075	-0.86366	-1.0319	-0.822992	-0.934223	-1.00872	0.744561	-0.256828	-0.0479171	-0.0705637	-0.145062	3.2665	0.795058	1.65882	1.18292			No	No
E9Q784		Zc3h13	S953	Q9D0Q7	39S ribosomal protein L45, mitochondrial	Mrpl45	213	0.997955	124.38	RLLSQVVRPQESRSLSPSHLTEDRQGRWKEE	56617000	42949000	12072000	17532000	16596000	12398000	34908000	30240000	10363000	51227000	34303000	11084000	19099000	17234000	10962000	18080000	13793000	10983000	0.335221	0.207141	-0.0101029	0.200077	0.175753	0.120668	0.922118	-0.345323	-0.135144	-0.0313877	-0.0864727	2.43101	2.51913	0.267009	0.845171			No	No
E9Q942	Small integral membrane protein 13	Smim13	S59	Q9D1P2	Histone acetyltransferase KAT8	Kat8	45	0.330576	49.088	LVGDTGSQEGDNEQPSGSETEEDPSASPQKI	0	0	0	0	0	0	0	0	0	0	0	0	0	0	0	0	0	0																		No	No
E9Q942	Small integral membrane protein 13	Smim13	S61	Q9D219	B-cell CLL/lymphoma 9 protein	Bcl9	315	0.330576	49.088	GDTGSQEGDNEQPSGSETEEDPSASPQKIRS	0	0	0	0	0	0	0	0	0	0	0	0	0	0	0	0	0	0																		No	No
F6ZDS4	Nucleoprotein TPR	Tpr	S2141	Q9D219	B-cell CLL/lymphoma 9 protein	Bcl9	155	1	122.55	QPTSASERQTPQAPQSPRRPPHPLPPRLTIH	112880000	95722000	96703000	53989000	38487000	32362000	76457000	80154000	76290000	100370000	68230000	73988000	44945000	29994000	24530000	39964000	24014000	17487000	1.80912	1.43222	2.20204	1.6394	1.23948	0.897212	0.00560722	0.392926	-0.169717	-0.192739	-0.535011	5.72367	1.80414	4.09398	3.36002	2	TRUE	No	No
F8VPU2	FERM, RhoGEF and pleckstrin domain-containing protein 1	Farp1	S427	Q9D279	Mitotic interactor and substrate of PLK1	Misp	347	1	113.52	AKETKACTLELGPHQSPALPKSPPGSKAADG	0	0	0	0	1240500	0	0	0	0	0	0	0	0	2420900	0	0	2286600	1712500		-2.52168			-1.81975	-2.58578	0.448915			0.701931	-0.0641081			1.24247	1.11456			No	No
F8VPU2	FERM, RhoGEF and pleckstrin domain-containing protein 1	Farp1	S370	Q9D279	Mitotic interactor and substrate of PLK1	Misp	249	0.958391	127.59	GHKKVQFERKHSKIHSTRSLVSQPTAPNSEV	9635900	10850000	14040000	0	6039500	4266800	10923000	16834000	14629000	8300500	12116000	14382000	0	12037000	9544700	0	18470000	13568000	0.720863	-0.212283	1.76586	0.973872	0.525804	0.414185	0.00072125	1.045	0.253009	0.738086	0.626468	4.10601	2.46281	2.44361	2.4461	2	FALSE	No	No
F8VPU2	FERM, RhoGEF and pleckstrin domain-containing protein 1	Farp1	S373	Q9D279	Mitotic interactor and substrate of PLK1	Misp	256	0.999996	164.63	KVQFERKHSKIHSTRSLVSQPTAPNSEVPKQ	9635900	0	14040000	11728000	10016000	6582700	18372000	0	14629000	19612000	0	30661000	26339000	18880000	15059000	31083000	27269000	20852000	0.765912	0.541315	1.98305	2.08655	1.25497	1.17458	0.70259	1.21714	1.32064	0.71365	0.633262	1.87333	2.43342	7.55754	4.09845			No	No
F8VPU2	FERM, RhoGEF and pleckstrin domain-containing protein 1	Farp1	S20	Q9D2D7	Zinc finger protein 687	Znf687	432	1	68.044	EQKPTPASRLGAPENSGISTLERGQKPPPTP	0	0	3584400	0	0	0	0	0	2936300	0	0	5337300	0	0	0	0	0	0	-1.21528		-0.788095	-0.385589			0.680403	0.427185	0.829692			1.24247	1.24247					No	No
F8VPU2	FERM, RhoGEF and pleckstrin domain-containing protein 1	Farp1	S23	Q9D2J4	V-set and immunoglobulin domain-containing protein 1	Vsig1	275	1	108.47	PTPASRLGAPENSGISTLERGQKPPPTPSGK	0	0	36958000	0	0	0	0	0	28116000	0	0	33436000	0	0	0	0	0	0	2.1508		2.47122	2.26163			0.697696	0.320422	0.110829			1.24247	1.24247					No	No
F8VPU2	FERM, RhoGEF and pleckstrin domain-containing protein 1	Farp1	S892	Q9D3S3	Sorting nexin-29	Snx29	559	0.999998	199.36	PDNKSPDEATAADQESEDDLSASRTSLERQA	38571000	52820000	35684000	28583000	24429000	16082000	30431000	23462000	11455000	40030000	19060000	14445000	27605000	23692000	15674000	23379000	23230000	17478000	2.59758	1.82804	2.30062	1.95046	1.40597	0.875633	0.137783	-0.296961	-0.647123	-0.422072	-0.95241	0.449432	1.21167	5.3172	9.22813			No	No
F8VPU2	FERM, RhoGEF and pleckstrin domain-containing protein 1	Farp1	S897	Q9D4H9	PHD finger protein 14	Phf14	280	0.867599	125.79	PDEATAADQESEDDLSASRTSLERQAPHRGN	0	0	0	16521000	13268000	11701000	0	0	0	0	0	0	21967000	19323000	14360000	33174000	25142000	20368000		1.11794			1.15597	1.15554	1.13258e-07			0.0380364	0.0375998			0.275663	0.339647			No	No
F8VPU2	FERM, RhoGEF and pleckstrin domain-containing protein 1	Farp1	S899	Q9D4J7	PHD finger protein 6	Phf6	158	0.786564	121.35	EATAADQESEDDLSASRTSLERQAPHRGNTM	26038000	0	15216000	0	0	0	15886000	0	13882000	23798000	0	11797000	0	0	0	0	0	0	1.541		1.84037	1.53711			0.225569	0.299369	-0.00388833			1.35671	0.56861					No	No
F8VPU2	FERM, RhoGEF and pleckstrin domain-containing protein 1	Farp1	S902	Q9D5T0	ATPase family AAA domain-containing protein 1	Atad1	318	0.902435	125.79	AADQESEDDLSASRTSLERQAPHRGNTMVHV	26038000	19932000	13744000	0	28381000	11701000	15886000	0	12262000	23798000	0	0	0	34244000	14360000	0	39690000	20368000	1.48112	1.63163	1.75086	2.31557	1.57463	1.25903	0.961146	0.269734	0.834448	-0.0569989	-0.372603	0.729382	1.85913	1.01937	1.88923			No	No
G3X9K3	Brefeldin A-inhibited guanine nucleotide-exchange protein 1	Arfgef1	S237	Q9D620	Rab11 family-interacting protein 1	Rab11fip1	359	0.851653	52.185	RERHRQQQHLLQSPVSHHEPESPHLRYLPPQ	4493000	7311600	0	0	0	0	7993900	11651000	0	9367100	9837300	0	0	0	0	0	0	0	-2.04373		-1.14983	-1.21193			0.0968262	0.893894	0.8318			2.44477	2.41459					No	Yes
G3X9R7	RING finger protein 148	Rnf148	S231	Q9D6Z1	Nucleolar protein 56	Nop56	545	0.876092	77.288	TYLFLYCAWRPRVSNSSTRRQRQLKADVKKA	0	64373000	0	0	52841000	0	0	0	0	0	0	0	0	0	0	0	0	0	1.39913	1.96417					0.561755					1.24247	1.24247	1.24247	1.24247			No	No
G3X9R7	RING finger protein 148	Rnf148	S232	Q9D6Z1	Nucleolar protein 56	Nop56	546	0.876092	77.288	YLFLYCAWRPRVSNSSTRRQRQLKADVKKAI	0	64373000	0	0	52841000	0	0	0	0	0	0	0	0	0	0	0	0	0	1.39913	1.96417					0.561755					1.24247	1.24247	1.24247	1.24247			No	No
G5E829	Plasma membrane calcium-transporting ATPase 1	Atp2b1	S1155	Q9D771	Transmembrane protein 206	Tmem206	8	1	110.46	SIHNFMTHPEFRIEDSEPHIPLIDDTDAEDD	20822000	11536000	23703000	7709200	3352500	0	10006000	9833800	23447000	22667000	10561000	28671000	10503000	3486700	0	4877200	3200000	0	1.55408	1.18641	1.3098	2.1496	0.780794	0.788006	0.127686	-0.244277	0.595522	-0.405614	-0.398402	0.257811	2.88876	0.812982	0.992207			No	No
G5E829	Plasma membrane calcium-transporting ATPase 1	Atp2b1	S1177	Q9D824	Pre-mRNA 3'-end-processing factor FIP1	Fip1l1	481	1	142.97	IDDTDAEDDAPTKRNSSPPPSPNKNNNAVDS	23428000	17182000	0	0	0	0	4449600	0	0	4709000	0	0	0	0	0	0	0	0	1.72955		-0.368816	-0.451192			0.0392689	-2.09837	-2.18075			2.40059	2.40641					No	No
G5E829	Plasma membrane calcium-transporting ATPase 1	Atp2b1	S1178	Q9D8T7	SRA stem-loop-interacting RNA-binding protein, mitochondrial	Slirp	104	1	122.78	DDTDAEDDAPTKRNSSPPPSPNKNNNAVDSG	22367000	17685000	10573000	0	0	0	27241000	21084000	12818000	26889000	12908000	12930000	0	0	0	0	0	0	1.40573		1.86781	1.94529			3.17386e-06	0.462072	0.539559			3.17651	7.22943					No	No
G5E829	Plasma membrane calcium-transporting ATPase 1	Atp2b1	S1182	Q9DA48	Sperm acrosome membrane-associated protein 1	Spaca1	208	1	122.78	AEDDAPTKRNSSPPPSPNKNNNAVDSGIHLT	22367000	17685000	10573000	0	0	0	27241000	21084000	12818000	26889000	12908000	12930000	0	0	0	0	0	0	1.40573		1.86781	1.94529			3.17386e-06	0.462072	0.539559			3.17651	7.22943					No	No
G5E829	Plasma membrane calcium-transporting ATPase 1	Atp2b1	S1139	Q9DA48	Sperm acrosome membrane-associated protein 1	Spaca1	212	0.499999	84.046	FRSSLYEGLEKPESRSSIHNFMTHPEFRIED	0	6727300	0	2282100	3626200	0	0	7815500	0	0	7028700	0	3094900	4067900	0	2631000	2755900	0	0.362115	0.364909	0.457709	1.30026	0.0105864	0.23501	0.977932	0.0955939	0.938149	-0.354322	-0.129898	1.24247	1.24247	1.11819	2.06471			No	No
G5E829	Plasma membrane calcium-transporting ATPase 1	Atp2b1	S1140	Q9DAP0	Leucine-rich repeat-containing protein 46	Lrrc46	32	0.499999	84.046	RSSLYEGLEKPESRSSIHNFMTHPEFRIEDS	0	6727300	0	2282100	3626200	0	0	7815500	0	0	7028700	0	3094900	4067900	0	2631000	2755900	0	0.362115	0.364909	0.457709	1.30026	0.0105864	0.23501	0.977932	0.0955939	0.938149	-0.354322	-0.129898	1.24247	1.24247	1.11819	2.06471			No	No
G5E870	E3 ubiquitin-protein ligase TRIP12	Trip12	S1460	Q9DB43	Zinc finger protein-like 1	Zfpl1	173	0.951309	177.36	VGGKRGRAQTAPTKTSPRNAKKHDELWHDGV	0	0	52056000	11512000	7574500	0	0	0	61871000	0	0	56814000	10097000	13469000	0	11884000	7636500	0	4.32567	2.72964	4.26405	4.16227	2.20855	1.76509	0.976162	-0.0616171	-0.163395	-0.521089	-0.964552	1.24247	1.24247	1.20377	2.43416			No	Yes
G5E870	E3 ubiquitin-protein ligase TRIP12	Trip12	S1024	Q9DBC3	Cap-specific mRNA (nucleoside-2'-O-)-methyltransferase 1	Cmtr1	29	0.999999	96.756	GSPSLQHSRDDSLDLSPQGRLSDVLKRKRLP	2373700	2850900	2444200	0	0	0	4100200	4981300	3026500	1921500	3117200	2290200	0	0	0	763520	0	0	-0.24668		0.263615	-0.30645		-1.84819	3.63705e-05	0.510295	-0.0597696			2.27852	0.120725		1.24247			No	Yes
G5E870	E3 ubiquitin-protein ligase TRIP12	Trip12	S310	Q9DBC7	cAMP-dependent protein kinase type I-alpha regulatory subunit;cAMP-dependent protein kinase type I-alpha regulatory subunit, N-terminally processed	Prkar1a	75	0.761781	91.065	LQAKLASLRKSTKKRSESPPAELPSLRRSTR	0	0	0	2507700	0	2278000	0	0	0	0	0	0	3493400	0	2817700	3000500	0	2723500		0.735825			0.102356	0.0300744	0.0936819			-0.633469	-0.705751			2.19963	2.42762			No	Yes
G5E870	E3 ubiquitin-protein ligase TRIP12	Trip12	S312	Q9DBD5	Proline-, glutamic acid- and leucine-rich protein 1	Pelp1	751	0.998631	98	AKLASLRKSTKKRSESPPAELPSLRRSTRQK	7254300	16756000	13340000	3486000	0	1509200	8435600	14966000	17795000	11929000	13815000	15911000	4672900	0	2386500	5895000	2936800	3586800	1.95839	0.676437	1.99149	2.21974	0.192388	0.490387	0.0049405	0.0331045	0.261347	-0.484049	-0.186051	0.153276	1.87578	2.18031	1.13124	3	TRUE	No	Yes
G5E870	E3 ubiquitin-protein ligase TRIP12	Trip12	S77	Q9DBJ3	Brain-specific angiogenesis inhibitor 1-associated protein 2-like protein 1	Baiap2l1	248	0.999995	129	QVPKKDNSRGVKRSASPDYNRTNSPSSAKKP	27848000	36538000	0	12359000	8963100	0	27004000	32945000	0	40662000	26819000	0	17549000	12399000	0	17554000	12051000	0	3.2896	2.90227	3.1626	3.52969	2.54757	2.37556	0.896378	-0.126994	0.240097	-0.354703	-0.526713	0.680881	1.22942	2.38958	2.3896			No	Yes
G5E870	E3 ubiquitin-protein ligase TRIP12	Trip12	S1049	Q9DBJ3	Brain-specific angiogenesis inhibitor 1-associated protein 2-like protein 1	Baiap2l1	252	0.993965	67.645	KRKRLPKRGPRRPKYSPPRDDDKVDNQAKSP	26212000	49583000	28238000	18997000	18160000	13595000	30047000	30492000	32515000	37799000	41036000	43498000	26619000	25680000	18775000	35155000	35315000	21952000	3.45851	3.57998	3.23451	3.78155	3.10996	3.41629	0.359932	-0.224006	0.323043	-0.470024	-0.163693	0.819989	6.36825	6.34905	2.2259			No	Yes
O08539	Myc box-dependent-interacting protein 1	Bin1	S296	Q9DBJ3	Brain-specific angiogenesis inhibitor 1-associated protein 2-like protein 1	Baiap2l1	257	0.99999	100.81	VKAQPSDNAPEKGNKSPSPPPDGSPAATPEI	10899000	11089000	20656000	5764400	0	4604000	9417300	10109000	27195000	15206000	6454400	28046000	5841900	0	5748000	8780400	0	9013700	-0.849992	-1.35291	-0.703133	-0.740899	-1.20878	-0.519504	0.462247	0.146859	0.109094	0.144128	0.833405	1.13085	0.977345	1.18419	2.2932			No	No
O08539	Myc box-dependent-interacting protein 1	Bin1	S298	Q9DBR0	A-kinase anchor protein 8	Akap8	552	0.999994	100.81	AQPSDNAPEKGNKSPSPPPDGSPAATPEIRV	10899000	27371000	39850000	12913000	4154700	4604000	9417300	23986000	45647000	15206000	19780000	46446000	5841900	4747500	5748000	8780400	7044600	9013700	-0.0994798	-1.0823	-0.0385561	0.0402502	-1.32438	-0.64482	0.251874	0.0609237	0.13973	-0.242071	0.437484	0.833806	0.736668	0.794165	0.771623			No	No
O08539	Myc box-dependent-interacting protein 1	Bin1	S321	Q9DBR0	A-kinase anchor protein 8	Akap8	565	0.410357	86.8	AATPEIRVNHEPEPASGASPGATIPKSPSQL	0	0	0	0	0	0	0	0	0	0	0	0	0	0	0	0	0	0																		No	No
O08539	Myc box-dependent-interacting protein 1	Bin1	S324	Q9DBR1	5'-3' exoribonuclease 2	Xrn2	478	0.980581	86.8	PEIRVNHEPEPASGASPGATIPKSPSQLRKG	5161500	0	28739000	0	0	0	6791700	0	11950000	4568300	0	7909900	0	0	0	0	0	0	-1.00683		-1.29545	-2.03713			0.281286	-0.288613	-1.03029			0.894845	1.31887					No	No
O08539	Myc box-dependent-interacting protein 1	Bin1	S332	Q9DBR7;Q8BG95	Protein phosphatase 1 regulatory subunit 12A;Protein phosphatase 1 regulatory subunit 12B	Ppp1r12a;Ppp1r12b	694;645	0.700377	55.718	PEPASGASPGATIPKSPSQLRKGPPVPPPPK	0	5946400	5384800	0	0	0	0	3483000	3961500	0	5143900	10202000	0	0	0	0	0	0	-2.15933		-2.66708	-1.69281			0.10557	-0.507751	0.466527			2.112	1.24316					No	No
O08547	Vesicle-trafficking protein SEC22b	Sec22b	S137	Q9DBR7	Protein phosphatase 1 regulatory subunit 12A	Ppp1r12a	872	1	151.38	TKKLYIDSRARRNLGSINTELQDVQRIMVAN	4675100	4788700	6609000	4111800	3292500	1998300	3687300	3601400	4505100	4998600	4083900	6308600	2470700	1812800	1239200	3453100	3069900	2752200	-4.86493	-4.84389	-4.51572	-4.69341	-5.98196	-5.51022	0.00939053	0.349202	0.171514	-1.13808	-0.666339	1.2653	1.2104	5.2061	3.78759	4	FALSE	No	No
O08550	Histone-lysine N-methyltransferase 2B	Kmt2b	S2346	Q9DBS5	Kinesin light chain 4	Klc4	612	1	51.166	GVLDLNNPGEQPEEESPGRPQDRCPLLPLAE	4439400	0	0	0	0	0	3464100	0	0	3083200	0	0	0	0	0	0	0	0	-2.36571		-2.53453	-2.92559			0.6915	-0.168818	-0.559882			1.24247	1.24247					No	Yes
O08550	Histone-lysine N-methyltransferase 2B	Kmt2b	S1037	Q9DBU6	Serine/Arginine-related protein 53	Rsrc1	8	0.998876	61.087	AKKGRTIVKTLLPWDSDESPEASPGPPGPRR	4211000	8649600	7100100	0	0	0	4658800	7673600	4595600	4780100	7633900	4836100	0	0	0	0	0	0	-1.94034		-2.02915	-2.06199			5.86468e-05	-0.0888079	-0.121651			0.544718	0.690692					No	Yes
O08550	Histone-lysine N-methyltransferase 2B	Kmt2b	S1040	Q9DC22	DDB1- and CUL4-associated factor 6	Dcaf6	670	0.992796	61.087	GRTIVKTLLPWDSDESPEASPGPPGPRRGAG	4211000	8649600	7100100	0	0	0	4658800	7673600	4595600	4780100	7633900	4836100	0	0	0	0	0	0	-1.94034		-2.02915	-2.06199			5.86468e-05	-0.0888079	-0.121651			0.544718	0.690692					No	Yes
O08553	Dihydropyrimidinase-related protein 2	Dpysl2	S517	Q9DC28	Casein kinase I isoform delta	Csnk1d	349	0.60065	88.427	PVCEVSVTPKTVTPASSAKTSPAKQQAPPVR	0	0	0	5133800	0	3617300	0	0	0	0	0	0	1141600	0	0	1066200	0	0		-3.48675			-4.28235	-4.76161	0.0988888			-0.7956	-1.27486			2.08042	2.28231			No	No
O08553	Dihydropyrimidinase-related protein 2	Dpysl2	S522	Q9DC28	Casein kinase I isoform delta	Csnk1d	352	0.651919	109.14	SVTPKTVTPASSAKTSPAKQQAPPVRNLHQS	0	0	15483000	5133800	0	3617300	0	0	18978000	0	0	9024800	1141600	0	0	1066200	0	0	-2.93499	-3.48675	-2.34344	-3.64588	-4.28235	-4.76161	0.865443	0.591556	-0.710889	-0.7956	-1.27486	1.24247	1.24247	2.08042	2.28231			No	No
O08582	GTP-binding protein 1	Gtpbp1	S6	Q9DC28	Casein kinase I isoform delta	Csnk1d	355	0.749238	168.86	__________MAAERSRSPVDSPVPASMFAP	5583500	0	6931500	0	0	0	5474400	0	9244800	6223400	0	11793000	0	0	0	0	0	0	-1.97603		-1.63613	-1.526			0.123673	0.339898	0.450027			1.73866	1.47096					No	No
O08582	GTP-binding protein 1	Gtpbp1	S8	Q9EPC1	Alpha-parvin	Parva	3	0.85824	168.86	________MAAERSRSPVDSPVPASMFAPEP	73361000	12997000	104870000	4051800	57668000	64193000	97255000	8680800	123150000	88684000	11500000	118460000	1768200	33872000	46883000	7598800	27722000	38625000	0.92462	0.892437	1.07275	1.07772	0.0551681	0.64427	0.940648	0.148131	0.153097	-0.837269	-0.248167	1.99961	2.51503	2.73241	2.07148			No	No
O08582	GTP-binding protein 1	Gtpbp1	S12	Q9EPQ8	Transcription factor 20	Tcf20	602	0.912797	95.316	____MAAERSRSPVDSPVPASMFAPEPSSPG	2887700	95716000	3203700	0	0	3060100	4816500	103220000	4114200	4064700	75984000	6985600	0	0	2449900	0	0	2777500	-1.34843	-1.94149	-0.816458	-0.858038	-2.28437	-2.07132	0.630348	0.531975	0.490395	-0.342876	-0.129824	1.82344	0.334953	1.24247	1.24247			No	No
O08582	GTP-binding protein 1	Gtpbp1	S17	Q9EQ46	Vomeronasal type-1 receptor 40	Vmn1r40	111	0.545273	59.943	AAERSRSPVDSPVPASMFAPEPSSPGAARAA	0	0	0	0	3199800	0	0	0	0	0	0	0	0	2520200	0	0	1752800	0		-2.08144			-2.46919	-2.90231	0.680933			-0.387756	-0.82087			1.24247	1.24247			No	No
O08582	GTP-binding protein 1	Gtpbp1	S24	Q9EQ46	Vomeronasal type-1 receptor 40	Vmn1r40	113	0.859855	168.86	PVDSPVPASMFAPEPSSPGAARAAAAAARLH	76057000	104080000	95389000	63845000	57668000	57092000	97913000	108090000	116620000	90842000	79756000	109870000	31739000	33872000	42621000	35761000	27722000	33675000	1.89689	2.16204	2.26255	1.9844	1.39797	1.32317	0.000138906	0.365659	0.0875098	-0.764071	-0.838875	3.64897	0.738632	5.47441	8.35512	4	FALSE	No	No
O08582	GTP-binding protein 1	Gtpbp1	S25	Q9EQ46	Vomeronasal type-1 receptor 40	Vmn1r40	122	0.750311	80.465	VDSPVPASMFAPEPSSPGAARAAAAAARLHG	11672000	4636400	0	0	0	3060100	15154000	3810400	0	13375000	7728700	0	0	0	2449900	3723200	0	2777500	-1.68367	-1.94149	-1.49469	-1.12901	-2.28437	-1.98754	0.732922	0.188978	0.554655	-0.342876	-0.0460497	1.06004	1.91139	1.24247	1.08039			No	No
O08688	Calpain-5	Capn5	S621	Q9EQM6	Microprocessor complex subunit DGCR8	Dgcr8	279	0.731582	69.612	DLHTLHLQDRSSRQPSDLPGIVAVRVLCSAS	0	0	0	0	0	0	0	1960300	0	0	0	0	0	0	0	0	0	0			-3.54287				0.458197					1.24247						No	No
O08715	A-kinase anchor protein 1, mitochondrial	Akap1	S101	Q9ERG0	LIM domain and actin-binding protein 1	Lima1	472	0.978007	72.876	TEPLALPRTRQVRRRSESSGNLPSVADTRSQ	56042000	46100000	0	23384000	27832000	15026000	53429000	47652000	0	58238000	37122000	0	12286000	17921000	8949800	11494000	15838000	10600000	1.1049	0.686739	1.23653	1.06418	-0.115138	-0.0477546	0.908707	0.131628	-0.0407194	-0.801876	-0.734493	2.44133	0.733244	6.22124	4.43967			No	No
O08715	A-kinase anchor protein 1, mitochondrial	Akap1	S103	Q9ERS5	Pleckstrin homology domain-containing family A member 2	Plekha2	322	0.434711	60.561	PLALPRTRQVRRRSESSGNLPSVADTRSQPG	0	0	0	0	0	0	0	0	0	0	0	0	0	0	0	0	0	0																		No	No
O08784	Treacle protein	Tcof1	S794	Q9ERU9	E3 SUMO-protein ligase RanBP2	Ranbp2	2646	1	118.73	GKTSQVRAASAPAKESPKKGAHPGTPGKTGS	131520000	82230000	147170000	70231000	31321000	30389000	91450000	78081000	95646000	94666000	44355000	100180000	22607000	9913900	8030500	10631000	5767100	6502900	4.01403	3.23755	4.08999	3.28579	1.80814	0.798403	0.0708582	0.0759564	-0.728244	-1.42942	-2.43915	0.174383	1.96306	2.20462	2.30279			No	No
O08784	Treacle protein	Tcof1	S593	Q9ERU9	E3 SUMO-protein ligase RanBP2	Ranbp2	1602	0.924814	162.79	SHCKAGAVTSSASLSSPALAKGTQRSDVDSS	10366000	8777300	10906000	0	2521400	0	0	5526200	9861900	0	4641500	9092600	0	0	0	0	0	0	0.464878	-0.976526	0.421422	-0.318502			0.0875058	-0.0434561	-0.78338			1.22594	3.58768	1.24247	1.24247			No	No
O08784	Treacle protein	Tcof1	S1216	Q9ERU9	E3 SUMO-protein ligase RanBP2	Ranbp2	2635	0.999566	137.39	NKKKKEQPVPRASAVSPEKAPMTSKAKSKLD	27425000	44449000	61003000	0	0	0	0	43438000	53893000	0	34534000	44176000	0	0	0	0	0	0	2.54078		3.1338	2.26942			0.112605	0.593026	-0.271352			0.445228	2.40965					No	No
O08784	Treacle protein	Tcof1	S1303	Q9ERU9	E3 SUMO-protein ligase RanBP2	Ranbp2	1150	0.999939	120.27	KEKKKGKKSLAKDSASPIQKKKKKKKKSAEP	74223000	90635000	94583000	46921000	22261000	16728000	63389000	70845000	78905000	63934000	48932000	75033000	14378000	7576300	5723500	9494700	6216000	3675300	3.57311	2.5923	3.77444	3.00526	1.29832	0.505682	0.0265825	0.201332	-0.567846	-1.29398	-2.08662	1.14321	1.90076	1.99361	2.13641	4	TRUE	No	No
O08784	Treacle protein	Tcof1	S1113	Q9ERU9	E3 SUMO-protein ligase RanBP2	Ranbp2	1137	0.821426	117.71	DTALPKTGRKEASSGSTPQKPKKLKKSTSSS	15877000	0	0	0	0	0	18226000	0	0	11701000	0	0	0	0	0	0	0	0	0.968638		2.00175	0.759958			0.644174	1.03311	-0.20868			1.24247	1.24247					No	No
O08784	Treacle protein	Tcof1	S1242	Q9ERU9	E3 SUMO-protein ligase RanBP2	Ranbp2	1138	1	110.15	KSKLDKGSAGGKGKGSPGPQGAKEKPDGELL	170130000	206020000	158780000	65070000	0	0	114580000	134300000	96350000	146460000	130910000	117400000	25021000	0	0	20541000	13615000	11915000	4.61601	4.40001	4.46275	4.0924	2.80906	1.81945	0.00319701	-0.153261	-0.523616	-1.59095	-2.58056	0.868972	1.85274	1.24247	0.587707	4	TRUE	No	No
O08784	Treacle protein	Tcof1	S169	Q9ERU9	E3 SUMO-protein ligase RanBP2	Ranbp2	799	0.999996	112.39	SPKKSAEPLANTVLASETEEEGNAQALGPTA	26508000	0	29944000	35410000	25132000	23300000	12763000	0	23445000	25867000	0	28133000	33383000	30284000	22700000	60464000	61509000	44559000	2.20326	2.67463	2.03341	1.93359	3.03231	3.69815	0.0156761	-0.169851	-0.269668	0.357678	1.02352	2.43702	0.898457	0.824855	2.18739	6	TRUE	No	No
O08784	Treacle protein	Tcof1	S1124	Q9ES18	Forkhead box protein J2	Foxj2	73	0.801817	105.01	ASSGSTPQKPKKLKKSTSSSPAPTQTLPNSI	6242100	7110900	0	0	0	0	8516800	7038500	0	5955200	5524700	0	0	0	0	0	0	0	-0.441056		0.383104	-0.466699			0.134883	0.824161	-0.0256422			1.61108	0.0324047					No	No
O08784	Treacle protein	Tcof1	S1126	Q9ESK9	RB1-inducible coiled-coil protein 1	Rb1cc1	238	0.264757	105.01	SGSTPQKPKKLKKSTSSSPAPTQTLPNSITQ	0	0	0	0	0	0	0	0	0	0	0	0	0	0	0	0	0	0																		No	No
O08784	Treacle protein	Tcof1	S1127	Q9EST5	Acidic leucine-rich nuclear phosphoprotein 32 family member B	Anp32b	265	0.264757	105.01	GSTPQKPKKLKKSTSSSPAPTQTLPNSITQR	0	0	0	0	0	0	0	0	0	0	0	0	0	0	0	0	0	0																		No	No
O08784	Treacle protein	Tcof1	S1128	Q9ESU6	Bromodomain-containing protein 4	Brd4	1083	0.807711	105.01	STPQKPKKLKKSTSSSPAPTQTLPNSITQRL	11468000	0	0	0	0	0	12984000	0	0	9611100	0	0	0	0	0	0	0	0	0.499314		1.51249	0.476099			0.653973	1.01317	-0.0232142			1.24247	1.24247					No	No
O08784	Treacle protein	Tcof1	S413	Q9ESU6	Bromodomain-containing protein 4	Brd4	599	0.646104	48.847	KARPVAAQAGKPEAKSSEESESDSGETPAAA	0	0	0	10313000	0	0	0	0	0	0	0	0	5759200	0	0	8284800	0	0		1.74248			0.689858	0.927244	0.660889			-1.05262	-0.815233			1.24247	1.24247			No	No
O08784	Treacle protein	Tcof1	S414	Q9ESX5	H/ACA ribonucleoprotein complex subunit 4	Dkc1	458	0.646104	48.847	ARPVAAQAGKPEAKSSEESESDSGETPAAAT	0	0	0	10313000	0	0	0	0	0	0	0	0	5759200	0	0	8284800	0	0		1.74248			0.689858	0.927244	0.660889			-1.05262	-0.815233			1.24247	1.24247			No	No
O08784	Treacle protein	Tcof1	S417	Q9ESX5	H/ACA ribonucleoprotein complex subunit 4	Dkc1	485	0.716897	48.847	VAAQAGKPEAKSSEESESDSGETPAAATLTT	0	0	0	10313000	0	0	0	0	0	0	0	0	5759200	0	0	8284800	0	0		1.74248			0.689858	0.927244	0.660889			-1.05262	-0.815233			1.24247	1.24247			No	No
O08784	Treacle protein	Tcof1	S419	Q9ESZ8	General transcription factor II-I	Gtf2i	819	0.889045	48.847	AQAGKPEAKSSEESESDSGETPAAATLTTSP	0	0	0	10313000	0	0	0	0	0	0	0	0	5759200	0	0	8284800	0	0		1.74248			0.689858	0.927244	0.660889			-1.05262	-0.815233			1.24247	1.24247			No	No
O08784	Treacle protein	Tcof1	S1191	Q9ET54	Palladin	Palld	769	1	90.872	EAIKESGKKSQKRKLSGDLEAGAPKNKKKKE	7255700	7528000	13377000	2274700	3644500	2430000	7256700	5459800	10058000	10502000	7591100	17915000	4790900	3259300	2759200	5393500	2863100	2984600	0.317694	-0.661185	0.508983	0.551702	0.0132943	-0.239196	0.477882	0.191289	0.234008	0.67448	0.421989	0.394852	0.369602	3.93301	2.38344			No	No
O08784	Treacle protein	Tcof1	S154	Q9ET54	Palladin	Palld	784	0.979169	83.823	HPGSGKTVVHLLSGKSPKKSAEPLANTVLAS	7462100	0	0	0	0	0	8392500	0	2790500	5311500	0	0	0	0	0	0	0	0	-0.120647		0.195668	-0.379483			0.267713	0.316315	-0.258836			2.3933	1.24247					No	No
O09044	Synaptosomal-associated protein 23	Snap23	S110	Q9JI10	Serine/threonine-protein kinase 3;Serine/threonine-protein kinase 3 36kDa subunit;Serine/threonine-protein kinase 3 20kDa subunit	Stk3	390	0.996321	250.86	SGKNYKATWGDGGDNSPSNVVSKQPSRITNG	135520000	163980000	156140000	63439000	54832000	37283000	109820000	0	134120000	126190000	138480000	135900000	125010000	95611000	59340000	112620000	92950000	65502000	2.71225	1.38912	3.71511	3.27814	1.61458	1.90248	0.266818	1.00286	0.565889	0.22546	0.51336	0.553097	1.20796	3.4505	3.29525			No	No
O09106	Histone deacetylase 1	Hdac1	S421	Q9JIK5	Nucleolar RNA helicase 2	Ddx21	247	1	99.219	SICSSDKRIACEEEFSDSDEEGEGGRKNSSN	0	0	0	0	0	0	0	0	0	0	0	0	0	0	0	0	0	0																		No	Yes
O09106	Histone deacetylase 1	Hdac1	S423	Q9JIX8	Apoptotic chromatin condensation inducer in the nucleus	Acin1	417	1	99.219	CSSDKRIACEEEFSDSDEEGEGGRKNSSNFK	0	0	0	0	0	0	0	0	0	0	0	0	0	0	0	0	0	0																		No	Yes
O09106	Histone deacetylase 1	Hdac1	S393	Q9JIX8	Apoptotic chromatin condensation inducer in the nucleus	Acin1	840	1	109.74	GVQMQAIPEDAIPEESGDEDEEDPDKRISIC	630840000	142930000	829140000	706910000	826940000	204890000	170380000	363260000	128470000	524530000	109680000	163300000	310900000	650910000	353090000	608690000	644030000	386850000	4.83909	5.32536	4.33516	3.81269	5.18827	5.44785	0.566954	-0.503925	-1.0264	-0.13709	0.122491	1.12438	1.44018	0.234644	0.661001			No	Yes
O09130	NFATC2-interacting protein	Nfatc2ip	S79	Q9JIX8	Apoptotic chromatin condensation inducer in the nucleus	Acin1	487	1	89.923	VPVARLPAPAKPEQDSDSDSEGAAEGPAGAP	0	33522000	30107000	13862000	9814100	7107400	0	39856000	0	0	0	0	7293500	6283900	4098000	4638800	5313800	3077600	0.329744	-0.426018	0.802781		-1.24553	-1.60403	0.427287	0.473036		-0.819515	-1.17801	0.671616	2.42133	4.86904	4.47359			No	Yes
O09130	NFATC2-interacting protein	Nfatc2ip	S81	Q9JJ26	Pyrin	Mefv	614	1	89.923	VARLPAPAKPEQDSDSDSEGAAEGPAGAPRT	0	33522000	30107000	13862000	9814100	7107400	0	39856000	0	0	0	0	7293500	6283900	4098000	4638800	5313800	3077600	0.329744	-0.426018	0.802781		-1.24553	-1.60403	0.427287	0.473036		-0.819515	-1.17801	0.671616	2.42133	4.86904	4.47359			No	Yes
O09130	NFATC2-interacting protein	Nfatc2ip	S83	Q9JJG0	Transforming acidic coiled-coil-containing protein 2	Tacc2	507	1	89.923	RLPAPAKPEQDSDSDSEGAAEGPAGAPRTLV	0	33522000	30107000	13862000	9814100	7107400	0	39856000	0	0	0	0	7293500	6283900	4098000	4638800	5313800	3077600	0.329744	-0.426018	0.802781		-1.24553	-1.60403	0.427287	0.473036		-0.819515	-1.17801	0.671616	2.42133	4.86904	4.47359			No	Yes
O35071	Kinesin-like protein KIF1C	Kif1c	S674	Q9JJG0	Transforming acidic coiled-coil-containing protein 2	Tacc2	516	1	154.88	EEADLLLEQQRLYADSDSGEDSDKRSCEESW	30319000	34802000	29513000	20334000	13677000	16386000	23566000	30879000	24583000	30835000	27776000	30548000	16618000	14408000	15557000	17299000	13620000	15467000	0.363627	0.319533	0.226409	0.342	0.191058	0.258003	0.835659	-0.137217	-0.0216271	-0.128475	-0.0615295	4.81383	0.594784	1.65327	1.5265			No	No
O35071	Kinesin-like protein KIF1C	Kif1c	S676	Q9JJY4	Probable ATP-dependent RNA helicase DDX20	Ddx20	470	0.999941	154.88	ADLLLEQQRLYADSDSGEDSDKRSCEESWRL	30319000	34802000	29513000	20334000	13677000	16386000	23566000	30879000	24583000	30835000	27776000	30548000	16618000	14408000	15557000	17299000	13620000	15467000	0.363627	0.319533	0.226409	0.342	0.191058	0.258003	0.835659	-0.137217	-0.0216271	-0.128475	-0.0615295	4.81383	0.594784	1.65327	1.5265			No	No
O35071	Kinesin-like protein KIF1C	Kif1c	S1089	Q9JJZ4	Ubiquitin-conjugating enzyme E2 J1	Ube2j1	267	1	114.97	RYPPYTTPPRMRRQRSAPDLKESGAAV____	15586000	15388000	0	3681900	2308500	1799800	13645000	14639000	0	19663000	16367000	0	3752300	2416100	2347300	2456000	2872600	2390100	-0.609705	-2.42002	-0.599452	-0.309796	-2.29278	-2.32721	0.552293	0.0102525	0.299909	0.12724	0.0928028	0.996133	2.44	1.3487	0.235871			No	No
O35071	Kinesin-like protein KIF1C	Kif1c	S1031	Q9JKK8	Serine/threonine-protein kinase ATR	Atr	2452	0.99971	101.39	RRPPSPRRPHRSRRNSLDGGSRSRGGGSTQP	23856000	0	19980000	0	4382600	4129000	25394000	0	24080000	34728000	0	24447000	0	4824400	5223600	0	5457300	4576000	-0.164816	-1.56846	0.161286	0.240023	-1.36221	-1.3074	0.522713	0.326103	0.404839	0.206241	0.261057	2.44602	2.00891	1.74837	2.0629			No	No
O35099	Mitogen-activated protein kinase kinase kinase 5	Map3k5	S1040	Q9JKX4	Protein AATF	Aatf	281	0.990277	78.418	LGIPDENFEDHSAPPSPEEKDSGFFMLRKDS	7480000	0	6541300	0	0	0	6774200	0	10858000	6275100	0	6510200	0	0	0	0	0	0	-1.80689		-1.36643	-1.94861			0.102332	0.440456	-0.141723			1.35012	1.21994					Yes	No
O35126	Atrophin-1	Atn1	S34	Q9JKX6	ADP-sugar pyrophosphatase	Nudt5	7	0.999506	105.06	EAPGPREELRSRGRASPGGVSTSSSDGKAEK	0	0	6771000	4605900	3416800	0	20291000	0	12082000	18298000	0	11858000	5685200	3279900	0	7814000	4228100	0	-1.95096	-1.83205	-0.498025	-0.744082	-1.74592	-1.2331	0.605505	1.45293	1.20687	0.0861295	0.598943	1.70838	1.74357	0.764077	1.80038			No	No
O35126	Atrophin-1	Atn1	S633	Q9JL26	Formin-like protein 1	Fmnl1	1018	0.639726	78.488	PPGPPQYSKRAPSPGSYKTATPPGYKPGSPP	0	0	0	2248600	1362900	0	0	0	0	0	0	0	2897700	1436000	0	3766700	3491100	0		-3.01226			-2.82787	-1.89765	0.0922925			0.184391	1.11461			1.35449	2.35859			No	No
O35130	Ribosomal RNA small subunit methyltransferase NEP1	Emg1	S16	Q9JMH9	Unconventional myosin-XVIIIa	Myo18a	2041	1	137.87	MSAASGGFQPRERRFSVQEQDWETTPPKKLR	0	4248200	11626000	3010900	4596400	3082600	0	5686200	9678100	11307000	18274000	18529000	5267200	5807900	4426000	5517600	5329300	4144500	-0.101705	-0.133696	0.284893	0.888437	0.398124	0.389198	0.162105	0.386598	0.990142	0.53182	0.522894	1.4507	2.23624	7.10371	1.93213			No	No
O35144	Telomeric repeat-binding factor 2	Terf2	S364	Q9JMH9	Unconventional myosin-XVIIIa	Myo18a	2046	0.458053	93.011	FAKLDQKDLVLANLASPSSPAHKHKRPRKDE	0	0	0	0	0	0	0	0	0	0	0	0	0	0	0	0	0	0																		No	No
O35144	Telomeric repeat-binding factor 2	Terf2	S366	Q9JMH9	Unconventional myosin-XVIIIa	Myo18a	99	0.481329	103.88	KLDQKDLVLANLASPSSPAHKHKRPRKDEHE	0	0	0	0	0	0	0	0	0	0	0	0	0	0	0	0	0	0																		No	No
O35144	Telomeric repeat-binding factor 2	Terf2	S367	Q9JMK2	Casein kinase I isoform epsilon	Csnk1e	362	0.954236	116.19	LDQKDLVLANLASPSSPAHKHKRPRKDEHES	0	0	4807400	0	0	0	0	0	5749200	4891400	0	4516400	0	0	0	0	0	0	-2.44507		-2.08324	-2.39207			0.359772	0.361829	0.0529942			1.24247	1.15067					No	No
O35161	Cadherin EGF LAG seven-pass G-type receptor 1	Celsr1	S2888	Q9QWF0	Chromatin assembly factor 1 subunit A	Chaf1a	50	0.72355	40.849	HVPAGWPDESLAGSDSEELDTEPHLKVETKV	3777700	0	0	0	0	0	2897800	0	0	3801800	0	0	0	0	0	0	0	0	-2.59856		-2.79205	-2.62334			0.699864	-0.193484	-0.0247709			1.24247	1.24247					No	No
O35161	Cadherin EGF LAG seven-pass G-type receptor 1	Celsr1	S2776	Q9QWY8	Arf-GAP with SH3 domain, ANK repeat and PH domain-containing protein 1	Asap1	852	0.982828	97.589	EGPDMLRTALGESTASLDSTTRDEGVQKLSV	11319000	11810000	0	0	6725600	6352300	6816900	9788200	0	11215000	10330000	0	0	4656800	4567900	0	5987600	7141200	-1.03136	-0.948775	-1.3904	-1.0468	-1.48448	-0.919464	0.991199	-0.35904	-0.0154422	-0.535702	0.0293102	1.93263	0.636002	2.44527	0.365138			No	No
O35161	Cadherin EGF LAG seven-pass G-type receptor 1	Celsr1	S2779	Q9QX47	Protein SON	Son	1731	0.34747	74.475	DMLRTALGESTASLDSTTRDEGVQKLSVSSG	0	0	0	0	0	0	0	0	0	0	0	0	0	0	0	0	0	0																		No	No
O35185	Class E basic helix-loop-helix protein 40	Bhlhe40	S383	Q9QX47	Protein SON	Son	310	0.999987	131.25	PDKIPTPLLLPQRLPSPLAHSSLDSSALLQA	0	0	0	0	0	0	0	0	0	4423000	2821400	0	2394500	1757000	1044100	2026600	1989700	1031300				-2.65414	-3.05156	-3.00044	0.00358137						2.35708	5.22296	5.39422			No	No
O35216	Histone H3-like centromeric protein A	Cenpa	S15	Q9QXS1	Plectin	Plec	4630	0.582242	55.975	_MGPRRKPQTPRRRPSSPAPGPSRQSSSVGS	0	0	23682000	0	0	0	0	0	20436000	0	0	20035000	0	0	0	0	0	0	-0.144606		-0.253559	-0.375099			0.699526	-0.108953	-0.230494			1.24247	1.24247					No	Yes
O35216	Histone H3-like centromeric protein A	Cenpa	S16	Q9QXS1	Plectin	Plec	4635	0.499369	55.975	MGPRRKPQTPRRRPSSPAPGPSRQSSSVGSQ	0	0	0	0	0	0	0	0	0	0	0	0	0	0	0	0	0	0																		No	Yes
O35218	Cleavage and polyadenylation specificity factor subunit 2	Cpsf2	S419	Q9QXS1	Plectin	Plec	4639	1	174.81	EAAKKLEQSKEADIDSSDESDVEEDVDQPSA	0	0	0	0	0	0	0	0	0	0	0	0	0	0	0	0	0	0																		No	Yes
O35218	Cleavage and polyadenylation specificity factor subunit 2	Cpsf2	S420	Q9QXS6	Drebrin	Dbn1	383	1	174.81	AAKKLEQSKEADIDSSDESDVEEDVDQPSAH	0	0	0	0	0	0	0	0	0	0	0	0	0	0	0	0	0	0																		No	Yes
O35218	Cleavage and polyadenylation specificity factor subunit 2	Cpsf2	S423	Q9QXX4	Calcium-binding mitochondrial carrier protein Aralar2	Slc25a13	597	1	174.81	KLEQSKEADIDSSDESDVEEDVDQPSAHKTK	0	0	0	0	0	0	0	0	0	0	0	0	0	0	0	0	0	0																		No	Yes
O35245	Polycystin-2	Pkd2	S810	Q9QXX4	Calcium-binding mitochondrial carrier protein Aralar2	Slc25a13	600	1	260.44	PRPMSSRSFPRSLDDSEEEDDEDSGHSSRRR	0	0	0	0	0	0	0	0	0	0	0	0	0	0	0	0	0	0																		No	No
O35250	Exocyst complex component 7	Exoc7	S241	Q9QY06	Unconventional myosin-IXb	Myo9b	1269	0.552791	89.747	QLDRSIKGLKEHFRKSSSSSGVPYSPAIPNK	0	0	2309400	0	0	0	0	0	0	0	0	0	0	0	0	0	0	0	-3.50281						0.458197					1.24247	1.24247					No	No
O35250	Exocyst complex component 7	Exoc7	S242	Q9QYB8	Beta-adducin	Add2	622	0.445587	89.747	LDRSIKGLKEHFRKSSSSSGVPYSPAIPNKR	0	0	0	0	0	0	0	0	0	0	0	0	0	0	0	0	0	0																		No	No
O35295	Transcriptional activator protein Pur-beta	Purb	S6	Q9QYC0	Alpha-adducin	Add1	11	1	107.03	__________MADGDSGSERGGGGGGGGGPG	43766000	3224700	37289000	28735000	21916000	6335200	36525000	0	37441000	67017000	0	52501000	13301000	7306900	7500700	30788000	24868000	25635000	-2.2681	-1.58265	-0.738338	-0.311529	-2.36897	-1.05319	0.761488	1.52976	1.95657	-0.786315	0.52946	1.32188	1.82327	2.10524	0.873544			No	No
O35295	Transcriptional activator protein Pur-beta	Purb	S8	Q9QYC0	Alpha-adducin	Add1	610	1	101.05	________MADGDSGSERGGGGGGGGGPGGF	0	13144000	26216000	17863000	20440000	0	0	11901000	23609000	26421000	8226800	40371000	2678300	3634600	0	21208000	23117000	19757000	-2.2246	-1.35279	-2.07244	-1.81022	-3.95452	-1.39281	0.145606	0.152159	0.41438	-2.60172	-0.040017	0.95767	1.73708	2.44477	1.2076			No	No
O35295	Transcriptional activator protein Pur-beta	Purb	S112	Q9QYC0	Alpha-adducin	Add1	614	0.92231	91.869	DSLGDFIEHYAQLGPSSPEQLAAGAEEGGGP	22464000	9228200	13893000	0	0	13641000	20975000	8227200	16623000	19637000	6007700	14800000	0	0	13392000	0	0	12873000	-2.558	-1.72231	-2.22086	-2.58667	-1.68121	-2.06622	0.690687	0.337138	-0.0286702	0.0411071	-0.343905	1.96559	0.382805	1.24247	1.24247			No	No
O35295	Transcriptional activator protein Pur-beta	Purb	S113	Q9QYC0	Alpha-adducin	Add1	627	0.904506	89.634	SLGDFIEHYAQLGPSSPEQLAAGAEEGGGPR	25524000	35526000	54513000	6475000	0	16478000	23356000	32431000	48644000	20162000	23957000	45953000	4086000	0	15668000	5760000	0	15076000	-1.19092	-2.16252	-0.993162	-1.36394	-2.50213	-2.57418	0.0345797	0.197761	-0.173019	-0.339607	-0.411662	1.47086	1.84425	1.29208	2.01894	2	TRUE	No	No
O35295	Transcriptional activator protein Pur-beta	Purb	S310	Q9QZM4	Tumor necrosis factor receptor superfamily member 10B	Tnfrsf10b	236	1	120.56	QERQRDKLYERRGGGSGGGDESEGEEVDED_	0	0	0	0	0	0	0	4850100	0	0	0	0	0	0	0	0	0	0			-3.97665				0.458197					1.24247						No	No
O35295	Transcriptional activator protein Pur-beta	Purb	S316	Q9QZQ8	Core histone macro-H2A.1	H2afy	174	1	196.65	KLYERRGGGSGGGDESEGEEVDED_______	0	0	0	0	0	0	41428000	45034000	36252000	0	0	0	43461000	33113000	27243000	0	0	0			-0.701077		-0.452622		8.81007e-09					7.50561		6.26711				No	No
O35326	Serine/arginine-rich splicing factor 5	Srsf5	S245	Q9QZQ8	Core histone macro-H2A.1	H2afy	178	0.998972	104.24	SPVPEKSQKRGSSSRSKSPASVDRQRSRSRS	15017000	9197000	0	3844300	3790000	0	10244000	8251700	0	16095000	9573400	0	4688600	3850600	0	4141900	3393500	0	-2.06247	-3.20356	-2.21446	-1.99363	-3.07337	-3.46588	0.726639	-0.151994	0.0688344	0.130194	-0.262317	2.13918	1.99421	0.835299	0.951779			No	No
O35326	Serine/arginine-rich splicing factor 5	Srsf5	S250	Q9QZS3	Protein numb homolog	Numb	243	0.994688	104.24	KSQKRGSSSRSKSPASVDRQRSRSRSRSRSV	15017000	9197000	0	0	0	0	10244000	8251700	0	16095000	9573400	0	0	0	0	0	0	0	-2.06247		-2.21446	-1.99363			0.147119	-0.151994	0.0688344			2.13918	1.99421					No	No
O35344	Importin subunit alpha-4	Kpna3	S60	Q9R1C7	Pre-mRNA-processing factor 40 homolog A	Prpf40a	928	1	192.22	LLKKRNVPQEESLEDSDVDADFKAQNVTLEA	71951000	65074000	95787000	43891000	27118000	17762000	52461000	54861000	80754000	53835000	42478000	59871000	33028000	22031000	16741000	33456000	23658000	18007000	1.20165	1.2505	1.33453	1.07701	1.08121	0.949518	0.757485	0.132885	-0.124636	-0.169289	-0.300981	7.96958	0.867865	0.838624	0.95021			No	No
O35345	Importin subunit alpha-7	Kpna6	S6	Q9R1C7	Pre-mRNA-processing factor 40 homolog A	Prpf40a	886	0.999999	121.24	__________METMASPGKDNYRMKSYKNNA	2294100	3147500	6922100	0	0	0	2997700	4018500	7883300	3152200	4187500	6097200	0	0	0	0	0	0	-1.42424		-0.961423	-0.937148			0.0009174	0.462821	0.487096			0.968055	1.56044					No	No
O35379	Multidrug resistance-associated protein 1	Abcc1	S289	Q9R210	Transcription factor EB	Tfeb	452	0.5	89.663	RIVYAPPKDPSKPKGSSQLDVNEEVEALIVK	0	0	0	0	0	0	0	0	0	0	0	0	0	0	0	582480	0	0						-4.58003	0.458197								1.24247			No	No
O35379	Multidrug resistance-associated protein 1	Abcc1	S290	Q9R210	Transcription factor EB	Tfeb	330	0.5	89.663	IVYAPPKDPSKPKGSSQLDVNEEVEALIVKS	0	0	0	0	0	0	0	0	0	0	0	0	0	0	0	582480	0	0						-4.58003	0.458197								1.24247			No	No
O35379	Multidrug resistance-associated protein 1	Abcc1	S882	Q9WTK5	Nuclear factor NF-kappa-B p100 subunit;Nuclear factor NF-kappa-B p52 subunit	Nfkb2	425	0.789838	98.552	RTYANAEQDLASEDDSVSGSGKESKPVENGM	0	0	0	0	0	0	0	0	4460500	4715900	0	0	0	0	0	0	0	0			-2.44939	-2.31248			0.569975					1.24247	1.24247					No	No
O35379	Multidrug resistance-associated protein 1	Abcc1	S886	Q9WU42	Nuclear receptor corepressor 2	Ncor2	546	0.428907	98.552	NAEQDLASEDDSVSGSGKESKPVENGMLVTD	0	0	0	0	0	0	0	0	0	0	0	0	0	0	0	0	0	0																		No	No
O35516	Neurogenic locus tch homolog protein 2	tch2	S1839	Q9WU42	Nuclear receptor corepressor 2	Ncor2	549	0.625326	52.106	PDGCTPLMLASLRGGSSDLSDEDEDAEDSSA	0	0	0	0	0	0	0	0	0	0	0	0	0	0	0	0	0	0																		No	No
O35516	Neurogenic locus tch homolog protein 2	tch2	S1840	Q9WU42	Nuclear receptor corepressor 2	Ncor2	2219	0.599657	52.106	DGCTPLMLASLRGGSSDLSDEDEDAEDSSAN	0	0	0	0	0	0	0	0	0	0	0	0	0	0	0	0	0	0																		No	No
O35516	Neurogenic locus tch homolog protein 2	tch2	S1843	Q9WU42	Nuclear receptor corepressor 2	Ncor2	2187	0.599657	59.942	TPLMLASLRGGSSDLSDEDEDAEDSSANIIT	0	0	0	0	6314300	4290000	0	0	0	0	0	0	0	5310700	3192300	0	7237800	4418600		-1.27745			-1.64816	-1.12897	0.113964			-0.370717	0.148479			2.43291	1.55683			No	No
O35516	Neurogenic locus tch homolog protein 2	tch2	S1852	Q9WU42	Nuclear receptor corepressor 2	Ncor2	1000	0.327708	52.106	GGSSDLSDEDEDAEDSSANIITDLVYQGASL	0	0	0	0	0	0	0	0	0	0	0	0	0	0	0	0	0	0																		No	No
O35516	Neurogenic locus tch homolog protein 2	tch2	S1853	Q9WU56	tRNA pseudouridine synthase A, mitochondrial	Pus1	422	0.327708	52.106	GSSDLSDEDEDAEDSSANIITDLVYQGASLQ	0	0	0	0	0	0	0	0	0	0	0	0	0	0	0	0	0	0																		No	No
O35551	Rab GTPase-binding effector protein 1	Rabep1	S407	Q9WU62	Inner centromere protein	Incenp	269	0.999071	166.57	KSDNDMFKDGLRRAQSTDSLGTSSSLQSKAL	8444200	0	0	0	0	0	4856700	0	0	7046300	0	4529300	5003400	0	0	0	0	2872500	-1.43811		-2.04703	-2.12671	-1.58706	-2.0228	0.867216	-0.608918	-0.688595			1.24247	0.571518	1.24247	1.24247			No	No
O35551	Rab GTPase-binding effector protein 1	Rabep1	S410	Q9WU62	Inner centromere protein	Incenp	270	0.990106	166.57	NDMFKDGLRRAQSTDSLGTSSSLQSKALGYN	0	0	0	0	0	0	0	0	0	0	0	4529300	5003400	0	0	0	0	2872500				-2.52026	-1.58706	-2.0228	0.675665						1.24247	1.24247	1.24247			No	No
O35607	Bone morphogenetic protein receptor type-2	Bmpr2	S680	Q9WUD1	STIP1 homology and U box-containing protein 1	Stub1	15	0.499999	65.423	TNKLDPKEVDKNLKESSDENLMEHSLKQFSG	4666000	0	8447800	0	0	0	5806900	0	10885000	5221800	0	11430000	0	0	0	0	0	0	-1.96282		-1.47578	-1.67513			0.146554	0.487033	0.287684			2.34311	1.56595					Yes	No
O35607	Bone morphogenetic protein receptor type-2	Bmpr2	S681	Q9WUH1	Transmembrane protein 115	Tmem115	318	0.499999	65.423	NKLDPKEVDKNLKESSDENLMEHSLKQFSGP	4666000	0	8447800	0	0	0	5806900	0	10885000	5221800	0	11430000	0	0	0	0	0	0	-1.96282		-1.47578	-1.67513			0.146554	0.487033	0.287684			2.34311	1.56595					Yes	No
O35609	Secretory carrier-associated membrane protein 3	Scamp3	S78	Q9WVL3	Solute carrier family 12 member 7	Slc12a7	37	0.999999	142.36	LPPPSAPSVQSSRKLSPTEPRNYGSYSTQAS	155210000	113870000	150990000	35002000	28985000	0	105770000	97855000	141110000	84906000	76599000	105330000	44987000	37262000	20424000	36922000	29086000	0	0.205745	-0.921703	0.108405	-0.0810137	-0.558396	-0.198437	0.0269441	-0.0973398	-0.286759	0.363307	0.723266	0.541921	3.12003	5.62532	2.1654	6	TRUE	No	No
O35613	Death domain-associated protein 6	Daxx	S543	Q9WVL3	Solute carrier family 12 member 7	Slc12a7	40	0.262817	40.037	QKRGLTETPASPPGASLDPPSTDAESSGEQL	0	0	0	0	0	0	0	0	0	0	0	0	0	0	0	0	0	0																		No	No
O35613	Death domain-associated protein 6	Daxx	S570	Q9WVL3	Solute carrier family 12 member 7	Slc12a7	973	0.394299	40.037	GEQLLEPLLGDESPVSQLAELEMEALPEERD	0	0	0	0	0	0	0	0	0	0	0	0	0	0	0	0	0	0																		No	No
O35615	Zinc finger protein ZFPM1	Zfpm1	S681	Q9WVR4	Fragile X mental retardation syndrome-related protein 2	Fxr2	599	0.999878	145.71	TPEAEAAGRGSEGSQSPGSSVDDAEDDPSRT	0	0	0	0	0	0	0	0	0	0	0	0	0	0	0	7243200	4991800	0						-1.16805	0.0285737								2.37295			No	No
O35685	Nuclear migration protein nudC	Nudc	S139	Q9WVR4	Fragile X mental retardation syndrome-related protein 2	Fxr2	453	0.999993	158.99	DAEDQEAQLKNGSLDSPGKQDAEDEEDEEDE	23927000	19303000	28240000	12210000	10023000	6028900	40573000	17329000	17711000	13655000	26784000	21763000	8140600	0	0	7498600	0	0	-1.45742	-0.781543	-1.34987	-1.64653	-0.312617	-0.308864	0.790227	0.107556	-0.189107	0.468926	0.472679	0.674142	0.23038	1.83679	1.82719			No	No
O35691	Pinin	Pnn	S346	Q9Z0E8	Solute carrier family 22 member 5	Slc22a5	550	1	120.59	EEAGEEEEKEAGIVHSDAEKEQEEEEQKQEM	154550000	0	0	0	0	0	109450000	0	0	152340000	0	0	0	0	0	0	0	0	2.89874		3.2264	2.73689			0.692859	0.327655	-0.161852			1.24247	1.24247					No	No
O35691	Pinin	Pnn	S380	Q9Z0P4	Paralemmin-1	Palm	141	1	151.58	TEEEAEVREGEKQQDSQPEEVMDVLEMVESV	20051000	36578000	20016000	27275000	13914000	7990600	17270000	27556000	18145000	19932000	22488000	31796000	27027000	12799000	7312800	21469000	11273000	6899900	-0.170888	-0.0365518	0.293191	0.00325152	0.312485	0.0989674	0.826241	0.464079	0.17414	0.349037	0.135519	3.01559	0.415076	2.47642	0.686538			No	No
O35691	Pinin	Pnn	S96	Q9Z0P4	Paralemmin-1	Palm	145	0.945256	89.502	GAVSRLGGERRTRRESRQESDPEDDDVKKPA	0	0	0	3481800	0	0	0	0	0	0	0	0	1981400	0	0	2324600	0	0		-2.26621			-2.58743	-2.62911	0.69577			-0.321219	-0.362904			1.24247	1.24247			No	No
O35691	Pinin	Pnn	S100	Q9Z0P7	Suppressor of fused homolog	Sufu	353	1	213.71	RLGGERRTRRESRQESDPEDDDVKKPALQSS	404430000	310470000	277570000	71094000	62016000	7250400	212690000	193630000	173610000	260840000	193170000	207640000	52846000	52361000	4352100	58208000	50922000	6332400	3.56684	1.09612	3.52435	3.17652	1.06287	1.26249	0.0097539	-0.0424855	-0.390313	-0.0332521	0.166369	0.881115	1.90029	1.21194	1.02791	6	FALSE	No	No
O35691	Pinin	Pnn	S698	Q9Z0U1	Tight junction protein ZO-2	Tjp2	1130	0.999948	103.97	RKGSKDKSSRPDRKRSISESSRSGKRSSRSE	62784000	15449000	11978000	31029000	20293000	18577000	52999000	8655200	9185800	154680000	25344000	26007000	63040000	46286000	30909000	47718000	36224000	25839000	-0.283391	0.612656	-0.0518511	0.949475	2.03113	1.67939	0.395662	0.231539	1.23287	1.41848	1.06673	1.26797	1.96525	5.11054	6.06512			No	No
O35691	Pinin	Pnn	S700	Q9Z0U1	Tight junction protein ZO-2	Tjp2	437	0.999969	146.5	GSKDKSSRPDRKRSISESSRSGKRSSRSERD	124050000	70008000	60495000	64015000	41406000	48240000	97175000	45326000	51299000	173410000	29191000	34836000	74043000	51798000	50428000	69899000	47246000	48101000	1.54957	1.76278	1.86307	1.21296	2.398	2.28955	0.834922	0.313501	-0.33661	0.635226	0.526776	1.76794	0.0204077	5.51242	5.34178			No	No
O35691	Pinin	Pnn	S702	Q9Z0U1	Tight junction protein ZO-2	Tjp2	1045	0.99529	146.5	KDKSSRPDRKRSISESSRSGKRSSRSERDRK	58946000	70008000	60495000	41116000	28034000	24513000	42818000	45326000	51299000	36388000	29191000	34836000	40655000	31351000	15848000	42092000	30529000	19541000	1.19175	1.03676	1.46895	0.462078	1.31159	1.40245	0.0735155	0.277197	-0.729676	0.274831	0.365694	1.85232	4.49466	1.38239	2.42272			No	No
O35691	Pinin	Pnn	S440	Q9Z0U1	Tight junction protein ZO-2	Tjp2	412	0.5	114.96	EPEMEFDVEPDKECKSLSPGKENINSQEVEK	0	0	0	0	27165000	0	0	0	0	0	0	0	0	15416000	8668100	0	17189000	0		0.622072			0.134382	0.602206	0.459571			-0.48769	-0.0198659			0.65182	1.24247			No	No
O35691	Pinin	Pnn	S442	Q9Z130	Heterogeneous nuclear ribonucleoprotein D-like	Hnrnpdl	46	0.999302	156.67	EMEFDVEPDKECKSLSPGKENINSQEVEKES	118170000	102860000	82342000	40162000	38500000	9969700	65363000	72128000	53213000	103570000	76992000	72115000	27940000	26464000	15477000	30361000	25996000	7123000	1.85952	0.745388	1.91339	1.7814	1.03834	0.682731	0.0683384	0.053872	-0.0781173	0.29295	-0.0626566	0.656258	0.956759	0.897392	0.751347			No	No
O35737	Heterogeneous nuclear ribonucleoprotein H	Hnrnph1	S104	Q9Z130	Heterogeneous nuclear ribonucleoprotein D-like	Hnrnpdl	59	0.999996	219.72	NNVEMDWVLKHTGPNSPDTANDGFVRLRGLP	374460000	211240000	303700000	105150000	84505000	63067000	224460000	145500000	225690000	378610000	165980000	324330000	101020000	88674000	68819000	94379000	80072000	63272000	-1.04905	-2.20431	-1.11222	-1.10561	-2.17687	-2.28957	0.0364243	-0.0631682	-0.0565586	0.0274438	-0.0852599	0.334364	0.437145	0.23198	2.11928	1	FALSE	No	No
O35841	Apoptosis inhibitor 5	Api5	S461	Q9Z148	Histone-lysine N-methyltransferase EHMT2	Ehmt2	608	0.956002	226.23	VQKVEIGQKRTSEDTSSGSPPKKSPGGPKRD	28394000	80824000	9296900	18378000	20905000	22957000	24068000	87838000	13101000	27551000	66767000	7553500	9115300	7804800	0	0	6980500	0	-0.39054	0.0326184	0.0788147	-0.592133	-1.11276	-0.96304	0.417556	0.469355	-0.201593	-1.14538	-0.995659	2.93133	2.02541	3.16679	4.9696			No	No
O35841	Apoptosis inhibitor 5	Api5	S462	Q9Z148	Histone-lysine N-methyltransferase EHMT2	Ehmt2	613	0.316579	81.128	QKVEIGQKRTSEDTSSGSPPKKSPGGPKRDA	0	0	0	0	0	0	0	0	0	0	0	0	0	0	0	0	0	0																		No	No
O35841	Apoptosis inhibitor 5	Api5	S464	Q9Z1D1	Eukaryotic translation initiation factor 3 subunit G	Eif3g	38	0.995414	246.86	VEIGQKRTSEDTSSGSPPKKSPGGPKRDARQ	270020000	132920000	335850000	59806000	49393000	152850000	292260000	548720000	268500000	257380000	372900000	304980000	26056000	24578000	69315000	14560000	14769000	55449000	2.6568	1.92524	3.61294	3.08811	1.09375	0.447613	0.00383536	0.95614	0.431306	-0.831494	-1.47763	1.94131	0.853614	3.43133	3.06471	2	TRUE	No	No
O35914	Zinc finger protein basonuclin-1	Bnc1	S956	Q9Z1D1	Eukaryotic translation initiation factor 3 subunit G	Eif3g	41	0.891698	123.62	NRHSQNPNLHKSLASSPSHLQ__________	0	0	0	0	0	0	0	0	0	0	0	0	0	0	0	0	0	0																		No	No
O35984	Pre-B-cell leukemia transcription factor 2	Pbx2	S330	Q9Z1R2	Large proline-rich protein BAG6	Bag6	985	0.999991	82.202	IYAVKTAVSVAQGGHSRTSSPTPPSSAGSGG	0	0	2775400	0	0	0	0	0	2586900	0	0	3090600	0	0	0	0	0	0	-3.23763		-3.23538	-3.07166			0.700027	0.00225317	0.165966			1.24247	1.24247					No	No
O54724	Polymerase I and transcript release factor	Ptrf	S42	Q9Z1X4	Interleukin enhancer-binding factor 3	Ilf3	67	0.819649	214.47	TQGEARATEEPSGTGSDELIKSDQVNGVLVL	0	0	0	12435000	0	0	0	0	0	0	0	0	8126500	0	0	5387100	0	0		-4.03122			-4.47213	-4.80361	0.682101			-0.440908	-0.772392			1.24247	1.24247			No	No
O54724	Polymerase I and transcript release factor	Ptrf	S204	Q9Z2E9	Seipin	Bscl2	195	0.99999	93.172	GEGERPEDDTAAIELSSDEAVEVEEVIEESR	6724000	0	0	755480000	786020000	278860000	5437200	0	0	4396800	0	0	513340000	556850000	174950000	459060000	524070000	169480000	-5.39716	1.56875	-5.61608	-5.99327	1.27696	1.33143	0.000798061	-0.218919	-0.596111	-0.291792	-0.237316	1.24247	1.24247	3.50779	4.10136	1	FALSE	No	No
O54724	Polymerase I and transcript release factor	Ptrf	S205	Q9Z2E9	Seipin	Bscl2	196	0.99999	93.172	EGERPEDDTAAIELSSDEAVEVEEVIEESRA	6724000	0	0	755480000	786020000	278860000	5437200	0	0	4396800	0	0	513340000	556850000	174950000	459060000	524070000	169480000	-5.39716	1.56875	-5.61608	-5.99327	1.27696	1.33143	0.000798061	-0.218919	-0.596111	-0.291792	-0.237316	1.24247	1.24247	3.50779	4.10136	1	FALSE	No	No
O54724	Polymerase I and transcript release factor	Ptrf	S177	Q9Z2H1	Regulator of G-protein signaling 11	Rgs11	74	0.858563	53.964	VKLPAKLSVSKSLKESEALPEKEGDELGEGE	0	0	0	140650000	0	54406000	0	0	0	0	0	0	108410000	0	40947000	93209000	0	20035000		-1.09355			-1.17399	-1.65583	0.232162			-0.0804373	-0.562284			1.04402	2.1035			No	No
O54724	Polymerase I and transcript release factor	Ptrf	S368	Q9Z2H1	Regulator of G-protein signaling 11	Rgs11	80	0.781108	84.452	VGAERGEATDLLRGSSPDVHTLLEITEESDA	3031500	0	1885300	0	0	1016000	2579000	0	2250600	3301900	0	1526000	0	0	695450	0	0	889360	-7.12443	-7.3983	-6.98242	-7.11067	-7.49323	-7.11455	0.805634	0.142014	0.0137566	-0.0949289	0.283749	0.300925	0.660012	1.24247	1.24247			No	No
O54724	Polymerase I and transcript release factor	Ptrf	S389	Q9Z2H1	Regulator of G-protein signaling 11	Rgs11	86	0.999893	84.452	LLEITEESDAVLVDKSDSD____________	7252300	4333700	1885300	14714000	11048000	5693900	7354600	3766500	2250600	7399900	2489400	1526000	13490000	10622000	5496900	12537000	8481800	4631800	-6.46956	-4.24752	-6.31667	-6.57944	-4.04114	-4.11425	0.00254023	0.152892	-0.109883	0.206384	0.133271	1.54092	0.733956	3.27989	2.22663	5	FALSE	No	No
O54724	Polymerase I and transcript release factor	Ptrf	S391	Q9Z2Q2	Lysine-rich nucleolar protein 1	Knop1	56	0.999903	84.452	EITEESDAVLVDKSDSD______________	7252300	4333700	1885300	17877000	13909000	8585400	7354600	3766500	2250600	7399900	2489400	1526000	17902000	14357000	9793700	15514000	11388000	7579000	-6.46956	-3.84565	-6.31667	-6.57944	-3.48242	-3.63329	2.32548e-05	0.152892	-0.109883	0.363233	0.21236	1.54092	0.733956	3.91695	4.22509	5	TRUE	No	No
O54724	Polymerase I and transcript release factor	Ptrf	S20	A2AJT4	Arginine/serine-rich protein PNISR	Pnisr	576	0.468333	66.825	TLHIVERPYSGFPDASSEGPEPTQGEARATE	0	0	0	0	0	0	0	0	0	0	0	0	0	0	0	0	0	0																		No	No
O54724	Polymerase I and transcript release factor	Ptrf	S21	A2ALU4	Protein Shroom2	Shroom2	933	0.57372	66.825	LHIVERPYSGFPDASSEGPEPTQGEARATEE	9325500	0	16563000	0	0	0	8060600	0	12009000	5491400	0	8619700	0	0	0	0	0	0	-4.74631		-4.95251	-5.49479			0.0979163	-0.206204	-0.748487			1.91936	2.39763					No	No
O54774	AP-3 complex subunit delta-1	Ap3d1	S755	E9Q557	Desmoplakin	Dsp	2829	0.999039	237.34	DKKRKKKEKGKRRHSSLPTESDEDIAPAQRV	54237000	82716000	67198000	46365000	38689000	34480000	57777000	87905000	74748000	50890000	62003000	63620000	39299000	37878000	35344000	37287000	32430000	30732000	1.45533	1.57374	1.69557	1.3219	1.46444	1.37471	0.203698	0.240237	-0.133428	-0.109299	-0.199021	9.95615	2.99359	1.62962	5.97026			No	No
O54774	AP-3 complex subunit delta-1	Ap3d1	S760	E9Q6J5		Bod1l	2713	1	242.9	KKEKGKRRHSSLPTESDEDIAPAQRVDIITE	241270000	285240000	281710000	160000000	126790000	111420000	235760000	296870000	292700000	221410000	208450000	272880000	140180000	122290000	111250000	136290000	110890000	95678000	3.45765	3.30426	3.61353	3.31233	3.19106	3.13542	0.000354413	0.155878	-0.145324	-0.113208	-0.168847	10.7382	2.80541	2.31728	6.61871	2	FALSE	No	No
O54774	AP-3 complex subunit delta-1	Ap3d1	S685	E9Q784		Zc3h13	927	0.892208	117.3	EARKQEQANNPFYIKSSPSPQKRYQDAPGVE	0	6265300	48765000	0	65989000	0	0	6627900	53330000	0	7444100	44761000	0	65720000	0	0	71495000	0	-0.532208	2.28473	-0.327558	-0.359493	2.23553	2.4478	0.969072	0.20465	0.172716	-0.0492055	0.163067	1.44674	0.234631	1.24247	1.24247			No	No
O54774	AP-3 complex subunit delta-1	Ap3d1	S686	O54724	Polymerase I and transcript release factor	Ptrf	13	0.680925	117.3	ARKQEQANNPFYIKSSPSPQKRYQDAPGVEH	0	0	48765000	0	65989000	0	0	0	53330000	0	0	44761000	0	65720000	0	0	71495000	0	0.89745	2.28473	1.13028	0.784621	2.23553	2.4478	0.954849	0.232826	-0.112829	-0.0492055	0.163067	1.24247	1.24247	1.24247	1.24247			No	No
O54774	AP-3 complex subunit delta-1	Ap3d1	S632	O54774	AP-3 complex subunit delta-1	Ap3d1	795	1	72.769	VPEGLDLDAWINEPPSDSESEDEKPKAIFHE	24290000	22655000	4594300	8878200	6068200	0	23571000	20622000	4523100	26740000	17568000	4397700	5609900	5996800	0	7053400	5393600	0	-0.843918	-0.944344	-0.781728	-0.878905	-1.32027	-1.13136	0.449214	0.0621896	-0.0349874	-0.375922	-0.187012	0.955	0.156486	1.40192	1.96788			No	No
O54774	AP-3 complex subunit delta-1	Ap3d1	S634	O54826	Protein AF-10	Mllt10	546	1	72.769	EGLDLDAWINEPPSDSESEDEKPKAIFHEEE	24290000	22655000	4594300	8878200	6068200	0	23571000	20622000	4523100	26740000	17568000	4397700	5609900	5996800	0	7053400	5393600	0	-0.843918	-0.944344	-0.781728	-0.878905	-1.32027	-1.13136	0.449214	0.0621896	-0.0349874	-0.375922	-0.187012	0.955	0.156486	1.40192	1.96788			No	No
O54774	AP-3 complex subunit delta-1	Ap3d1	S636	O55022	Membrane-associated progesterone receptor component 1	Pgrmc1	180	1	72.769	LDLDAWINEPPSDSESEDEKPKAIFHEEEPR	24290000	22655000	4594300	8878200	6068200	0	23571000	20622000	4523100	26740000	17568000	4397700	5609900	5996800	0	7053400	5393600	0	-0.843918	-0.944344	-0.781728	-0.878905	-1.32027	-1.13136	0.449214	0.0621896	-0.0349874	-0.375922	-0.187012	0.955	0.156486	1.40192	1.96788			No	No
O54774	AP-3 complex subunit delta-1	Ap3d1	S825	O70279	Protein DGCR14	Dgcr14	105	1	70.121	EKLPVQKHRNAEAVKSPEKEGVLGVEKKSKK	3156700	0	9796900	0	0	2242700	4323800	0	10834000	4642600	0	6543800	0	0	1232600	0	0	2008700	-2.13783	-2.38983	-1.69191	-2.16225	-3.27539	-2.53884	0.583046	0.445921	-0.0244257	-0.885552	-0.149007	2.43896	0.440532	1.24247	1.24247			No	No
O54774	AP-3 complex subunit delta-1	Ap3d1	S784	O88343	Electrogenic sodium bicarbonate cotransporter 1	Slc4a4	64	0.99341	93.416	RVDIITEEMPENALPSDEDDKDPNDPYRALD	106440000	127820000	155960000	61571000	1754800	43076000	104890000	110280000	150340000	111640000	97783000	153850000	54006000	2726800	37346000	54964000	2335500	35136000	2.39375	0.329667	2.42743	2.34344	0.378449	0.360547	0.045596	0.0336813	-0.0503066	0.0487817	0.0308797	0.50569	0.982731	2.0905	1.71822	5	FALSE	No	No
O54781	SRSF protein kinase 2	Srpk2	S8	O88622	Poly(ADP-ribose) glycohydrolase	Parg	117	0.393565	110.8	________MSVNSEKSSSSERPEPQQKAPLV	0	0	0	0	0	0	0	0	0	0	0	0	0	0	0	0	0	0																		Yes	No
O54781	SRSF protein kinase 2	Srpk2	S9	P08775	DNA-directed RNA polymerase II subunit RPB1	Polr2a	1916	0.393565	110.8	_______MSVNSEKSSSSERPEPQQKAPLVP	0	0	0	0	0	0	0	0	0	0	0	0	0	0	0	0	0	0																		Yes	No
O54781	SRSF protein kinase 2	Srpk2	S10	P08775	DNA-directed RNA polymerase II subunit RPB1	Polr2a	1881	0.558723	134.18	______MSVNSEKSSSSERPEPQQKAPLVPP	20878000	0	0	0	0	6115800	17647000	0	0	21867000	0	0	0	0	5720100	0	0	5298500	-0.132161	-0.94253	-0.185655	-0.0993346	-1.06105	-1.13952	0.989577	-0.0534944	0.0328263	-0.118521	-0.19699	1.24247	1.24247	1.24247	1.24247			Yes	No
O54782	Epididymis-specific alpha-mansidase	Man2b2	S771	P10923	Osteopontin	Spp1	32	0.988943	59.154	FKSNPIPRNYYPMVQSAFIEDDKSRLVLLAE	0	358060000	0	0	0	0	0	0	0	0	0	0	0	0	0	0	0	0	6.00679						0.458197					1.24247	1.24247					No	No
O54825	Bystin	Bysl	S97	P14873	Microtubule-associated protein 1B;MAP1B heavy chain;MAP1 light chain LC1	Map1b	1405	1	174.61	RERATRLGPGLPQDGSDEEDEEWPTLEKAAK	17076000	23059000	29542000	60394000	46086000	33773000	17404000	17999000	34037000	15076000	18360000	28622000	56227000	45948000	31566000	46161000	40768000	24711000	1.0741	4.30712	1.2148	0.974378	3.77915	4.38547	0.154135	0.1407	-0.0997185	-0.52797	0.0783509	2.84556	1.73007	2.43425	0.904481			No	No
O54826	Protein AF-10	Mllt10	S530	P30999	Catenin delta-1	Ctnnd1	865	0.775411	49.186	SLQKSPTLLRNGSLQSLSVGSSPVGSEISMQ	15410000	0	22735000	0	0	26636000	0	0	0	0	0	0	0	0	0	0	0	0	-0.38688	1.18023					0.427519					2.39629	2.39629	1.24247	1.24247			No	Yes
O54826	Protein AF-10	Mllt10	S535	P39447	Tight junction protein ZO-1	Tjp1	895	0.892014	49.186	PTLLRNGSLQSLSVGSSPVGSEISMQYRHDG	15410000	0	22735000	0	0	26636000	0	0	0	0	0	0	0	0	0	0	0	0	-0.38688	1.18023					0.427519					2.39629	2.39629	1.24247	1.24247			No	Yes
O54826	Protein AF-10	Mllt10	S536	P39447	Tight junction protein ZO-1	Tjp1	132	0.90041	49.186	TLLRNGSLQSLSVGSSPVGSEISMQYRHDGA	15410000	0	22735000	0	0	26636000	0	0	0	0	0	0	0	0	0	0	0	0	-0.38688	1.18023					0.427519					2.39629	2.39629	1.24247	1.24247			No	Yes
O54829	Regulator of G-protein signaling 7	Rgs7	S18	P40142	Transketolase	Tkt	275	0.946229	45.423	QGNNYGQTSNGVADESPNMLVYRKMEDVIAR	0	0	0	0	0	0	0	0	0	0	3742600	5044500	0	0	0	0	0	662340				-2.43025		-4.13946	0.0349785						2.43956		1.24247			No	No
O54916	RalBP1-associated Eps domain-containing protein 1	Reps1	S708	P40201	Chromodomain-helicase-DNA-binding protein 1	Chd1	1686	0.999978	69.122	TPLAPPPKPVRRRLKSEDELRPDVDEHTQKT	48632000	12181000	41229000	12792000	7882400	7468400	32256000	14642000	42462000	70641000	17294000	62425000	10152000	6558500	6212400	10773000	8414300	8564200	0.246778	-0.546231	0.281362	0.856471	-0.865861	-0.485625	0.0821073	0.0345838	0.609693	-0.31963	0.0606061	0.347052	3.96882	4.87524	0.404401			No	No
O54916	RalBP1-associated Eps domain-containing protein 1	Reps1	S162	P49817	Caveolin-1	Cav1	25	0.987654	71.002	DAVQPRPSAEQQEPVSPVVSPQQSPPTSPHT	0	10835000	0	5431900	8890100	5401400	0	7506700	0	11325000	7173100	0	8312700	8194500	4595300	7976900	8326500	8786700	-1.17162	-1.0561	-1.60577	-1.30284	-0.999886	-0.622841	0.0188228	-0.434143	-0.13122	0.0562156	0.433261	1.24247	0.843972	0.169902	2.10922	6	TRUE	No	No
O54916	RalBP1-associated Eps domain-containing protein 1	Reps1	S166	P59808	SAM and SH3 domain-containing protein 1	Sash1	563	0.64342	50.141	PRPSAEQQEPVSPVVSPQQSPPTSPHTWRKH	0	10835000	0	0	0	0	0	7506700	0	0	7173100	0	0	0	0	0	0	0	-1.17162		-1.60577	-1.55711			0.693343	-0.434143	-0.385484			1.24247	1.24247					No	No
O54916	RalBP1-associated Eps domain-containing protein 1	Reps1	S170	P60904	DnaJ homolog subfamily C member 5	Dnajc5	17	0.976562	71.002	AEQQEPVSPVVSPQQSPPTSPHTWRKHSRHP	0	8643700	0	10747000	15039000	5401400	0	5529900	0	11325000	5176100	0	11321000	8194500	4595300	11402000	8326500	8786700	-1.4976	-0.475155	-2.04669	-1.53821	-0.851349	-0.451046	0.00396223	-0.54909	-0.0406073	-0.376194	0.024109	1.24247	0.827095	1.42112	0.144027	1	TRUE	No	No
O54916	RalBP1-associated Eps domain-containing protein 1	Reps1	S174	P62960	Nuclease-sensitive element-binding protein 1	Ybx1	160	0.651599	71.002	EPVSPVVSPQQSPPTSPHTWRKHSRHPSGGN	0	0	0	0	6149200	0	0	0	0	0	0	0	0	0	0	0	0	0		-1.13902					0.458197							1.24247	1.24247			No	No
O54916	RalBP1-associated Eps domain-containing protein 1	Reps1	S272	P62996;Q6PFR5	Transformer-2 protein homolog beta;Transformer-2 protein homolog alpha	Tra2b;Tra2a	268;263	0.98424	110.51	RTVASAATANEIRRQSSSYEDPWKITDEQRQ	15331000	14172000	0	0	0	0	8383600	9950400	0	8904400	11917000	0	0	0	0	0	0	0	-0.680986		-1.22931	-1.11013			0.102404	-0.548327	-0.429141			2.24006	1.35257					No	No
O54916	RalBP1-associated Eps domain-containing protein 1	Reps1	S474	P62996	Transformer-2 protein homolog beta	Tra2b	86	0.372821	64.256	TPSKIHMQEMELKRTSSDHTNPTSPLLVKPS	0	0	0	0	0	0	0	0	0	0	0	0	0	0	0	0	0	0																		No	No
O54916	RalBP1-associated Eps domain-containing protein 1	Reps1	S475	P62996	Transformer-2 protein homolog beta	Tra2b	90	0.409341	64.256	PSKIHMQEMELKRTSSDHTNPTSPLLVKPSD	0	0	0	0	0	0	0	0	0	0	0	0	0	0	0	0	0	0																		No	No
O54916	RalBP1-associated Eps domain-containing protein 1	Reps1	S482	P97310	DNA replication licensing factor MCM2	Mcm2	137	0.467274	64.256	EMELKRTSSDHTNPTSPLLVKPSDLSEENKI	0	0	0	0	0	0	0	0	0	0	0	0	0	0	0	0	0	0																		No	No
O54916	RalBP1-associated Eps domain-containing protein 1	Reps1	S536	P97427	Dihydropyrimidinase-related protein 1	Crmp1	32	0.874626	96.016	DPEQIGSSVTRQRSHSGTSPDNTAPPPPPPR	0	39842000	16574000	14471000	5578000	5942700	0	33145000	15233000	0	25127000	10621000	16458000	0	6135500	16962000	0	8525700	0.0237467	-0.763112	-0.0703483	-0.519619	-0.414581	-0.0846808	0.997187	-0.094095	-0.543366	0.348532	0.678432	1.3282	2.15944	0.720754	0.0783628			No	No
O54916	RalBP1-associated Eps domain-containing protein 1	Reps1	S539	P97792	Coxsackievirus and adenovirus receptor homolog	Cxadr	313	0.651354	82.593	QIGSSVTRQRSHSGTSPDNTAPPPPPPRPQP	0	21962000	16574000	0	12057000	5942700	0	13171000	15233000	0	10727000	10621000	0	4186200	6135500	0	4510400	8525700	-0.405894	-0.575787	-0.736061	-1.13362	-1.3485	-0.996	0.96086	-0.330168	-0.727722	-0.772714	-0.420213	1.2905	2.23763	1.21418	0.544013			No	No
O54916	RalBP1-associated Eps domain-containing protein 1	Reps1	S555	P97863	Nuclear factor 1 B-type	Nfib	182	0.768556	96.016	PDNTAPPPPPPRPQPSHSRSSSLDMNRTFAV	0	10330000	0	14471000	12057000	6483000	0	14756000	0	0	9698400	0	16458000	4186200	6056300	16962000	4510400	6179800	-1.24048	-0.350581	-0.630714	-1.12196	-0.861665	-0.724111	0.103037	0.609767	0.118525	-0.511085	-0.37353	1.24247	1.24247	1.00018	0.56323			No	No
O54916	RalBP1-associated Eps domain-containing protein 1	Reps1	S557	P97863	Nuclear factor 1 B-type	Nfib	183	0.825497	96.016	NTAPPPPPPRPQPSHSRSSSLDMNRTFAVTT	0	10330000	10168000	14471000	0	12426000	0	14756000	10197000	0	9698400	9164500	16458000	0	12192000	16962000	0	14705000	-1.30242	0.0272533	-0.943621	-1.31273	0.0807605	0.308528	0.598603	0.3588	-0.0103039	0.0535072	0.281274	1.51291	0.00871434	0.680829	2.4285			No	No
O54916	RalBP1-associated Eps domain-containing protein 1	Reps1	S561	P97868	E3 ubiquitin-protein ligase RBBP6	Rbbp6	767	0.999905	96.342	PPPPPRPQPSHSRSSSLDMNRTFAVTTGQQQ	34564000	28865000	35226000	11124000	7855300	5506200	23163000	20373000	30258000	31987000	25627000	34354000	12341000	6309800	4890100	12245000	7460600	6745100	0.42179	-0.761656	0.11801	0.377381	-0.905649	-0.59671	0.000128191	-0.303779	-0.0444092	-0.143992	0.164946	3.63166	1.07887	0.859229	2.15731	1	FALSE	No	No
O54928	Suppressor of cytokine signaling 5	Socs5	S44	Q03391	Glutamate receptor ionotropic, NMDA 2D	Grin2d	371	0.999326	111.81	NVEMNPNRCPSVKEKSISLGEAAPQQESSPL	350510000	423760000	643340000	281220000	277570000	243100000	358020000	474060000	793550000	323060000	348880000	680060000	492760000	478530000	424020000	440430000	421390000	384800000	4.22474	4.32746	4.51915	4.18083	5.09513	5.01079	0.00375644	0.294414	-0.0439044	0.767677	0.68333	3.15427	0.298174	10.5151	11.1275	5	TRUE	No	No
O54928	Suppressor of cytokine signaling 5	Socs5	S46	Q04692	SWI/SNF-related matrix-associated actin-dependent regulator of chromatin subfamily A containing DEAD/H box 1	Smarcad1	949	0.999877	111.81	EMNPNRCPSVKEKSISLGEAAPQQESSPLRE	568710000	590710000	444090000	380880000	335440000	291790000	598600000	683630000	511700000	586190000	524710000	405530000	640190000	570050000	499930000	574200000	507770000	451830000	4.43897	4.6522	4.73137	4.415	5.38436	5.30523	3.14133e-05	0.292403	-0.023974	0.732166	0.653033	6.69461	0.326511	11.6895	9.83449	5	TRUE	No	No
O54928	Suppressor of cytokine signaling 5	Socs5	S56	Q08048	Hepatocyte growth factor;Hepatocyte growth factor alpha chain;Hepatocyte growth factor beta chain	Hgf	400	0.499158	57.802	KEKSISLGEAAPQQESSPLRENVALQLGLSP	0	0	0	0	0	0	0	0	0	0	0	0	0	0	0	0	0	0																		No	No
O54928	Suppressor of cytokine signaling 5	Socs5	S57	Q14AX6	Cyclin-dependent kinase 12	Cdk12	278	0.499158	57.802	EKSISLGEAAPQQESSPLRENVALQLGLSPS	0	0	0	0	0	0	0	0	0	0	0	0	0	0	0	0	0	0																		No	No
O54940	BCL2/adevirus E1B 19 kDa protein-interacting protein 2	Bnip2	S114	Q14B70	Highly divergent homeobox	Hdx	192	0.999901	203.92	DDLPKPKTTEVIRKGSITEYTATEEKGDGRR	15846000	13870000	22283000	6391600	0	0	13790000	12403000	10282000	19859000	15979000	21203000	9473600	0	0	12171000	9386700	0	-0.525944	-1.20463	-0.889111	-0.311083	-0.666055	-0.338143	0.0679966	-0.363167	0.214862	0.538573	0.866485	1.38739	1.8472	1.24247	2.27989			No	No
O54956	DNA polymerase epsilon subunit 2	Pole2	S505	Q2EMV9	Poly [ADP-ribose] polymerase 14	Parp14	299	1	55.011	TNTDCLCINPGSFPRSGFAFKVFYPSSKTVE	15594000	22988000	0	0	0	0	19525000	24359000	0	26859000	26842000	0	0	0	0	0	0	0	-0.319797		0.0263415	0.272016			0.0986483	0.346139	0.591813			2.04482	2.35796					No	No
O54956	DNA polymerase epsilon subunit 2	Pole2	S515	Q2EMV9	Poly [ADP-ribose] polymerase 14	Parp14	308	1	55.011	GSFPRSGFAFKVFYPSSKTVEDSKLQGF___	15594000	22988000	0	0	0	0	19525000	24359000	0	26859000	26842000	0	0	0	0	0	0	0	-0.319797		0.0263415	0.272016			0.0986483	0.346139	0.591813			2.04482	2.35796					No	No
O54956	DNA polymerase epsilon subunit 2	Pole2	S516	Q3TDQ1	Dolichyl-diphosphooligosaccharide--protein glycosyltransferase subunit STT3B	Stt3b	508	1	55.011	SFPRSGFAFKVFYPSSKTVEDSKLQGF____	15594000	22988000	0	0	0	0	19525000	24359000	0	26859000	26842000	0	0	0	0	0	0	0	-0.319797		0.0263415	0.272016			0.0986483	0.346139	0.591813			2.04482	2.35796					No	No
O54962	Barrier-to-autointegration factor	Banf1	S4	Q3U1J4	DNA damage-binding protein 1	Ddb1	3	0.999667	125.16	____________MTTSQKHRDFVAEPMGEKP	702580000	154590000	350790000	209440000	1235000	49011000	556720000	0	184230000	601510000	117200000	274410000	86264000	0	0	82571000	0	0	-0.816865	-3.67685	-0.780987	-0.992691	-1.58263	-1.33884	0.355065	0.0358784	-0.175826	2.09422	2.33801	3.5581	1.30709	2.49078	2.475			No	Yes
O54967	Activated CDC42 kinase 1	Tnk2	S567	Q3U1Y4	DENN domain-containing protein 4B	Dennd4b	851	0.999994	93.556	LRKPALPRGLWLAKPSARVPGTKADRSSGGE	198820000	221830000	246690000	53032000	25750000	0	109650000	132930000	143850000	161510000	155280000	210640000	36593000	19310000	0	41767000	21695000	0	3.17985	1.38753	2.51739	2.89452	0.876036	1.15565	3.65714e-06	-0.662461	-0.285322	-0.511497	-0.231882	10.3936	6.87495	2.07097	2.01614	1	TRUE	Yes	No
O54988	STE20-like serine/threonine-protein kinase	Slk	S377	Q3U1Y4	DENN domain-containing protein 4B	Dennd4b	853	0.910031	62.69	SVSERTEQSTSEDKFSNKILNEKPTTDGPEK	5193100	3835700	0	0	0	0	4841200	5773000	0	6518600	4339900	0	0	0	0	0	0	0	-2.40462		-2.01813	-2.06375			0.10853	0.386486	0.34087			1.54036	2.4435					Yes	No
O55003	BCL2/adevirus E1B 19 kDa protein-interacting protein 3	Bnip3	S88	Q3U1Y4	DENN domain-containing protein 4B	Dennd4b	854	0.999808	151.3	AEIDSHSFGEKNSTLSEEDYIERRREVESIL	8592800	6897000	0	3197300	3644400	2475300	4418900	4417000	0	8428700	5827500	0	3320200	0	1548700	2434700	1882300	1563600	-1.61811	-2.11505	-2.2771	-1.66577	-2.56237	-2.73876	0.82598	-0.658986	-0.0476544	-0.447313	-0.623705	2.23927	2.02286	1.7913	3.68638			No	No
O55022	Membrane-associated progesterone receptor component 1	Pgrmc1	S181	Q3UCQ1	Forkhead box protein K2	Foxk2	252	0.999999	245.1	HVGKLLKEGEEPTVYSDDEEPKDETARKNE_	1305000000	2113900000	1279000000	1043300000	805130000	609820000	466740000	1831300000	2281700000	1410900000	1741100000	2670700000	1113900000	857940000	632930000	837440000	647040000	558180000	2.02968	1.89001	1.96009	2.24494	1.83352	1.74766	0.733678	-0.0695809	0.215261	-0.0564928	-0.142355	0.205008	0.678385	1.11458	6.38618			No	No
O55028	[3-methyl-2-oxobutaate dehydrogenase [lipoamide]] kinase, mitochondrial	Bckdk	S31	Q3UCQ1	Forkhead box protein K2	Foxk2	254	0.498683	123.68	SLWPLLGSSLSLRARSTSATDTHHVELARER	0	0	0	0	0	0	0	0	0	0	0	0	0	0	0	0	0	0																		Yes	No
O55028	[3-methyl-2-oxobutaate dehydrogenase [lipoamide]] kinase, mitochondrial	Bckdk	S33	Q3UCV8	Ubiquitin thioesterase otulin	Otulin	56	0.684723	79.614	WPLLGSSLSLRARSTSATDTHHVELARERSK	0	87690000	0	0	0	0	0	62318000	0	0	150360000	0	0	0	0	0	0	0	1.84509		1.44763	2.83257			0.639525	-0.397457	0.987483			1.24247	1.24247					Yes	No
O55029	Coatomer subunit beta'	Copb2	S859	Q3UIL6	Pleckstrin homology domain-containing family A member 7	Plekha7	364	0.490034	61.499	PSRPTAQQEPDGKPASSPVIMASQTTHKEEK	0	0	0	0	0	0	0	0	0	0	0	0	0	0	0	0	0	0																		No	No
O55029	Coatomer subunit beta'	Copb2	S860	Q3UYV9	Nuclear cap-binding protein subunit 1	Ncbp1	8	0.490034	61.499	SRPTAQQEPDGKPASSPVIMASQTTHKEEKS	0	0	0	0	0	0	0	0	0	0	0	0	0	0	0	0	0	0																		No	No
O55033	Cytoplasmic protein NCK2	Nck2	S90	Q569Z6	Thyroid hormone receptor-associated protein 3	Thrap3	54	0.905187	141.06	LGLGKTRRKPSARDASPTPSTDAEYPANGSG	7834800	9492100	15411000	0	0	3056600	7158300	8197300	10137000	9250700	10958000	12985000	0	0	2896400	0	0	2992000	-1.22438	-1.94314	-1.41041	-1.09567	-2.04283	-1.96399	0.00198229	-0.18603	0.128704	-0.0996872	-0.0208501	1.39222	0.568535	1.24247	1.24247	1	FALSE	No	No
O55091	Protein IMPACT	Impact	S137	Q5DW34	Histone-lysine N-methyltransferase EHMT1	Ehmt1	950	0.999072	59.005	PDPDVKKKTEEVEVESEEDPILEHPPENPVK	9373200	9252400	11718000	0	0	0	5940200	5879400	8375200	7474700	4981800	8715100	0	0	0	0	0	0	-1.28221		-1.75175	-1.76902			1.44613e-09	-0.469541	-0.486816			8.90331	5.87731					No	No
O55123	Stromelysin-2	Mmp10	S132	Q5F2E7	Nuclear fragile X mental retardation-interacting protein 2	Nufip2	219	1	101.89	RIVNYTPDLPRQSVDSAIEKALKVWEEVTPL	16991000	47671000	57252000	16939000	12934000	11844000	20853000	53419000	72419000	13194000	29728000	37379000	43186000	31529000	34082000	72944000	57891000	60475000	0.555115	0.0487206	0.950737	0.0634818	1.40408	2.30162	3.75208e-05	0.395621	-0.491633	1.35536	2.2529	3.58938	3.34593	6.63164	8.25996	6	TRUE	No	No
O55143	Sarcoplasmic/endoplasmic reticulum calcium ATPase 2	Atp2a2	S663	Q5SSE9	ATP-binding cassette sub-family A member 13	Abca13	4752	0.97094	99.844	TSKAFTGREFDELSPSAQRDACLNARCFARV	6360400	6995300	8201000	0	0	0	5285100	5326300	6452400	6196100	5270200	5406300	0	0	0	0	0	0	-3.64106		-3.95818	-3.95048			2.60134e-06	-0.317117	-0.309415			2.19599	1.68353					No	No
O55201	Transcription elongation factor SPT5	Supt5h	S664	Q5SSZ5	Tensin-3	Tns3	773	0.9882	133.86	PRDVTNLTVGGFTPMSPRISSPMHPSAEGQH	0	0	0	0	0	0	0	0	0	0	0	0	0	0	0	0	0	0																		No	Yes
O55229	Choline/ethalamine kinase	Chkb	S204	Q5U4C3	Splicing factor, arginine/serine-rich 19	Scaf1	239	0.999634	50.464	FGTMERYLKQIQDLPSTSLPQMNLVEMYSLK	0	0	0	0	0	14041000	0	0	0	0	0	0	0	0	0	0	0	0		0.256503					0.458197							1.24247	1.24247			No	No
O55229	Choline/ethalamine kinase	Chkb	S206	Q60598	Src substrate cortactin	Cttn	421	0.999634	50.464	TMERYLKQIQDLPSTSLPQMNLVEMYSLKDE	0	0	0	0	0	14041000	0	0	0	0	0	0	0	0	0	0	0	0		0.256503					0.458197							1.24247	1.24247			No	No
O70133	ATP-dependent RNA helicase A	Dhx9	S136	Q60823	RAC-beta serine/threonine-protein kinase	Akt2	255	0.975301	170.37	KAEENNSGVESSGYGSPGPTWDRGANLKDYY	7724600	9130900	9183900	4517300	0	3513800	4125100	5767000	6932000	6687700	4576700	7171700	5082500	0	4267700	5263200	4837200	5813000	-4.28016	-4.4648	-4.43271	-4.71622	-4.32513	-4.22096	0.453455	-0.152544	-0.436053	0.13967	0.243835	1.82388	3.55136	1.34727	2.4011			No	Yes
O70133	ATP-dependent RNA helicase A	Dhx9	S96	Q60876	Eukaryotic translation initiation factor 4E-binding protein 1	Eif4ebp1	33	0.378361	46.449	PAVGIVPPPPILSDTSDSTASAAEGLPAPMG	0	0	0	0	0	0	0	0	0	0	0	0	0	0	0	0	0	0																		No	Yes
O70133	ATP-dependent RNA helicase A	Dhx9	S98	Q60974	Nuclear receptor corepressor 1	Ncor1	2115	0.378361	46.449	VGIVPPPPILSDTSDSTASAAEGLPAPMGGP	0	0	0	0	0	0	0	0	0	0	0	0	0	0	0	0	0	0																		No	Yes
O70133	ATP-dependent RNA helicase A	Dhx9	S101	Q61029	Lamina-associated polypeptide 2, isoforms beta/delta/epsilon/gamma	Tmpo	182	0.378361	46.449	VPPPPILSDTSDSTASAAEGLPAPMGGPLPP	0	0	0	0	0	0	0	0	0	0	0	0	0	0	0	0	0	0																		No	Yes
O70161	Phosphatidylisitol 4-phosphate 5-kinase type-1 gamma	Pip5k1c	S554	Q61033	Lamina-associated polypeptide 2, isoforms alpha/zeta	Tmpo	182	0.797062	69.649	PSDTSEQPRYRRRTQSSGQDGRPQEEPHAED	32546000	0	23930000	0	0	0	17105000	0	15616000	35571000	0	18135000	0	0	0	0	0	0	0.18938		-0.436154	0.0418834			0.149051	-0.625533	-0.147496			2.12102	0.500558					No	No
O70251	Elongation factor 1-beta	Eef1b	S106	Q61083	Mitogen-activated protein kinase kinase kinase 2	Map3k2	240	0.999997	182.33	GAADAKDDDDIDLFGSDDEEESEEAKKLREE	0	0	0	0	0	0	0	106800000	17562000	0	0	0	0	0	71860000	0	50121000	0			-3.55302		-1.39188	-2.38798	0.630416					1.51411		1.24247	1.24247			No	No
O70251	Elongation factor 1-beta	Eef1b	S112	Q61136	Serine/threonine-protein kinase PRP4 homolog	Prpf4b	849	0.970807	104.44	DDDDIDLFGSDDEEESEEAKKLREERLAQYE	0	3677600	0	0	0	0	0	0	0	5819700	0	0	0	0	0	0	0	0	-7.11171			-6.5742			0.562539		0.537509			1.24247	0.230871					No	No
O70251	Elongation factor 1-beta	Eef1b	S90	Q61136	Serine/threonine-protein kinase PRP4 homolog	Prpf4b	141	0.247271	59.496	SLGKYGPSSVEDTTGSGAADAKDDDDIDLFG	0	0	0	0	0	0	0	0	0	0	0	0	0	0	0	0	0	0																		No	No
O70279	Protein DGCR14	Dgcr14	S394	Q61137	Astrotactin-1	Astn1	893	1	120.9	RRVTENLASLTPKGLSPAMSPALQRLVSRTA	2784100	2813000	2955900	1507100	0	1227000	2536600	3026600	2325100	3837900	2640800	3081400	2573800	0	1720300	2715300	0	1969700	-3.10091	-3.27448	-3.09655	-2.8948	-2.67025	-2.46316	0.847856	0.00435517	0.206112	0.604233	0.81132	0.156616	2.07598	2.2419	2.34804			No	No
O70279	Protein DGCR14	Dgcr14	S398	Q61214;Q9Z188	Dual specificity tyrosine-phosphorylation-regulated kinase 1A;Dual specificity tyrosine-phosphorylation-regulated kinase 1B	Dyrk1a;Dyrk1b	321;273	1	120.9	ENLASLTPKGLSPAMSPALQRLVSRTASKYT	2784100	2813000	2955900	1507100	0	1227000	2536600	3026600	2325100	3837900	2640800	3081400	2573800	0	1720300	2715300	0	1969700	-3.10091	-3.27448	-3.09655	-2.8948	-2.67025	-2.46316	0.847856	0.00435517	0.206112	0.604233	0.81132	0.156616	2.07598	2.2419	2.34804			No	No
O70305	Ataxin-2	Atxn2	S741	Q61937	Nucleophosmin	Npm1	67	0.812051	142.19	NSPAGSKENVKASETSPSFSKADNKGMSPVV	12344000	0	13562000	0	0	0	12359000	0	20834000	8513000	0	13880000	0	0	0	0	0	0	-0.919581		-0.462624	-1.18248			0.104314	0.456956	-0.262902			1.6922	1.06584					No	No
O70305	Ataxin-2	Atxn2	S697	Q61990	Poly(rC)-binding protein 2	Pcbp2	178	0.881581	47.518	GIIPAEAVSMPVPAASPTPASPASNRALTPS	0	0	0	9469300	7776500	4680900	0	0	0	0	0	0	10210000	10023000	4819800	15476000	10826000	5022700		-0.922044			-0.781222	-0.446844	9.84907e-05			0.140822	0.4752			1.84968	2.43709			No	No
O70305	Ataxin-2	Atxn2	S908	Q63844	Mitogen-activated protein kinase 3	Mapk3	205	0.842938	53.828	NPRSFSQPKPSTTPTSPRPQAQPSPSMVGHQ	0	0	0	9575900	0	8565500	0	0	0	0	0	0	8294600	0	8813800	8528500	0	7065700		-0.538965			-0.647561	-0.716145	0.104728			-0.108596	-0.17718			1.05112	1.84338			No	No
O70305	Ataxin-2	Atxn2	S832	Q68FF6	ARF GTPase-activating protein GIT1	Git1	607	0.993858	132.01	SSSSSNCTSGSSKTNSPSISPSMLSNAEHKR	16533000	17951000	15807000	10121000	6210500	2402500	14244000	17494000	15629000	14908000	13389000	16071000	7311600	7634400	1714200	7806300	6186500	2636300	-0.546629	-1.31892	-0.506775	-0.667297	-1.56985	-1.35504	0.0883499	0.0398535	-0.120669	-0.250928	-0.0361121	1.45667	1.97453	0.833414	0.761223			No	No
O70305	Ataxin-2	Atxn2	S836	Q69ZA1	Cyclin-dependent kinase 13	Cdk13	352	0.912201	132.01	SNCTSGSSKTNSPSISPSMLSNAEHKRGPEV	16533000	17951000	15807000	3421100	2601000	2402500	14244000	17494000	15629000	14908000	13389000	16071000	2601200	2664200	1714200	2645900	2473400	2636300	-0.546629	-2.25908	-0.506775	-0.667297	-2.57313	-2.3162	8.80235e-10	0.0398535	-0.120669	-0.314048	-0.0571273	1.45667	1.97453	2.50789	0.501487	4	FALSE	No	No
O70305	Ataxin-2	Atxn2	S838	Q69ZA1	Cyclin-dependent kinase 13	Cdk13	400	0.608576	92.133	CTSGSSKTNSPSISPSMLSNAEHKRGPEVTS	0	0	0	6700200	3609500	0	0	0	0	0	0	0	4710300	4970100	0	5160400	3713100	0		-1.52211			-1.5818	-1.62609	0.123082			-0.0596922	-0.103976			0.284191	0.871526			No	No
O70310	Glycylpeptide N-tetradecayltransferase 1	Nmt1	S47	Q69ZF8	E3 ubiquitin-protein ligase MSL2	Msl2	453	0.999961	127.3	DCENEEDNSHNRSGLSPANDTGAKKKKKKQK	60654000	68982000	77640000	21739000	12620000	9138300	72847000	62735000	91815000	51377000	36550000	75297000	10355000	6341800	5771600	12038000	7516900	5701400	1.56029	0.176848	1.52231	1.00669	-0.561204	-0.960525	6.1209e-06	-0.0379828	-0.553603	-0.738052	-1.13737	0.0870837	4.25015	6.23435	5.15639	4	FALSE	No	No
O70311	Glycylpeptide N-tetradecayltransferase 2	Nmt2	S61	Q6A0A9	Constitutive coactivator of PPAR-gamma-like protein 1	FAM120A	392	0.995227	49.865	KKKKKKQKRKKEKPNSGGTKSDSASDSQEIK	7980300	10413000	3679200	3949300	0	0	7380000	8049100	4896100	12271000	9554700	7097600	2122100	0	0	2152800	0	0	-1.85983	-1.89921	-1.75449	-1.31618	-2.82447	-2.6941	0.00819096	0.105343	0.54365	-0.925267	-0.794888	0.0435025	2.95648	1.24247	1.24247	3	TRUE	No	No
O70311	Glycylpeptide N-tetradecayltransferase 2	Nmt2	S66	Q6DFV3	Rho GTPase-activating protein 21	Arhgap21	875	0.680677	49.865	KQKRKKEKPNSGGTKSDSASDSQEIKIQQSS	7980300	10413000	3679200	3949300	0	0	7380000	8049100	4896100	12271000	9554700	7097600	2122100	0	0	2152800	0	0	-1.85983	-1.89921	-1.75449	-1.31618	-2.82447	-2.6941	0.00819096	0.105343	0.54365	-0.925267	-0.794888	0.0435025	2.95648	1.24247	1.24247	3	TRUE	No	No
O70311	Glycylpeptide N-tetradecayltransferase 2	Nmt2	S68	Q6PDM2	Serine/arginine-rich splicing factor 1	Srsf1	202	0.674571	49.865	KRKKEKPNSGGTKSDSASDSQEIKIQQSSKH	7980300	10413000	3679200	3949300	0	0	7380000	8049100	4896100	12271000	9554700	7097600	2122100	0	0	2152800	0	0	-1.85983	-1.89921	-1.75449	-1.31618	-2.82447	-2.6941	0.00819096	0.105343	0.54365	-0.925267	-0.794888	0.0435025	2.95648	1.24247	1.24247	3	TRUE	No	No
O70318	Band 4.1-like protein 2	Epb41l2	S201	Q6PIU9	Uncharacterized protein FLJ45252 homolog		291	1	121.32	ETKEVQTSELKAEVASQKATKKTKTVLAKVT	0	7199200	31741000	5207200	1678700	2558500	0	6078600	17861000	0	3965300	26429000	10519000	7787500	3873200	8882600	6899100	3952600	0.627618	-1.89065	0.06774	-0.113545	-2.27902	-2.57814	0.654845	-0.559878	-0.741163	-0.388369	-0.687498	1.41234	1.71711	1.52222	2.0695			No	No
O70318	Band 4.1-like protein 2	Epb41l2	S38	Q6RHR9	Membrane-associated guanylate kinase, WW and PDZ domain-containing protein 1	Magi1	616	1	201.57	SKEKAKEVENEQTPVSEPEEEKGSQPGPPVE	13166000	6760000	18653000	8533400	3932500	0	10293000	8819700	16029000	27111000	9395500	17809000	59947000	45346000	34134000	66371000	32784000	25683000	0.187976	-0.817799	0.150249	0.57766	0.451665	0.0385056	0.287862	-0.0377273	0.389685	1.26946	0.856304	1.00923	0.760748	5.73339	4.76808			No	No
O70318	Band 4.1-like protein 2	Epb41l2	S698	Q6XUX1	Dual serine/threonine and tyrosine protein kinase	Dstyk	271	1	122.46	KDESVITEEMNGKEMSPGHGPGETRKVEPVA	0	0	0	4838900	1763000	0	0	18166000	17589000	0	0	0	15453000	10013000	0	14310000	8667400	6609700		-1.80573	0.846385		-1.55285	-1.99183	0.0674691			0.252873	-0.186103	2.33776		0.782948	0.79008			No	No
O70318	Band 4.1-like protein 2	Epb41l2	S541	Q6ZPZ3	Zinc finger CCCH domain-containing protein 4	Zc3h4	155	0.680477	50.942	DRPAPQFERASSKRVSRSLDGAPIGVVDQSP	8427900	0	0	6274200	9610000	5602800	5671500	0	0	6862800	0	0	14551000	13081000	7273900	10732000	10526000	9045900	-0.477127	-0.584992	-0.925458	-0.696962	-1.57049	-1.88588	0.282327	-0.448331	-0.219835	-0.985503	-1.30088	1.24247	1.24247	2.89689	3.19363			No	No
O70318	Band 4.1-like protein 2	Epb41l2	S543	Q7JJ13	Bromodomain-containing protein 2	Brd2	629	0.680477	50.942	PAPQFERASSKRVSRSLDGAPIGVVDQSPPG	8427900	0	0	6274200	9610000	5602800	5671500	0	0	6862800	0	0	14551000	13081000	7273900	10732000	10526000	9045900	-0.477127	-0.584992	-0.925458	-0.696962	-1.57049	-1.88588	0.282327	-0.448331	-0.219835	-0.985503	-1.30088	1.24247	1.24247	2.89689	3.19363			No	No
O70318	Band 4.1-like protein 2	Epb41l2	S555	Q7TSC1	Protein PRRC2A	Prrc2a	1092	0.738147	50.942	VSRSLDGAPIGVVDQSPPGEGSVPGPGVISY	8427900	0	0	6274200	9610000	5602800	5671500	0	0	6862800	0	0	14551000	13081000	7273900	10732000	10526000	9045900	-0.477127	-0.584992	-0.925458	-0.696962	-1.57049	-1.88588	0.282327	-0.448331	-0.219835	-0.985503	-1.30088	1.24247	1.24247	2.89689	3.19363			No	No
O70318	Band 4.1-like protein 2	Epb41l2	S665	Q80TQ5	Pleckstrin homology domain-containing family M member 2	Plekhm2	710	0.415652	75.334	WEKRRVTPLPFQPQASSHETLNVVEEKKRAE	0	0	0	0	0	0	0	0	0	0	0	0	0	0	0	0	0	0																		No	No
O70318	Band 4.1-like protein 2	Epb41l2	S666	Q80U87	Ubiquitin carboxyl-terminal hydrolase 8	Usp8	679	0.776719	78.418	EKRRVTPLPFQPQASSHETLNVVEEKKRAEV	0	27894000	50493000	0	0	0	0	27835000	42597000	0	20568000	43845000	0	0	0	0	0	0	1.93951		1.79225	1.43905			0.228908	-0.147255	-0.500459			1.69478	1.99284					No	No
O70404	Vesicle-associated membrane protein 8	Vamp8	S55	Q80UU9	Membrane-associated progesterone receptor component 2	Pgrmc2	204	0.931911	110.26	NLDHLRNKTEDLEATSEHFKTTSQKVARKFW	13190000	25190000	10773000	5054100	2991900	0	9062400	18614000	7857900	9720000	16960000	11984000	6242000	5076600	0	7662900	5050700	0	-4.33007	-5.33886	-4.64848	-4.68746	-5.18768	-4.28015	0.357141	-0.318411	-0.357386	0.151179	1.0587	2.31545	1.7678	0.450692	2.44045			No	No
O70405	Serine/threonine-protein kinase ULK1	Ulk1	S637	Q80YP0;P11440;P97377	Cyclin-dependent kinase 3;Cyclin-dependent kinase 1;Cyclin-dependent kinase 2	Cdk3;Cdk1;Cdk2	15;15;15	0.975495	100.18	SPTKAGPSFDFPKTPSSQNLLTLLARQGVVM	1597300	1284100	2147600	0	0	0	1837800	1396000	0	2661900	1212700	0	0	0	0	0	0	0	-3.89884		-3.74084	-3.62952			0.038004	0.158007	0.269322			0.622684	0.334385					Yes	No
O70435	Proteasome subunit alpha type-3	Psma3	S250	Q80Z38	SH3 and multiple ankyrin repeat domains protein 2	Shank2	441	1	302.35	EAEKYAKESLKEEDESDDDNM__________	0	0	0	0	0	0	102830000	666300000	82963000	605960000	0	782710000	512580000	456550000	392650000	416110000	364950000	344350000			0.512449	1.80815	3.49001	3.17349	0.000327179					1.59777	2.18909	5.6088	5.03858			No	No
O70439	Syntaxin-7	Stx7	S125	Q810A7	ATP-dependent RNA helicase DDX42	Ddx42	183	0.905808	114.55	QAAEREKEFVARVRASSRVSGGFPEDSSKEK	0	0	17007000	0	5038000	0	0	0	13443000	0	0	21972000	0	5065800	0	0	5706100	0	-1.10486	-2.69336	-1.15979	-1.0793	-2.87464	-2.35645	0.943095	-0.0549314	0.0255597	-0.181276	0.336909	1.24247	1.24247	1.24247	1.24247			No	No
O70439	Syntaxin-7	Stx7	S126	Q8BHA0	INO80 complex subunit C	Ino80c	36	0.662367	77.037	AAEREKEFVARVRASSRVSGGFPEDSSKEKN	14751000	19176000	0	7764700	5038000	7907800	22158000	15440000	0	24777000	18797000	0	6772000	5065800	4195100	6194900	5706100	7359100	-1.5318	-2.00997	-1.12979	-1.13122	-2.29771	-2.2643	0.969502	0.402009	0.400581	-0.287735	-0.254324	1.01265	1.4599	2.23632	1.11885			No	No
O70439	Syntaxin-7	Stx7	S129	Q8BVA5	UPF0554 protein C2orf43 homolog		144	0.999934	114.55	REKEFVARVRASSRVSGGFPEDSSKEKNLVS	24794000	33265000	39891000	18089000	6876900	13113000	30430000	28637000	33637000	36763000	34741000	42880000	16686000	5610800	9156800	16617000	9454500	13803000	-0.464878	-1.21042	-0.249099	-0.307234	-1.43953	-1.2445	0.0938062	0.21578	0.157645	-0.229111	-0.0340854	1.29068	0.512562	4.49404	0.55565			No	No
O70472	Transmembrane protein 131	Tmem131	S1318	Q8BWJ3	Phosphorylase b kinase regulatory subunit alpha, liver isoform	Phka2	746	0.937783	57.051	PPPVPQHQEPPPERLSPAPLTHPSHPERAST	0	0	0	0	3801900	2037500	0	0	0	0	0	0	0	3940600	1319100	0	4046300	1641800		-2.18049			-2.50093	-2.2626	0.195863			-0.320442	-0.0821105			1.19141	0.0930444			No	No
O70472	Transmembrane protein 131	Tmem131	S1332	Q8BWJ3	Phosphorylase b kinase regulatory subunit alpha, liver isoform	Phka2	748	0.792328	57.051	LSPAPLTHPSHPERASTTRHSSEDSDITSLI	0	0	0	0	3801900	2037500	0	0	0	0	0	0	0	3940600	1319100	0	4046300	1641800		-2.18049			-2.50093	-2.2626	0.195863			-0.320442	-0.0821105			1.19141	0.0930444			No	No
O70472	Transmembrane protein 131	Tmem131	S1864	Q8CFS6	Potassium voltage-gated channel subfamily V member 2	Kcnv2	516	0.499915	78.069	TYNPWRIWSPTVGRRSSDPWSNSHFPHEN__	4740700	0	0	0	0	0	4865700	0	0	4688000	0	0	0	0	0	0	0	0	-2.27097		-2.04436	-2.32105			0.698277	0.226613	-0.050073			1.24247	1.24247					No	No
O70472	Transmembrane protein 131	Tmem131	S1865	Q8CFS6	Potassium voltage-gated channel subfamily V member 2	Kcnv2	517	0.931459	78.069	YNPWRIWSPTVGRRSSDPWSNSHFPHEN___	4740700	0	5243100	0	2074100	2410500	4865700	0	3795100	4688000	0	5185400	0	1841900	1384500	0	1901300	1764100	-2.29544	-2.49634	-2.36341	-2.32307	-3.01463	-2.75558	0.982581	-0.067972	-0.0276314	-0.518295	-0.259241	0.142789	1.44548	1.71405	1.54105			No	No
O70480	Vesicle-associated membrane protein 4	Vamp4	S30	Q8CI71	Coiled-coil domain-containing protein 132	Ccdc132	557	1	193.18	TGSVKSERRNLLEDDSDEEEDFFLRGPSGPR	34124000	27135000	40344000	11335000	7533800	3486100	20846000	20976000	30304000	24631000	20048000	30387000	8129600	5167300	3441800	9504000	6317200	5997200	0.451144	-0.992531	0.0820841	0.0746336	-1.37134	-0.855091	7.85749e-05	-0.36906	-0.376511	-0.378814	0.137439	4.24329	4.04796	2.53927	0.202374	1	FALSE	No	No
O70494	Transcription factor Sp3	Sp3	S72	Q8JZX4	Splicing factor 45	Rbm17	214	0.999997	64.415	PLALLAATCSKIGPPSPGDDDEEAAVAAAAG	13581000	12352000	0	6115000	0	3094300	9240200	0	0	19467000	0	11965000	4792700	0	2487400	7130800	0	2728200	0.640313	-0.028426	0.478226	0.835241	0.392628	0.459321	0.933844	-0.162088	0.194927	0.421054	0.487747	1.29683	0.198705	1.9018	1.67603			No	Yes
O70546	Lysine-specific demethylase 6A	Kdm6a	S1061	Q8K012	Formin-binding protein 1-like	Fnbp1l	506	0.99877	98.421	SLREENEKRSHHKDHSDSESTSSDNSGKRRK	12395000	0	2358200	0	0	986980	7890700	0	3011400	12355000	0	2525200	0	0	813950	0	0	774110	-2.17851	-3.57398	-2.18151	-2.14307	-3.87408	-3.91449	0.577972	-0.00299699	0.0354389	-0.300101	-0.340515	0.826484	0.435129	1.24247	1.24247			No	Yes
O70551	SRSF protein kinase 1	Srpk1	S443	Q8K019	Bcl-2-associated transcription factor 1	Bclaf1	381	0.777499	67.388	AEQSLTRQDITQLEESIRADTPSGDEQEPNG	0	0	0	0	0	0	0	0	0	8643300	0	0	0	0	0	0	0	0				-1.43844			0.458197						1.24247					Yes	No
O70551	SRSF protein kinase 1	Srpk1	S450	Q8K019	Bcl-2-associated transcription factor 1	Bclaf1	283	0.968857	67.388	QDITQLEESIRADTPSGDEQEPNGALDSKGK	0	0	0	0	0	0	0	0	0	8643300	0	0	0	0	0	0	0	0				-1.43844			0.458197						1.24247					Yes	No
O70585	Dystrobrevin beta	Dtnb	S524	Q8K310	Matrin-3	Matr3	597	0.872558	74.471	QLEGLMKLLKAQATGSPHTSPTHGGGRPMPM	0	15750000	0	5310400	4002400	4393400	0	14855000	0	0	14261000	0	14515000	14658000	17708000	15899000	15932000	16634000	-0.63197	-1.55009	-0.621068	-0.5657	0.196542	0.3278	0.00123605	0.0109027	0.06627	1.74663	1.87789	1.24247	1.24247	4.98809	7.12387	5	TRUE	No	No
O70585	Dystrobrevin beta	Dtnb	S528	Q8R146	Acylamino-acid-releasing enzyme	Apeh	283	0.725549	74.471	LMKLLKAQATGSPHTSPTHGGGRPMPMPVRS	0	15750000	0	5310400	4002400	4393400	0	14855000	0	0	14261000	0	14515000	14658000	17708000	15899000	15932000	16634000	-0.63197	-1.55009	-0.621068	-0.5657	0.196542	0.3278	0.00123605	0.0109027	0.06627	1.74663	1.87789	1.24247	1.24247	4.98809	7.12387	5	TRUE	No	No
O88286	Protein Wiz	Wiz	S1039	Q8R146	Acylamino-acid-releasing enzyme	Apeh	284	0.932272	54.152	LTLAGSPTPKNPEDKSPQLSLSPRPTSPKAQ	9699400	13246000	0	6947300	6609200	6630100	9551200	11432000	0	11889000	11783000	0	9620400	8567400	7661500	9890700	9372300	9783700	-1.05997	-0.981779	-1.03513	-0.909766	-0.662403	-0.410843	0.118685	0.0248398	0.150206	0.319376	0.570937	0.125038	1.6129	4.58505	8.25385			No	Yes
O88286	Protein Wiz	Wiz	S1043	Q8R4G0	Netrin-G1	Ntng1	47	0.926858	86.016	GSPTPKNPEDKSPQLSLSPRPTSPKAQWPQS	9456800	4884400	0	6077500	12583000	11231000	12440000	7203300	0	10519000	4367400	0	9620100	15099000	15969000	10130000	12273000	14924000	-1.79789	-0.483	-1.17769	-1.71401	-0.0367188	-0.0666143	0.00769106	0.620206	0.083884	0.446281	0.416386	2.22055	1.62142	3.96404	2.52122	5	FALSE	No	Yes
O88286	Protein Wiz	Wiz	S1045	Q8VHJ5	Serine/threonine-protein kinase MARK1	Mark1	494	0.99985	142.4	PTPKNPEDKSPQLSLSPRPTSPKAQWPQSED	33284000	44824000	4716900	22973000	18249000	12706000	36217000	48550000	5465100	38890000	38493000	4330800	35449000	23493000	17257000	40379000	25118000	17730000	-0.351617	0.394585	-0.072436	-0.328929	0.840384	1.02564	0.593416	0.279181	0.0226886	0.445799	0.631055	2.88759	1.00357	3.65916	3.20411			No	Yes
O88286	Protein Wiz	Wiz	S1050	Q91V17	E3 ubiquitin-protein ligase ZNRF1	Znrf1	72	0.926219	164.66	PEDKSPQLSLSPRPTSPKAQWPQSEDEGPLN	7373600	23190000	20983000	7877000	11847000	17201000	8532700	22950000	26039000	8777300	16449000	22267000	9073700	14632000	23758000	10462000	16696000	24405000	-0.675566	-0.18226	-0.377175	-0.666244	0.111099	0.333413	0.463442	0.298391	0.00932249	0.293358	0.515673	2.65118	0.311784	2.28337	3.76767			No	Yes
O88291	DBIRD complex subunit ZNF326	Znf326	S270	Q91VM5	RNA binding motif protein, X-linked-like-1	Rbmxl1	252	0.977184	164.88	KPKLAKPMDKMNLSKSPTKTDPKNEEEEKRR	14890000	16057000	31202000	4653700	0	4940900	30979000	30317000	44369000	11063000	9884000	22753000	3608000	0	3889700	3536600	0	4314600	1.73823	0.91241	2.99634	1.29299	0.198902	-0.177697	0.0185189	1.25811	-0.445236	-0.713508	-1.09011	3.29156	1.72839	2.13405	1.84242	2	TRUE	No	No
O88343	Electrogenic sodium bicarbonate cotransporter 1	Slc4a4	S61	Q91VN6	Probable ATP-dependent RNA helicase DDX41	Ddx41	33	0.777035	62.993	KRKAGHKEKKEKERISENYSDKSDVENADES	0	0	0	45612000	0	0	0	0	0	0	0	0	52577000	0	0	21393000	0	0		1.63054			1.80639	0.618756	0.664972			0.175856	-1.01178			1.24247	1.24247			No	No
O88343	Electrogenic sodium bicarbonate cotransporter 1	Slc4a4	S65	Q91YM2	Rho GTPase-activating protein 35	Arhgap35	1105	0.857955	76.967	GHKEKKEKERISENYSDKSDVENADESSSSI	11081000	17627000	17981000	12046000	7737300	37509000	9097900	16634000	0	12966000	14255000	0	7282700	7962100	41979000	6680000	4303600	22494000	-0.685838	0.19206	-0.799677	-0.709832	-0.0135243	-0.573508	0.57475	-0.113839	-0.0239937	-0.205585	-0.765568	1.31419	1.16642	0.0140533	2.32523			No	No
O88343	Electrogenic sodium bicarbonate cotransporter 1	Slc4a4	S68	Q91ZU6	Dystonin	Dst	1963	0.991328	76.967	EKKEKERISENYSDKSDVENADESSSSILKP	11081000	17627000	17981000	57658000	7737300	37509000	9097900	16634000	0	12966000	14255000	0	59860000	7962100	41979000	28073000	4303600	22494000	-0.685838	0.945049	-0.799677	-0.709832	0.999491	0.116913	0.0806247	-0.113839	-0.0239937	0.054442	-0.828136	1.31419	1.16642	1.65231	2.80762			No	No
O88343	Electrogenic sodium bicarbonate cotransporter 1	Slc4a4	S245	Q920R0	Alsin	Als2	1463	0.997658	71.872	TVSSASRMFSNPDNGSPAMTHRNLTSSSLND	2952900	0	7294800	0	0	0	2466900	0	0	3493700	2877000	0	0	0	0	0	0	0	-2.3987		-3.02431	-2.8102			0.161081	-0.625609	-0.411502			1.28608	0.371629					No	No
O88343	Electrogenic sodium bicarbonate cotransporter 1	Slc4a4	S255	Q99KN9	Clathrin interactor 1	Clint1	301	0.610011	136.35	NPDNGSPAMTHRNLTSSSLNDISDKPEKDQL	0	9348700	0	0	0	0	0	0	0	0	0	0	0	0	0	0	0	0	-1.38448						0.458197					1.24247	1.24247					No	No
O88343	Electrogenic sodium bicarbonate cotransporter 1	Slc4a4	S256	Q9D0B0	Serine/arginine-rich splicing factor 9	Srsf9	207	0.579649	177.07	PDNGSPAMTHRNLTSSSLNDISDKPEKDQLK	0	0	0	0	0	20838000	0	0	0	0	0	0	0	0	0	0	0	0		0.826074					0.458197							1.24247	1.24247			No	No
O88343	Electrogenic sodium bicarbonate cotransporter 1	Slc4a4	S257	Q9D0Q7	39S ribosomal protein L45, mitochondrial	Mrpl45	209	0.998777	217.65	DNGSPAMTHRNLTSSSLNDISDKPEKDQLKN	61060000	44335000	43751000	3495900	0	0	53097000	39697000	36150000	59581000	39568000	34753000	4056700	0	0	8414100	17262000	0	1.00604	-2.07514	0.923297	0.890946	-1.88966	-0.164972	0.000386187	-0.0827457	-0.115097	0.18548	1.91017	2.44606	1.47696	1.24247	1.79094	6	TRUE	No	No
O88379	Bromodomain adjacent to zinc finger domain protein 1A	Baz1a	S1339	Q9D3S5	NADP-dependent oxidoreductase domain-containing protein 1	Noxred1	296	0.601216	125.23	TETRSLRVGSRSTRHSPSALQDVFVELLSPH	0	0	0	0	0	0	1174300	2156200	0	0	0	0	0	0	0	0	0	0			-3.75033				0.0371327					2.28571						Yes	Yes
O88379	Bromodomain adjacent to zinc finger domain protein 1A	Baz1a	S1341	Q9DA48	Sperm acrosome membrane-associated protein 1	Spaca1	210	0.5	125.23	TRSLRVGSRSTRHSPSALQDVFVELLSPHSK	0	0	0	0	0	0	1174300	0	0	0	0	0	0	0	0	0	0	0			-4.09521				0.458197					1.24247						Yes	Yes
O88379	Bromodomain adjacent to zinc finger domain protein 1A	Baz1a	S1335	Q9DB43	Zinc finger protein-like 1	Zfpl1	180	0.340718	80.994	SAPPTETRSLRVGSRSTRHSPSALQDVFVEL	0	0	0	0	0	0	0	0	0	0	0	0	0	0	0	0	0	0																		Yes	Yes
O88448	Kinesin light chain 2	Klc2	S574	Q9DBJ1	Phosphoglycerate mutase 1	Pgam1	119	0.682141	108.35	QGGGPQEPNSRMKRASSLNFLNKSVEEPVQP	5504500	0	0	3354200	2376800	1766200	7389300	0	0	10123000	0	0	1797900	1881700	1361300	2973200	2627500	2455200	-2.05546	-2.45989	-1.44157	-1.21045	-3.02882	-2.26528	0.903335	0.613892	0.845008	-0.568933	0.194607	1.24247	1.24247	3.08719	1.37154			No	No
O88448	Kinesin light chain 2	Klc2	S575	Q9DBS5	Kinesin light chain 4	Klc4	593	0.992838	105.17	GGGPQEPNSRMKRASSLNFLNKSVEEPVQPG	5504500	0	11937000	3354200	2376800	0	7389300	0	9263700	11730000	0	15099000	1797900	1881700	0	2973200	2627500	0	-1.59421	-2.32262	-1.41829	-0.890528	-2.97718	-2.27329	0.578487	0.175919	0.703681	-0.654557	0.0493315	0.325129	2.12361	1.96399	0.349066			No	No
O88466	Zinc finger protein 106	Znf106	S1040	Q9ERU9	E3 SUMO-protein ligase RanBP2	Ranbp2	31	0.999978	99.069	DGHSIRKKRRATGDGSSPELPSLERKNKRRK	11453000	14356000	9410800	6008800	5152700	4962200	9643000	14141000	11339000	9583900	8744700	9746200	4103700	4569900	3525300	2716800	3404200	3775400	-1.08003	-1.31064	-0.951012	-1.32514	-1.74765	-1.97718	0.00270557	0.12902	-0.245105	-0.437016	-0.66654	1.32336	1.89727	4.14596	4.20724	4	TRUE	No	No
O88466	Zinc finger protein 106	Znf106	S1041	Q9ERU9	E3 SUMO-protein ligase RanBP2	Ranbp2	36	0.999934	99.069	GHSIRKKRRATGDGSSPELPSLERKNKRRKI	11453000	14356000	9410800	6008800	5152700	4962200	9643000	14141000	11339000	9583900	8744700	9746200	4103700	4569900	3525300	2716800	3404200	3775400	-1.08003	-1.31064	-0.951012	-1.32514	-1.74765	-1.97718	0.00270557	0.12902	-0.245105	-0.437016	-0.66654	1.32336	1.89727	4.14596	4.20724	4	TRUE	No	No
O88466	Zinc finger protein 106	Znf106	S1381	Q9ERU9	E3 SUMO-protein ligase RanBP2	Ranbp2	37	0.997281	123.43	LRKKKTLRATHVPENSDTEQDVFTAKPARKV	16127000	32495000	41122000	14732000	13257000	11212000	17268000	37915000	46196000	17557000	31269000	37670000	13705000	10422000	0	5839100	3157000	0	0.186581	-0.0329201	0.478957	0.228903	-0.277255	-1.65399	0.0194195	0.292376	0.0423218	-0.244334	-1.62107	4.57376	0.348818	1.97945	5.66118	4	FALSE	No	No
O88466	Zinc finger protein 106	Znf106	S953	Q9ERU9	E3 SUMO-protein ligase RanBP2	Ranbp2	795	0.999863	94.276	GTGERVGNIPTQRRHSAQLPSGHIMPVMHSA	0	0	0	0	0	0	0	0	0	14713000	5022600	18262000	0	0	0	0	0	0				-1.08368			0.00015929						3.87265					No	No
O88477	Insulin-like growth factor 2 mRNA-binding protein 1	Igf2bp1	S181	Q9ES18	Forkhead box protein J2	Foxj2	69	1	157.5	GRRGGFGSRGQPRQGSPVAAGAPAKQQPVDI	0	156870000	159640000	38008000	20833000	15907000	94265000	110060000	116990000	118270000	106590000	139530000	36564000	20617000	18593000	37830000	20529000	17231000	4.3664	3.91105	4.14019	4.2312	4.0162	3.77256	0.983545	-0.226207	-0.135197	0.105154	-0.138487	0.899159	0.891241	0.587928	0.929373			No	No
O88487	Cytoplasmic dynein 1 intermediate chain 2	Dync1i2	S81	Q9ES18	Forkhead box protein J2	Foxj2	71	0.955383	110.25	SMGLTTDSPIVPPPMSPSSKSVSTPSEAGSQ	0	13933000	0	0	0	4952300	0	18297000	0	0	18024000	0	0	0	6592600	0	0	4935700	-1.01542	-1.80823	-0.282216	0.300036	-0.981054	-1.42103	0.929938	0.733202	1.31545	0.827181	0.387202	1.24247	1.24247	1.24247	1.24247			No	No
O88487	Cytoplasmic dynein 1 intermediate chain 2	Dync1i2	S84	Q9EST3	Eukaryotic translation initiation factor 4E transporter	Eif4enif1	70	0.840155	106.5	LTTDSPIVPPPMSPSSKSVSTPSEAGSQDSG	0	0	18707000	0	6414100	0	0	0	24563000	0	0	22991000	0	7689800	0	0	6591900	0	-0.028104	-1.03117	0.432652	0.183324	-0.792584	-1.69041	0.951335	0.460756	0.211428	0.238588	-0.659236	1.24247	1.24247	1.24247	1.24247			No	No
O88508	DNA (cytosine-5)-methyltransferase 3A	Dnmt3a	S102	Q9JMH9	Unconventional myosin-XVIIIa	Myo18a	2035	1	154.39	NGDLEKRSEPQPEEGSPAAGQKGGAPAEGEG	54209000	47645000	52668000	22036000	20908000	16492000	27053000	20579000	26474000	52306000	32722000	53688000	27456000	22130000	14738000	29133000	21607000	22946000	1.07264	0.565391	0.133257	0.946117	0.612886	0.920265	0.00352327	-0.939383	-0.126524	0.0474955	0.354875	9.4336	1.52687	0.547881	3.09469	1	FALSE	No	Yes
O88532	Zinc finger RNA-binding protein	Zfr	S1054	Q9QX47	Protein SON	Son	1815	1	176.44	NQRFNIHNNRKRRRDSDGVDGFEAEGKKDKK	27699000	21204000	26239000	9984400	10380000	5081500	26272000	16667000	21416000	60255000	24094000	31406000	18962000	17618000	13032000	16792000	16167000	12268000	2.95468	1.49631	2.82529	3.26673	2.21522	2.1846	0.186081	-0.129391	0.31205	0.718907	0.68829	0.903267	1.60263	7.63598	3.00567			No	No
O88543	COP9 signalosome complex subunit 3	Cops3	S423	Q9QXS1	Plectin	Plec	4400	0.996068	216.26	MGSQEDDSGNKPSSYS_______________	0	11369000	10457000	5919600	0	3865900	0	12354000	8832200	0	7178900	9153800	0	0	0	0	0	0	-0.507326	-0.698489	0.283704	-0.236331			0.273189	0.791029	0.270995			2.44355	0.82173	2.15629	2.15629			No	No
O88559	Menin	Men1	S544	Q9QXX4	Calcium-binding mitochondrial carrier protein Aralar2	Slc25a13	601	0.980756	59.971	GQEVGNAAQAPAPAASPPPEGPVLTFQSEKM	0	0	0	0	0	0	0	0	0	0	0	0	0	0	0	0	0	0																		No	No
O88569	Heterogeneous nuclear ribonucleoproteins A2/B1	Hnrnpa2b1	S231	Q9R020	Zinc finger Ran-binding domain-containing protein 2	Zranb2	114	0.999999	82.494	GGNFGPGPGSNFRGGSDGYGSGRGFGDGYNG	0	0	5369400	0	0	0	0	0	4555500	0	0	3481700	0	0	0	2205300	0	0	-9.35479		-9.175	-9.90369		-9.71621	0.819285	0.179796	-0.548903			1.24247	1.24247		1.24247			No	No
O88573	AF4/FMR2 family member 1	Aff1	S183	Q9WU40	Inner nuclear membrane protein Man1	Lemd3	260	0.967967	98.189	CDRRAEGDSAPERKLSPLISSLPSPVPPLSP	8329700	27585000	19060000	9498700	5043700	3794000	8943700	23624000	19182000	11755000	21071000	20597000	8907000	5834500	11230000	10580000	14013000	13502000	-0.579698	-1.22979	-0.487605	-0.444173	-0.700319	-0.0301069	0.328465	0.0920928	0.135525	0.529469	1.19968	0.295196	0.325406	1.20959	2.93582			No	No
O88573	AF4/FMR2 family member 1	Aff1	S187	Q9WU42	Nuclear receptor corepressor 2	Ncor2	1997	0.781014	95.227	AEGDSAPERKLSPLISSLPSPVPPLSPVHSR	7252700	0	0	0	0	0	6420100	0	0	9175900	0	0	0	0	0	0	0	0	-1.65755		-1.64441	-1.35217			0.697118	0.0131438	0.305386			1.24247	1.24247					No	No
O88573	AF4/FMR2 family member 1	Aff1	S188	Q9WVC3	Caveolin-2	Cav2	19	0.923021	110.64	EGDSAPERKLSPLISSLPSPVPPLSPVHSRL	0	0	0	5425700	0	0	0	0	0	0	0	0	4601400	0	0	4228600	0	0		-1.441			-1.70789	-1.72013	0.697813			-0.266899	-0.279135			1.24247	1.24247			No	No
O88573	AF4/FMR2 family member 1	Aff1	S191	Q9Z0U1	Tight junction protein ZO-2	Tjp2	1134	0.998906	89.631	SAPERKLSPLISSLPSPVPPLSPVHSRLQGT	8329700	13907000	12307000	9498700	13542000	0	8943700	12438000	9919700	11755000	12544000	11587000	8907000	0	6782900	10580000	9923200	9284200	-1.11941	-0.316563	-1.11323	-0.970236	-0.785109	-0.376178	0.57094	0.00617885	0.149176	-0.468546	-0.0596147	0.0540892	1.18901	0.400962	0.88611			No	No
O88573	AF4/FMR2 family member 1	Aff1	S197	Q9Z0U1	Tight junction protein ZO-2	Tjp2	1127	0.977851	110.64	LSPLISSLPSPVPPLSPVHSRLQGTSKAHSS	7252700	27585000	19060000	14924000	5043700	3794000	6420100	23624000	19182000	9175900	21071000	20597000	13508000	5834500	11230000	14809000	14013000	13502000	-0.64628	-1.01251	-0.647031	-0.563291	-0.500051	0.131605	0.521714	-0.000750457	0.0829895	0.512459	1.14412	0.275266	0.0379252	1.00918	2.63362			No	No
O88573	AF4/FMR2 family member 1	Aff1	S201	Q9Z0U1	Tight junction protein ZO-2	Tjp2	408	0.903051	75.608	ISSLPSPVPPLSPVHSRLQGTSKAHSSGVSS	8329700	0	12307000	0	13542000	0	8943700	0	9919700	11755000	0	11587000	0	0	0	0	0	0	-1.27336	-5.09231e-05	-1.23122	-1.07996			0.54425	0.0421437	0.193398			0.158994	0.912716	1.24247	1.24247			No	No
O88574	Histone deacetylase complex subunit SAP30	Sap30	S131	Q9Z0U1	Tight junction protein ZO-2	Tjp2	222	0.999966	90.127	KNLIQSVRNRRKRKGSDDDGGDSPVQDIDTP	3566600	8621300	7987100	24295000	20360000	23408000	4880400	8302200	15488000	5612000	7817100	9465600	18612000	23860000	19734000	13012000	12186000	14710000	-1.96517	0.767962	-1.38466	-1.65048	0.602501	0.0434218	1.24891e-06	0.580514	0.314697	-0.165461	-0.724541	1.84905	3.1695	1.14872	7.50626	2	FALSE	No	Yes
O88574	Histone deacetylase complex subunit SAP30	Sap30	S138	Q9Z130	Heterogeneous nuclear ribonucleoprotein D-like	Hnrnpdl	48	0.999371	90.127	RNRRKRKGSDDDGGDSPVQDIDTPEVDLYQL	3566600	8621300	7987100	24295000	20360000	23408000	4880400	8302200	7035300	5612000	7817100	9465600	18612000	18702000	19734000	13012000	12186000	14710000	-1.96517	0.767962	-1.76415	-1.65048	0.485367	0.0434218	2.67169e-07	0.201025	0.314697	-0.282595	-0.724541	1.07092	3.1695	4.21732	7.50626	3	FALSE	No	Yes
O88587	Catechol O-methyltransferase	Comt	S260	Q9Z1J2	Serine/threonine-protein kinase Nek4	Nek4	773	0.499997	124.48	KVVDGLEKAVYQGPGSSPVKS__________	0	0	0	0	0	3511700	0	0	0	0	0	0	0	0	0	0	0	0		-1.24483					0.458197							1.24247	1.24247			No	No
O88587	Catechol O-methyltransferase	Comt	S261	Q9Z1R2	Large proline-rich protein BAG6	Bag6	1138	-1.24483	-0.0216312	-0.735371	10027000	0	19283000	0	0	3511700	0	0	20547000	0	0	15866000	0	0	0	0	0	0			0.598154	0.769644	0.0559038			0.665074	2.32182	1.24247	1.24247							No	No
O88622	Poly(ADP-ribose) glycohydrolase	Parg	S106	Q9Z1T1	AP-3 complex subunit beta-1	Ap3b1	274	4.56501			0	0	0	0	0	278220000	0	0	0	0	0	0	0	0	0	0	0	0			0.458197							1.24247	1.24247				Yes			No	Yes
O88622	Poly(ADP-ribose) glycohydrolase	Parg	S135	80.488	-2.93912	0.939503	KVEKLENVPQLNLDKSPTEKSSQYLNQQQTA				0	2186600	4967900	0	0	0	0	0	0	0	0	0	0	0	0	0	0	0			0.0614894					2.11135	2.11135						Yes			No	Yes
O88622	Poly(ADP-ribose) glycohydrolase	Parg	S2	61.765		0.998661	______________MSAGPGWEPCTKRPRWG			-1.89274	0	0	0	0	0	0	0	0	0	6308400	0	0	0	0	0	0	0	0			0.458197						1.24247						Yes			No	Yes
O88665	Bromodomain-containing protein 7	Brd7	S482	145.48	-2.93776	0.999991	LTKGGHSRSLQDLDMSSPEDEGQTRALDTAK	-2.70718	-3.58104	-3.28921	2986200	0	0	1771400	2216400	2144500	1677100	0	0	2396300	0	0	6055800	6201100	4743000	4556400	4485500	3774500	-1.27105	-1.59598	5.81214e-07	-0.643276	-0.351448	1.43613	1.1112	1.24247	1.24247	7.10433	6.42563	5	TRUE		Yes	5	TRUE	No	Yes
O88665	Bromodomain-containing protein 7	Brd7	S483	145.48	-2.93776	0.999983	TKGGHSRSLQDLDMSSPEDEGQTRALDTAKE	-2.70718	-3.58104	-3.28921	2986200	0	0	1771400	2216400	2144500	1677100	0	0	2396300	0	0	6055800	6201100	4743000	4556400	4485500	3774500	-1.27105	-1.59598	5.81214e-07	-0.643276	-0.351448	1.43613	1.1112	1.24247	1.24247	7.10433	6.42563	5	TRUE		Yes	5	TRUE	No	Yes
O88738	Baculoviral IAP repeat-containing protein 6	Birc6	S483	156.13	-1.26777	0.963766	DIPKLEGDSDDLLEDSDSEEHSRSDSVTGHT		-1.13005	-1.50222	9502500	0	0	0	0	0	9170200	0	0	8269500	0	0	0	0	0	0	0	0			0.69681	0.137712	-0.234452			1.24247	1.24247									No	No
O88738	Baculoviral IAP repeat-containing protein 6	Birc6	S489	56.48	-1.49492	0.910467	GDSDDLLEDSDSEEHSRSDSVTGHTSQKEAM		-1.32265	-1.74359	13100000	5366500	0	0	0	0	13470000	5441400	0	13278000	3320900	0	0	0	0	0	0	0			0.291429	0.172276	-0.248667			1.61255	1.42468									No	No
O88738	Baculoviral IAP repeat-containing protein 6	Birc6	S493	108.68	-1.66405	0.995121	DLLEDSDSEEHSRSDSVTGHTSQKEAMEVSL		-1.69185	-2.13237	7220100	0	0	0	0	0	7088200	6198100	0	5343000	0	0	0	0	0	0	0	0			0.266002	-0.0277988	-0.468314			1.5194	1.24247									No	No
O88746	Target of Myb protein 1	Tom1	S472	43.888		0.448736	LPNLASPSAEGPPRPSPGTAPRRKTQEKDDD				0	0	0	0	0	0	0	0	0	0	0	0	0	0	0	0	0	0																		No	No
O88792	Junctional adhesion molecule A	F11r	S285	92.856		0.975158	KKGTAPGKKVIYSQPSTRSEGEFKQTSSFLV	-2.15541	-1.94139	-1.85583	0	0	0	3306700	0	0	2967300	10476000	0	6471900	0	0	3954100	0	0	2695200	0	0	-1.92662	-2.36992	0.712266			0.228795	-0.214505	1.87127	1.24247	1.24247	1.24247							No	No
O88792	Junctional adhesion molecule A	F11r	S288	83.823		0.832217	TAPGKKVIYSQPSTRSEGEFKQTSSFLV___		-1.12493		0	0	0	0	0	0	0	10476000	0	0	0	0	0	0	0	0	0	0			0.458197					1.24247										No	No
O88845	A-kinase anchor protein 10, mitochondrial	Akap10	S187	98.676		0.99851	HSLNTVKQSSLAEPVSPSKRHETPASSVTEA			-2.80156	0	0	0	0	0	0	0	0	0	3360000	0	0	0	0	0	0	0	0			0.458197						1.24247									No	No
O88874	Cyclin-K	Ccnk	S341	99.669	0.172432	1	PQPSPPRQAKRAVVVSPKEENKATEPPPPPK	-1.41691	-0.372857	-0.0120391	45168000	19563000	23681000	5734800	7100400	3025000	30523000	10342000	16299000	52858000	11850000	20005000	6014600	4936100	4101800	6106400	5697200	3247900	-1.4539	-1.41243	0.168961	-0.545289	-0.184471	-0.0369921	0.00447207	4.98973	0.209772	0.361106	0.166379							No	No
O88874	Cyclin-K	Ccnk	S325	98	0.911232	1	SAQQQQQQAQQPKKPSPQPSPPRQAKRAVVV				43031000	0	0	0	0	0	0	0	0	0	0	0	0	0	0	0	0	0			0.458197					1.24247	1.24247									No	No
O88874	Cyclin-K	Ccnk	S329	98	1.16981	1	QQQQAQQPKKPSPQPSPPRQAKRAVVVSPKE		-1.80498	-1.17818	51478000	0	0	0	0	0	5743900	0	0	10352000	0	0	0	0	0	0	0	0			0.530178	-2.97479	-2.34799			1.24247	1.24247									No	No
O88878	AN1-type zinc finger protein 5	Zfand5	S48	164.94	0.425039	0.999994	CYKEHLQRQQNSGRMSPMGTASGSNSPTSDS	-0.104303	0.130649	0.71993	0	21110000	54561000	18378000	11130000	9228500	0	23485000	28407000	34189000	36664000	45801000	9477200	8485000	6764600	8466900	6312500	6135100	-0.734137	-0.900084	0.176935	-0.29439	0.29489	-0.629834	-0.79578	0.909233	1.6025	3.05559	3.83168							No	No
O88939	Zinc finger and BTB domain-containing protein 7A	Zbtb7a	S331	229.97	1.51064	1	TLLQQMMSSVGRAGDSDEESRTDDKGVMDYY	0.540877	1.42361	1.24689	75659000	66090000	67638000	28444000	12319000	20607000	60647000	54046000	65795000	72272000	41907000	56707000	24383000	7948300	15520000	23399000	10958000	18342000	0.0882385	0.380661	0.00275785	-0.0870263	-0.263749	-0.452639	-0.160216	1.47312	3.4387	6.17054	3.59984	4	FALSE		Yes	4	FALSE	No	Yes
O88939	Zinc finger and BTB domain-containing protein 7A	Zbtb7a	S537	160.25		0.999938	QEKHFKDEEEDEEEASPDGSGRLNVAGSGGD	-1.86447		-1.69895	0	0	0	0	3328400	3606800	0	0	0	0	0	8003300	0	3421800	0	0	8625900	0	-2.02798	-0.603294	0.650968			-0.163505	1.26118		1.24247	1.24617	0.182147				Yes			No	Yes
O89023	Tripeptidyl-peptidase 1	Tpp1	S281	45.941	-0.651124	0.894316	GRAGIEASLDVEYLMSAGANISTWVYSSPGR				37852000	0	0	0	0	0	0	0	0	0	0	0	0	0	0	0	0	0			0.458197					1.24247	1.24247									No	No
O89023	Tripeptidyl-peptidase 1	Tpp1	S292	45.941		0.346677	EYLMSAGANISTWVYSSPGRHEAQEPFLQWL				0	0	0	0	0	0	0	0	0	0	0	0	0	0	0	0	0	0																		No	No
O89023	Tripeptidyl-peptidase 1	Tpp1	S293	45.941		0.347135	YLMSAGANISTWVYSSPGRHEAQEPFLQWLL				0	0	0	0	0	0	0	0	0	0	0	0	0	0	0	0	0	0																		No	No
O89084	cAMP-specific 3',5'-cyclic phosphodiesterase 4A	Pde4a	S818	76.959		0.999677	EVEAPRDHLAAMRACSACSGTSGDNSAVISA				0	0	0	0	0	0	0	0	0	0	0	0	0	0	0	0	0	0																		No	No
O89084	cAMP-specific 3',5'-cyclic phosphodiesterase 4A	Pde4a	S821	76.959		0.898889	APRDHLAAMRACSACSGTSGDNSAVISAPGR				0	0	0	0	0	0	0	0	0	0	0	0	0	0	0	0	0	0																		No	No
O89084	cAMP-specific 3',5'-cyclic phosphodiesterase 4A	Pde4a	S832	76.959		0.983747	CSACSGTSGDNSAVISAPGRWGSGGDPA___				0	0	0	0	0	0	0	0	0	0	0	0	0	0	0	0	0	0																		No	No
O89090	Transcription factor Sp1	Sp1	S2	81.01	-2.13277	0.992909	______________MSDQDHSMDEVTAVVKI	-1.91415	-2.15679	-1.75014	5217300	0	0	3908600	0	0	4500900	0	0	6963800	0	0	4308900	3493600	0	4790900	0	0	-1.90033	-1.54001	0.963968	-0.0240237	0.382626	0.0138201	0.374139	1.24247	1.24247	1.41219	1.24247				Yes			No	Yes
O89110	Caspase-8	Casp8	S188	42.309	-2.74774	0.984311	GKIEDYERSSTERRMSLEGREELPPSVLDEM		-2.19794	-2.2703	0	3410900	4152400	0	0	0	0	3945300	6701700	0	4052600	5815100	0	0	0	0	0	0			0.111464	0.549797	0.477438			1.79921	2.40805									No	No
O89112	LanC-like protein 1	Lancl1	S371	69.152		0.90077	LDYGEHGCRTADTPFSLFEGMAGTIYFLADL				0	0	0	0	0	0	0	0	0	0	0	0	0	0	0	0	0	0																		No	No
P00756	Kallikrein 1-related peptidase b3	Klk1b3	S118	49.35	-3.01834	0.980135	MSLMRKHIRFLEYDYSNDLMLLRLSKPADIT	-1.41928	-2.29005	-2.95931	2450300	3471800	0	0	4627200	4809200	6112800	3136200	0	2730600	2993600	0	0	7585200	8545400	0	7629300	7176300	-0.680744	-0.741141	0.365334	0.72829	0.0590292	0.738533	0.678136	1.19306	1.15612	2.31935	2.4267							No	No
P03987	Ig gamma-3 chain C region		S109	50.189	-3.30995	0.986369	KRIEPRIPKPSTPPGSSCPPGNILGGPSVFI				0	2461100	0	0	0	0	0	0	0	0	0	0	0	0	0	0	0	0			0.458197					1.24247	1.24247									No	No
P03987	Ig gamma-3 chain C region		S110	50.189	-3.30995	0.986369	RIEPRIPKPSTPPGSSCPPGNILGGPSVFIF				0	2461100	0	0	0	0	0	0	0	0	0	0	0	0	0	0	0	0			0.458197					1.24247	1.24247									No	No
P04104	Keratin, type II cytoskeletal 1	Krt1	S37	50.703	-1.97482	0.768439	SGSAGLVSFQRRSTSSSMRRSGGGGGGRFSG		-2.92653	-2.81575	0	6209300	0	0	0	0	0	3005100	0	0	2997900	0	0	0	0	0	0	0			0.6642	-0.951712	-0.840932			1.24247	1.24247									No	No
P04104	Keratin, type II cytoskeletal 1	Krt1	S38	50.703	-1.97482	0.747589	GSAGLVSFQRRSTSSSMRRSGGGGGGRFSGG		-2.92653	-2.81575	0	6209300	0	0	0	0	0	3005100	0	0	2997900	0	0	0	0	0	0	0			0.6642	-0.951712	-0.840932			1.24247	1.24247									No	No
P04184	Thymidine kinase, cytosolic	Tk1	S15	86.497		0.549175	_MSYINLPTVLPSSPSKTRGQIQVILGPMFS				0	0	0	0	0	0	0	0	0	0	0	0	0	0	0	0	0	0																		No	No
P04441	H-2 class II histocompatibility antigen gamma chain	Cd74	S102	70.68	-1.51392	1	VSQMRMATPLLMRPMSMDNMLLGPVKNVTKY	-0.10968	-1.5771	-1.21602	38707000	3241400	5002800	13916000	14398000	9316500	28855000	3881600	3755100	52502000	3375000	5783800	10466000	7477800	5542900	4705600	4733400	3059400	-0.842966	-1.65563	0.88727	-0.0631755	0.297902	-0.733286	-1.54595	1.20153	1.46226	4.40418	7.27053							No	No
P04627	Serine/threonine-protein kinase A-Raf	Araf	S580	74.841	0.681571	0.997948	IELLQRSLPKIERSASEPSLHRTQADELPAC	-0.826292	1.10473	0.983538	47050000	34050000	37652000	9830400	8576000	4989400	49456000	46859000	47948000	56598000	37952000	46241000	8935800	7874200	5543300	6517400	4420700	3111100	-0.894105	-1.5238	1.58987e-06	0.423154	0.301967	-0.0678138	-0.697504	5.82014	8.67173	1.13475	4.90229	2	FALSE	Yes		2	FALSE	Yes	No
P04627	Serine/threonine-protein kinase A-Raf	Araf	S212	60.876		0.171234	FSFPAPANPPLQRIRSTSTPNVHMVSTTAPM				0	0	0	0	0	0	0	0	0	0	0	0	0	0	0	0	0	0														Yes				Yes	No
P04627	Serine/threonine-protein kinase A-Raf	Araf	S222	63.013	-2.45271	0.543182	LQRIRSTSTPNVHMVSTTAPMDSSLMQFTAQ		-2.47369	-2.09119	0	0	4782000	0	0	0	0	0	4386000	0	0	6098100	0	0	0	0	0	0			0.694788	-0.0209837	0.361521			1.24247	1.24247					Yes				Yes	No
P05480	Neuronal proto-oncogene tyrosine-protein kinase Src	Src	S17	46.01	2.30437	0.970626	GSNKSKPKDASQRRRSLEPSENVHGAGGAFP	1.9843	1.9866	2.08774	16205000	87067000	0	36306000	24966000	0	12668000	65604000	0	15731000	62298000	0	44084000	32743000	0	51672000	35986000	0	2.22403	1.89707	0.991439	-0.31777	-0.216628	0.239726	-0.0872284	1.40806	1.39935	2.38649	1.59361			Yes				Yes	No
P05532	Mast/stem cell growth factor receptor Kit	Kit	S156	51.643		1	DPQVSNYSLIECDGKSLPTDLTFVPNPKAGI	-0.0326932			0	0	0	19350000	0	8551800	0	0	0	0	0	0	14190000	0	5896200	7765400	0	3760200	-0.550235	-1.23877	0.136768			-0.517542	-1.20608			2.29682	2.19527			Yes				Yes	No
P05627	Transcription factor AP-1	Jun	S246	64.542		0.996717	EPQTVPEMPGETPPLSPIDMESQERIKAERK	-1.40773			0	0	0	0	5104200	0	0	0	0	0	0	0	9773800	7050600	3972300	11749000	10278000	0	-1.06438	-0.298163	0.0220625			0.343351	1.10957			2.891	2.12666							No	No
P05627	Transcription factor AP-1	Jun	S63	146.59	-2.83564	0.966344	SLKPHLRAKNSDLLTSPDVGLLKLASPELER	-2.82223	-3.2044	-2.88546	4014000	3020300	3315000	1884900	2115900	0	2118500	2306400	2919400	3300300	2710000	3560300	2197600	3122600	0	3479000	4679000	0	-2.46701	-1.7437	0.795546	-0.368762	-0.0498255	0.355221	1.07853	2.17152	0.534772	1.77574	2.27251							No	No
P06684	Complement C5	C5	S35	42.885	2.1467	0.5799	EQTYVISAPKILRVGSSENVVIQVHGYTEAF				101320000	0	0	0	0	0	0	0	0	0	0	0	0	0	0	0	0	0			0.458197					1.24247	1.24247									No	No
P06684	Complement C5	C5	S55	42.885	2.1467	0.65629	VIQVHGYTEAFDATLSLKSYPDKKVTFSSGY				101320000	0	0	0	0	0	0	0	0	0	0	0	0	0	0	0	0	0			0.458197					1.24247	1.24247									No	No
P06795	Multidrug resistance protein 1B	Abcb1b	S650	53.184		0.327083	EPGNNAYGSQSDTDASELTSEESKSPLIRRS				0	0	0	0	0	0	0	0	0	0	0	0	0	0	0	0	0	0																		No	No
P06795	Multidrug resistance protein 1B	Abcb1b	S654	62.295		0.271137	NAYGSQSDTDASELTSEESKSPLIRRSIYRS				0	0	0	0	0	0	0	0	0	0	0	0	0	0	0	0	0	0																		No	No
P06795	Multidrug resistance protein 1B	Abcb1b	S659	62.295	-0.707563	0.583325	QSDTDASELTSEESKSPLIRRSIYRSVHRKQ		-0.41861	-1.78572	0	14946000	0	0	0	0	0	17093000	0	0	6121900	0	0	0	0	0	0	0			0.657001	0.288952	-1.07816			1.24247	1.24247									No	No
P07724	Serum albumin	Alb	S513	53.981	0.680389	0.942814	TKCCSGSLVERRPCFSALTVDETYVPKEFKA	0.026912	0.314217	0.459239	31976000	63512000	29629000	15168000	12413000	13171000	20980000	44842000	22824000	28780000	43050000	26947000	11188000	10420000	10633000	9695700	10814000	12941000	-0.33805	-0.217111	0.192432	-0.366172	-0.221149	-0.364962	-0.244023	3.42132	2.33453	5.5971	1.88261							No	No
P07743	BPI fold-containing family A member 2	Bpifa2	S162	44.5	-0.852841	0.611918	TNAQTGLPEVTIGKCSSNTDKISISLLGRRL		-1.19572	-1.13932	0	0	14495000	0	0	0	0	0	10636000	0	0	11796000	0	0	0	0	0	0			0.696583	-0.342875	-0.286483			1.24247	1.24247									No	No
P07743	BPI fold-containing family A member 2	Bpifa2	S163	45.88		0.465327	NAQTGLPEVTIGKCSSNTDKISISLLGRRLP				0	0	0	0	0	0	0	0	0	0	0	0	0	0	0	0	0	0																		No	No
P07743	BPI fold-containing family A member 2	Bpifa2	S169	45.88	-1.07666	0.997141	PEVTIGKCSSNTDKISISLLGRRLPIINSIL	-1.08265	-1.3984	-0.836913	9289500	0	14495000	5547400	6874300	6472500	6615800	0	10636000	16173000	0	11796000	3380900	3521300	3282800	4786700	3881000	5019900	-2.00045	-1.50476	0.779461	-0.321747	0.239743	-0.9178	-0.422106	2.31447	0.629935	5.19524	2.81579							No	No
P07743	BPI fold-containing family A member 2	Bpifa2	S171	45.88	-1.07666	0.999671	VTIGKCSSNTDKISISLLGRRLPIINSILDG	-1.08265	-1.3984	-0.836913	9289500	0	14495000	5547400	6874300	6472500	6615800	0	10636000	16173000	0	11796000	3380900	3521300	3282800	4786700	3881000	5019900	-2.00045	-1.50476	0.779461	-0.321747	0.239743	-0.9178	-0.422106	2.31447	0.629935	5.19524	2.81579							No	No
P07901	Heat shock protein HSP 90-alpha	Hsp90aa1	S231	186.08	-1.79741	1	YPITLFVEKERDKEVSDDEAEEKEEKEEEKE	-5.51733	-1.86868	-1.89725	361320000	141480000	117790000	18946000	2323900	7834800	295510000	129700000	93389000	317330000	102130000	83201000	14134000	2207600	5043500	8917900	1675800	4666400	-5.23975	-5.37772	0.0939038	-0.0712707	-0.0998463	0.277583	0.139608	2.22101	1.96751	1.32373	0.185066				Yes			No	Yes
P07901	Heat shock protein HSP 90-alpha	Hsp90aa1	S252	48.961	-3.79642	0.810852	EKEEKEEEKEKEEKESDDKPEIEDVGSDEEE		-3.79964	-3.70461	39619000	0	0	0	0	0	34131000	0	0	39024000	0	0	0	0	0	0	0	0			0.700872	-0.00322262	0.0918066			1.24247	1.24247						Yes			No	Yes
P07901	Heat shock protein HSP 90-alpha	Hsp90aa1	S263	222.25	-0.0180948	1	EEKESDDKPEIEDVGSDEEEEEKKDGDKKKK	-0.668491	0.0330974	-0.0838435	843360000	534030000	540750000	302980000	196050000	138970000	788100000	493460000	480230000	724800000	362650000	445410000	155360000	102620000	71518000	151060000	105800000	75665000	-0.965458	-0.683769	0.203873	0.0511922	-0.0657488	-0.296967	-0.015278	1.53275	2.33793	4.74648	0.221657				Yes			No	Yes
P08030	Adenine phosphoribosyltransferase	Aprt	S15	74.519		1	_MSEPELKLVARRIRSFPDFPIPGVLFRDIS			-5.13598	0	0	0	0	0	0	0	0	0	0	0	1259700	0	0	0	0	0	0			0.458197						1.24247									No	No
P08775	DNA-directed RNA polymerase II subunit RPB1	Polr2a	S1966	44.564		0.502695	SPTYSLTSPAISPDDSDEEN___________				0	0	0	0	0	0	0	0	0	0	0	0	0	0	0	0	0	0															Yes			No	Yes
P08775	DNA-directed RNA polymerase II subunit RPB1	Polr2a	S1913	133.48	2.04552	0.983673	TSPVYTPTSPKYSPTSPTYSPTSPKYSPTSP	1.21551	1.9455	1.829	22912000	6476300	27032000	3711400	3873000	15587000	16592000	6852300	21140000	23568000	4312000	25455000	3518900	2914500	11464000	3288200	2773400	13020000	0.983726	1.11277	0.93581	-0.100022	-0.216523	-0.231786	-0.102747	0.93607	0.409318	1.47111	0.0970979				Yes			No	Yes
P08775	DNA-directed RNA polymerase II subunit RPB1	Polr2a	S1917	121.95	0.399752	0.673648	YTPTSPKYSPTSPTYSPTSPKYSPTSPTYSP	0.556398	0.24007	0.344501	6002000	0	0	3711400	0	3275900	4695200	0	0	4607300	0	0	3518900	0	2440900	3288200	0	2782300	0.227802	0.444094	0.855926	-0.159681	-0.055251	-0.328596	-0.112304	1.24247	1.24247	2.17154	0.701545				Yes			No	Yes
P08775	DNA-directed RNA polymerase II subunit RPB1	Polr2a	S1920	106.35	2.17081	0.569535	TSPKYSPTSPTYSPTSPKYSPTSPTYSPTSP		1.62954	1.75056	0	0	20616000	0	0	0	0	0	15201000	0	0	21012000	0	0	0	0	0	0			0.690099	-0.541267	-0.420248			1.24247	1.24247						Yes			No	Yes
P09103	Protein disulfide-isomerase	P4hb	S150	57.058	-10.1701	0.766539	TGPAATTLSDTAAAESLVDSSEVTVIGFFKD				0	887960	1912900	0	0	0	0	0	0	0	0	0	0	0	0	0	0	0			0.0604771					2.11725	2.11725									No	No
P09103	Protein disulfide-isomerase	P4hb	S154	64.668	-9.43689	0.67621	ATTLSDTAAAESLVDSSEVTVIGFFKDVESD		-10.01	-10.1372	0	2138800	0	0	0	0	0	1024200	0	0	1008500	0	0	0	0	0	0	0			0.681937	-0.573074	-0.700356			1.24247	1.24247									No	No
P09405	Nucleolin	Ncl	S145	59.017		1	PAKGAKNGKNAKKEDSDEDEDEEDEDDSDED				0	0	0	0	0	0	0	0	0	0	0	0	0	0	0	0	0	0															Yes			No	Yes
P09405	Nucleolin	Ncl	S157	59.017		1	KEDSDEDEDEEDEDDSDEDEDDEEEDEFEPP				0	0	0	0	0	0	0	0	0	0	0	0	0	0	0	0	0	0															Yes			No	Yes
P09405	Nucleolin	Ncl	S303	54.637		0.333333	KQKEAPEAKKQKVEGSEPTTPFNLFIGNLNP				0	0	0	0	0	0	0	0	0	0	0	0	0	0	0	0	0	0															Yes			No	Yes
P09411	Phosphoglycerate kinase 1	Pgk1	S203	82.483	-8.893	1	FLMKKELNYFAKALESPERPFLAILGGAKVA			-9.15309	0	0	2464600	0	0	0	0	0	0	0	0	2241000	0	0	0	0	0	0			0.568564		-0.260088			1.24247	1.24247									No	No
P09450	Transcription factor jun-B	Junb	S256	171.42	0.816968	1	QTVPEARSRDATPPVSPINMEDQERIKVERK	1.03207	0.982754	1.38442	34971000	59550000	38384000	36459000	23849000	23062000	35779000	54378000	44318000	58928000	67598000	57391000	175430000	142740000	115390000	121610000	98710000	96000000	3.39086	3.02627	9.38984e-10	0.165787	0.567456	2.35879	1.9942	1.83577	6.83007	8.60152	10.4662	5	TRUE			5	TRUE	No	No
P09450	Transcription factor jun-B	Junb	S248	117.4	-0.817235	1	ASAFKEEPQTVPEARSRDATPPVSPINMEDQ	0.152216	-0.553095	-0.582905	10846000	33232000	7414500	19659000	11936000	13714000	12787000	26087000	10603000	17231000	25276000	8778200	106720000	99139000	69078000	70051000	59153000	55391000	2.72981	2.2503	4.26451e-09	0.26414	0.23433	2.57759	2.09809	0.278969	0.473967	7.09426	13.5439	5	TRUE			5	TRUE	No	No
P0C6F1	Dynein heavy chain 2, axonemal	Dnah2	S2108	56.295		0.639306	LTKVLQLYETKNSRHSTMIVGGTGSSKTTSW	-1.21641			0	0	0	6339600	0	0	0	0	0	0	0	0	8289500	0	0	9735900	0	0	-0.858683	-0.516996	0.686068			0.357731	0.699417			1.24247	1.24247							No	No
P0C7T6	Ataxin-1-like	Atxn1l	S359	59.687	-1.26759	0.998361	SQDYRVVAAQRKDEPSPLNLSHHNLDHQGEG	-1.4101	-2.13614	-1.96037	7281900	0	14191000	0	4618200	4880300	0	0	5542200	0	0	6676900	0	6805000	2912400	0	4440400	5017300	-1.53551	-1.38974	0.716894	-0.868552	-0.692782	-0.125415	0.0203592	2.44601	2.4365	0.0937562	0.961546							No	No
P0CL69	Zinc finger protein 703	Znf703	S23	45.511		0.397591	SNPRTPESSGSGGGSSSGGGGGKRPAVPAVV				0	0	0	0	0	0	0	0	0	0	0	0	0	0	0	0	0	0																		No	No
P0CL69	Zinc finger protein 703	Znf703	S24	45.511		0.397591	NPRTPESSGSGGGSSSGGGGGKRPAVPAVVS				0	0	0	0	0	0	0	0	0	0	0	0	0	0	0	0	0	0																		No	No
P10637	Microtubule-associated protein tau	Mapt	S692	70.438		0.987927	KTDHGAEIVYKSPVVSGDTSPRHLSNVSSTG				0	0	0	0	0	0	0	0	0	0	0	0	0	0	0	0	0	0																		No	No
P10637	Microtubule-associated protein tau	Mapt	S696	70.438		0.99368	GAEIVYKSPVVSGDTSPRHLSNVSSTGSIDM				0	0	0	0	0	0	0	0	0	0	0	0	0	0	0	0	0	0																		No	No
P10637	Microtubule-associated protein tau	Mapt	S527	52.731	-1.45979	0.717112	TREPKKVAVVRTPPKSPSASKSRLQTAPVPM		-1.48933	-1.32055	6510400	9030700	11948000	0	0	0	7519300	8395000	7996900	9042000	8156100	11182000	0	0	0	0	0	0			4.76736e-09	-0.0295383	0.139241			0.233807	0.999701									No	No
P10711	Transcription elongation factor A protein 1	Tcea1	S97	166.62	1.39512	0.7657	TDKDPEEKKKEPAISSQNSPEAREESSSSSN	0.624585	2.05794	1.51208	74383000	0	0	21376000	13855000	19495000	56534000	0	0	63220000	0	0	11236000	8688300	11074000	9410700	8372600	8410000	0.0624217	0.0242923	0.986605	0.662828	0.116968	-0.562163	-0.600293	1.24247	1.24247	2.45006	2.20361							No	No
P10711	Transcription elongation factor A protein 1	Tcea1	S100	193.64	3.38343	1	DPEEKKKEPAISSQNSPEAREESSSSSNVSS	2.50773	3.74078	3.4724	211730000	308490000	292580000	87469000	54323000	60991000	168690000	236480000	219470000	195860000	212720000	250630000	44882000	30256000	41301000	38273000	22725000	32497000	1.96145	1.82916	7.07191e-05	0.357354	0.0889714	-0.546278	-0.678564	2.55081	1.03084	3.59898	2.95492	4	FALSE			4	FALSE	No	No
P10923	Osteopontin	Spp1	S250	99.343	-0.0984083	0.999987	ADQSDVIDSQASSKASLEHQSHKFHSHKDKL	0.496068	-0.656067	0.111237	38691000	23487000	13111000	28471000	18075000	12783000	21518000	17822000	7445100	48434000	29496000	11334000	16928000	8545800	5041000	15974000	11669000	7799400	-0.593175	-0.183919	0.427925	-0.557658	0.209645	-1.08924	-0.679987	2.77028	1.97059	8.31578	4.52918							No	No
P10923	Osteopontin	Spp1	S209	47.59	-0.26769	0.607285	QLLSMPSDQDNNGKGSHESSQLDEPSLETHR		-0.0999585	-0.62089	19006000	0	0	0	0	0	18727000	0	0	15233000	0	0	0	0	0	0	0	0			0.692755	0.167731	-0.3532			1.24247	1.24247									No	No
P10923	Osteopontin	Spp1	S212	47.59	-0.26769	0.647162	SMPSDQDNNGKGSHESSQLDEPSLETHRLEH		-0.0999585	-0.62089	19006000	0	0	0	0	0	18727000	0	0	15233000	0	0	0	0	0	0	0	0			0.692755	0.167731	-0.3532			1.24247	1.24247									No	No
P10923	Osteopontin	Spp1	S213	67.76	-1.89884	0.686568	MPSDQDNNGKGSHESSQLDEPSLETHRLEHS		-2.77463	-2.00739	6135700	0	0	0	0	0	2933000	0	0	5826500	0	0	0	0	0	0	0	0			0.678539	-0.875785	-0.108544			1.24247	1.24247									No	No
P10923	Osteopontin	Spp1	S283	111.58	1.53573	0.999979	DPKSKEDDRYLKFRISHELESSSSEVN____	2.47129	0.946778	1.68355	69491000	81945000	62574000	100830000	58078000	68283000	28111000	76748000	37085000	73643000	82118000	70415000	76446000	59150000	46832000	58080000	36052000	42041000	2.1341	1.78944	0.00403138	-0.58895	0.14782	-0.337184	-0.681847	2.18454	3.03844	2.53158	5.44209	3	FALSE			3	FALSE	No	No
P10923	Osteopontin	Spp1	S288	111.58	1.57446	0.922972	EDDRYLKFRISHELESSSSEVN_________	2.10151	1.19617	1.76922	80278000	52668000	91345000	68417000	55884000	48475000	48506000	31695000	87413000	90008000	52946000	106780000	41083000	30182000	25637000	40867000	34703000	30458000	1.22215	1.44707	0.035658	-0.378298	0.194754	-0.879356	-0.654434	2.05832	4.55087	13.2371	8.88503	3	TRUE			3	TRUE	No	No
P10923	Osteopontin	Spp1	S289	186.81	1.06258	0.823328	DDRYLKFRISHELESSSSEVN__________	-1.60921	1.22755	1.27132	80278000	0	32551000	1900200	2193900	19808000	48506000	0	55277000	90008000	0	39403000	3139200	28968000	21195000	1668800	1348400	11583000	-0.125785	-2.1178	0.755168	0.164963	0.208741	1.48343	-0.508584	0.037306	2.41454	1.42487	1.4419							No	No
P10923	Osteopontin	Spp1	S290	206.36	1.40777	0.912299	DRYLKFRISHELESSSSEVN___________	2.10151	0.258437	1.51775	60709000	0	0	68417000	55884000	48475000	24008000	0	0	67078000	0	0	41083000	30182000	25637000	40867000	34703000	30458000	1.22215	1.44707	0.00331155	-1.14933	0.109984	-0.879356	-0.654434	1.24247	1.24247	13.2371	8.88503	1	FALSE			1	FALSE	No	No
P10923	Osteopontin	Spp1	S291	68.481	1.71024	0.71625	RYLKFRISHELESSSSEVN____________		1.6775	1.91076	0	79865000	0	0	0	0	0	73082000	0	0	79367000	0	0	0	0	0	0	0			0.699075	-0.0327414	0.200523			1.24247	1.24247									No	No
P10923	Osteopontin	Spp1	S228	123.22	0.257382	0.99997	SQLDEPSLETHRLEHSKESQESADQSDVIDS	-0.484508	2.22544	1.73096	34986000	22681000	31465000	10529000	0	0	88717000	121010000	106430000	98617000	74490000	63974000	0	0	22713000	15733000	6477600	13558000	0.928355	-0.208377	1.33581e-05	1.96806	1.47358	1.41286	0.276132	5.91429	4.57841	0.594008	3.31707	2	FALSE			2	FALSE	No	No
P10923	Osteopontin	Spp1	S231	123.22	1.73748	0.999966	DEPSLETHRLEHSKESQESADQSDVIDSQAS	0.0680346	2.86431	2.42075	67584000	77485000	103510000	22493000	11047000	10871000	115560000	195960000	190490000	128270000	124660000	123350000	17102000	8229300	33755000	27554000	3554200	18535000	0.308034	-0.0771629	8.02521e-06	1.12683	0.683268	0.239999	-0.145197	4.90445	3.61467	0.69025	0.597639	2	FALSE			2	FALSE	No	No
P10923	Osteopontin	Spp1	S234	117.02	0.226189	0.999851	SLETHRLEHSKESQESADQSDVIDSQASSKA	-0.203248	2.03966	1.77123	32598000	25983000	27627000	0	11047000	10871000	84008000	107290000	86146000	104040000	79711000	61617000	0	8229300	33755000	15733000	10032000	18535000	0.368988	0.152352	0.000718103	1.81347	1.54504	0.572235	0.3556	6.21678	4.43343	1.0152	2.10471	2	FALSE			2	FALSE	No	No
P10923	Osteopontin	Spp1	S271	104.07	2.64142	1	HKFHSHKDKLVLDPKSKEDDRYLKFRISHEL	0.767215	2.13794	2.61479	159110000	181830000	122750000	28528000	21505000	18844000	93100000	105210000	97243000	174450000	148490000	113990000	23119000	15852000	11277000	16845000	13151000	12184000	0.24104	0.113627	1.2994e-05	-0.503483	-0.026625	-0.526175	-0.653588	3.40786	0.289003	5.38685	7.16478	3	FALSE			3	FALSE	No	No
P10923	Osteopontin	Spp1	S61	118.21	-2.07215	1	DPSQKQNLLAPQNAVSSEEKDDFKQETLPSN		-2.05497	-2.02227	9534800	6256400	3295900	0	0	0	6180900	6907300	3647000	8274700	7786200	2974900	0	0	0	0	0	0			0.00183989	0.0171793	0.0498786			0.298242	0.26464									No	No
P10923	Osteopontin	Spp1	S62	118.21	-2.07215	1	PSQKQNLLAPQNAVSSEEKDDFKQETLPSNS		-2.05497	-2.02227	9534800	6256400	3295900	0	0	0	6180900	6907300	3647000	8274700	7786200	2974900	0	0	0	0	0	0			0.00183989	0.0171793	0.0498786			0.298242	0.26464									No	No
P10923	Osteopontin	Spp1	S24	63.013	-0.639699	0.928161	CLFGIASSLPVKVTDSGSSEEKLYSLHPDPI	-0.435617	-0.867705	-0.678584	30759000	3450100	36428000	0	10013000	0	15228000	4920400	24539000	30483000	2676600	38404000	0	7029900	0	0	7411900	0	-0.989228	-0.822126	0.222085	-0.228006	-0.0388851	-0.553611	-0.386508	1.91248	0.270082	1.24247	1.24247							No	No
P10923	Osteopontin	Spp1	S26	136.96	0.600181	0.847776	FGIASSLPVKVTDSGSSEEKLYSLHPDPIAT	-0.302574	-0.113396	0.697069	30759000	41020000	40364000	13098000	10013000	0	15228000	23947000	24200000	30483000	44089000	40735000	7604600	7029900	0	6787700	7411900	0	-0.986162	-0.929757	0.00061381	-0.713577	0.0968878	-0.683588	-0.627183	9.20244	1.14839	2.28081	2.05325	3	FALSE			3	FALSE	No	No
P10923	Osteopontin	Spp1	S27	136.96	0.555086	0.84889	GIASSLPVKVTDSGSSEEKLYSLHPDPIATW	-0.302574	-0.140164	0.666407	30759000	45691000	32994000	13098000	10013000	0	15228000	29076000	18852000	30483000	48369000	34837000	7604600	7029900	0	6787700	7411900	0	-0.986162	-0.929757	0.00381775	-0.695251	0.111321	-0.683588	-0.627183	7.9498	1.37477	2.28081	2.05325	3	FALSE			3	FALSE	No	No
P10923	Osteopontin	Spp1	S33	43.801	-2.05246	0.511713	PVKVTDSGSSEEKLYSLHPDPIATWLVPDPS		-2.65052	-2.14873	5140700	0	6771700	0	0	0	2234500	0	5550500	3157200	0	9804600	0	0	0	0	0	0			0.184777	-0.598061	-0.0962745			1.77939	0.170647									No	No
P11157	Ribonucleoside-diphosphate reductase subunit M2	Rrm2	S20	147.02	-3.23002	1	RTPLATIADQQQLQLSPLKRLTLADKENTPP		-1.08602	-3.75179	0	2601300	0	0	0	0	10344000	10583000	10667000	0	1566900	0	0	0	0	0	0	0			4.66145e-09	2.14399	-0.521773			6.5275	1.24247									No	No
P11276	Fibronectin	Fn1	S2475	65.365		0.999999	IECFMPLDVQADRDDSRE_____________				0	0	0	0	0	0	0	0	0	0	0	0	0	0	0	3946900	0	3181000		-1.84761	0.0229182								2.44491							No	No
P11499	Heat shock protein HSP 90-beta	Hsp90ab1	S226	135.95	-4.93421	1	YPITLYLEKEREKEISDDEAEEEKGEKEEED	-6.1681	-5.3082	-5.20697	86699000	97131000	81271000	22164000	17556000	18012000	51378000	63989000	78607000	51829000	61980000	88659000	7502200	12494000	9957500	5914100	10256000	9823100	-6.60096	-6.65002	1.06393e-05	-0.373985	-0.272762	-0.432857	-0.481916	2.32311	1.38539	2.08513	2.01317	4	FALSE		Yes	4	FALSE	No	Yes
P11499	Heat shock protein HSP 90-beta	Hsp90ab1	S255	305.43	0.964108	1	EDKEDEEKPKIEDVGSDEEDDSGKDKKKKTK	0.817464	0.792694	0.795339	5864600000	4196700000	5900300000	2384700000	2736200000	2186000000	6040900000	3644200000	3795700000	4592000000	3331500000	4903800000	2245700000	1045800000	1730800000	2066500000	1538300000	1278900000	0.750474	0.91733	0.980581	-0.171414	-0.16877	-0.0669906	0.0998657	0.7238	1.91313	0.0624471	0.511313				Yes			No	Yes
P11499	Heat shock protein HSP 90-beta	Hsp90ab1	S261	188.34	-5.74754	1	EKPKIEDVGSDEEDDSGKDKKKKTKKIKEKY	-6.99596	-4.69312	-6.6786	103750000	0	22841000	0	10235000	0	87787000	0	0	124600000	11478000	9335800	0	0	0	0	0	0			0.558729	1.05442	-0.931062			2.04211	0.959514	1.24247	1.24247				Yes			No	Yes
P11679	Keratin, type II cytoskeletal 8	Krt8	S24	103.88	6.26006	0.998272	SYKMSTSGPRAFSSRSFTSGPGARISSSSFS	0.959398	0.585734	1.74201	2532000000	1544700000	1682800000	7392600	4952200	470920000	405260000	9255700	10068000	2450100000	12565000	15620000	435490000	7915000	3942000	22769000	1606400000	8730500	0.813407	2.4091	0.311601	-5.67432	-4.51805	-0.145991	1.4497	6.03814	2.77318	0.202044	0.684747							No	No
P11679	Keratin, type II cytoskeletal 8	Krt8	S103	161.67		1	PNIQAVRTQEKEQIKSLNNKFASFIDKVRFL	-2.05048	-2.19022		0	0	0	5355600	2669200	2307600	0	0	5338300	0	0	0	4751900	3753800	2753300	6094100	5068400	3880500	-1.89059	-1.38407	6.56693e-05			0.159891	0.666417	1.24247		0.657984	4.11563							No	No
P11679	Keratin, type II cytoskeletal 8	Krt8	S484	66.538		0.487494	VVKKIETRDGKLVSESSDVVSK_________				0	0	0	0	0	0	0	0	0	0	0	0	0	0	0	0	0	0																		No	No
P11679	Keratin, type II cytoskeletal 8	Krt8	S485	130.69	-2.42745	0.778827	VKKIETRDGKLVSESSDVVSK__________	-3.73923	-2.84193	-2.02209	4946600	3901400	0	0	0	880160	2038400	4376100	0	5435200	5514400	0	0	0	959320	3637000	0	2393500	-3.63701	-2.11177	0.43752	-0.414487	0.405355	0.102226	1.62746	0.743261	1.55424	1.24247	2.14757							No	No
P11679	Keratin, type II cytoskeletal 8	Krt8	S489	146.67	0.621464	0.999966	ETRDGKLVSESSDVVSK______________	-0.524885	0.152589	0.67286	0	36139000	41846000	11993000	8035200	0	19882000	25059000	30796000	0	27808000	50128000	16250000	11517000	0	20799000	17316000	12194000	-0.0823195	0.347731	0.594359	-0.468874	0.051396	0.442566	0.872616	0.219578	0.438705	2.43051	5.70935							No	No
P11679	Keratin, type II cytoskeletal 8	Krt8	S259	166.62	-3.00085	1	QISDTSVVLSMDNSRSLDMDGIIAEVRAQYE	-3.09588	-3.21077	-2.58716	3680800	2367900	0	1723000	0	0	3363000	1590700	0	5388200	4119400	2667600	1889300	0	0	3940000	2724000	2440300	-2.99212	-2.11547	0.0285604	-0.209922	0.413684	0.103766	0.980415	0.795482	6.2274	1.24247	7.55739	6	TRUE			6	TRUE	No	No
P11679	Keratin, type II cytoskeletal 8	Krt8	S43	112.85	0.665629	0.853833	GPGARISSSSFSRVGSSSSSFRGSMGTGVGL	-0.76832	0.0757654	1.18922	35441000	0	42527000	0	7950800	0	21125000	0	25710000	53580000	0	59071000	0	12396000	0	41849000	25002000	14914000	-0.17093	0.957435	0.108082	-0.589863	0.523588	0.59739	1.72575	2.43127	2.43289	1.24247	3.61766							No	No
P11679	Keratin, type II cytoskeletal 8	Krt8	S44	87.568	0.01824	0.909054	PGARISSSSFSRVGSSSSSFRGSMGTGVGLG		-0.526623	0.26711	0	24718000	0	0	0	0	0	15860000	0	0	25401000	0	0	0	0	0	0	0			0.682876	-0.544863	0.24887			1.24247	1.24247									No	No
P11679	Keratin, type II cytoskeletal 8	Krt8	S45	169.99	-0.9906	0.92318	GARISSSSFSRVGSSSSSFRGSMGTGVGLGG	-0.746093	-0.919403	-0.732465	0	7152900	22625000	19236000	3821300	6760900	0	8110300	19186000	0	7948900	24995000	19449000	4894600	4206700	36753000	7050000	9999000	-0.881429	0.0939379	0.463211	0.0711968	0.258135	-0.135336	0.840031	0.130922	2.42673	0.763711	2.17813							No	No
P11679	Keratin, type II cytoskeletal 8	Krt8	S46	155.53	-1.16642	0.669292	ARISSSSFSRVGSSSSSFRGSMGTGVGLGGF		-1.38774	-0.265726	10194000	0	0	0	0	0	7670200	0	0	19485000	0	0	0	0	0	0	0	0			0.654754	-0.221318	0.900698			1.24247	1.24247									No	No
P11679	Keratin, type II cytoskeletal 8	Krt8	S47	155.53		0.498314	RISSSSFSRVGSSSSSFRGSMGTGVGLGGFG				0	0	0	0	0	0	0	0	0	0	0	0	0	0	0	0	0	0																		No	No
P11983	T-complex protein 1 subunit alpha	Tcp1	S544	86.411		0.949985	DLIKLHPESKDDKHGSYENAVHSGALDD___	-5.08909			0	0	0	4975200	5164300	8608500	0	0	0	0	0	0	0	2771600	4146500	0	3314600	4375400	-5.66329	-5.39419	0.0133367			-0.574205	-0.305106			4.11589	3.34423							No	No
P12367	cAMP-dependent protein kinase type II-alpha regulatory subunit	Prkar2a	S96	53.359	-1.05118	0.906841	ADLEVPVPSKFTRRVSVCAETFNPDEEEEDN		-1.24744	-1.84867	0	6050900	0	0	0	0	0	5880300	0	0	3646200	0	0	0	0	0	0	0			0.68263	-0.196254	-0.797484			1.24247	1.24247									No	No
P13405	Retiblastoma-associated protein	Rb1	S31	108.5	-1.23842	1	PPPPPPPREDDPAQDSGPEELPLARLEFEEI	-1.48764	-1.36146	-1.38176	0	7876300	14573000	6881700	3686300	0	0	7826000	10773000	0	6094900	13252000	5379700	3255600	3178000	3053900	5285500	0	-1.83041	-1.74979	0.997298	-0.123045	-0.143341	-0.342765	-0.26215	0.916761	2.36977	0.386014	0.396756				Yes			No	Yes
P13595	Neural cell adhesion molecule 1	Ncam1	S770	68.82	1.70467	0.720624	PGAKGKDMEEGKAAFSKDESKEPIVEVRTEE	-1.40999	1.30908	1.20031	10720000	7586900	0	2906300	0	0	6232000	6385300	0	9519200	5835200	0	4930700	0	0	11530000	0	0	-2.0616	-2.53811	0.151296	-0.395597	-0.504365	-0.651606	-1.12812	1.50109	1.44118	1.24247	1.24247							No	No
P13595	Neural cell adhesion molecule 1	Ncam1	S774	66.152	0.750803	0.929872	GKDMEEGKAAFSKDESKEPIVEVRTEEERTP	-1.31574	0.855865	0.90487	0	0	9669300	2906300	2450100	1868300	0	0	8265900	0	0	8464700	4930700	3451100	2360600	11530000	11770000	10644000	-2.11528	-2.36816	0.955342	0.105062	0.154067	-0.799537	-1.05242	1.24247	1.24247	4.71988	7.9904							No	No
P13595	Neural cell adhesion molecule 1	Ncam1	S887	234.9		0.807282	AGQATPSKGVTASSSSPASAPKVAPLVDLSD	-0.953148			0	0	0	3989000	0	0	0	0	0	0	0	0	14689000	0	0	26146000	19551000	0	-0.486726	-1.45969	0.523335			0.466422	-0.506541			1.24247	0.598498							No	No
P13595	Neural cell adhesion molecule 1	Ncam1	S890	166.86		0.531768	ATPSKGVTASSSSPASAPKVAPLVDLSDTPT				0	0	0	0	0	0	0	0	0	0	0	0	0	0	0	0	0	14475000		-1.82825	0.458197								1.24247							No	No
P13595	Neural cell adhesion molecule 1	Ncam1	S1005	191.63		0.951748	PGTVKNPPEAATAPASPKSKAATTNPSQGED	-0.0728732			0	0	0	8703100	0	3407600	0	0	0	0	0	0	32302000	0	10970000	70044000	0	30684000	0.274918	-0.339784	0.133437			0.347791	-0.26691			1.82244	1.99422							No	No
P13705	DNA mismatch repair protein Msh3	Msh3	S446	49.613	-1.93862	0.929151	TEFYAREIVDSQGSQSLSGVINLEKPVICAL		-1.89319	-1.61864	4400700	10454000	5641500	0	0	0	4474800	9038100	5389500	7087300	9524100	6572900	0	0	0	0	0	0			0.000171858	0.045432	0.319977			0.0683553	2.5573									No	No
P13705	DNA mismatch repair protein Msh3	Msh3	S448	49.613	-1.93862	0.988777	FYAREIVDSQGSQSLSGVINLEKPVICALAA		-1.89319	-1.61864	4400700	10454000	5641500	0	0	0	4474800	9038100	5389500	7087300	9524100	6572900	0	0	0	0	0	0			0.000171858	0.045432	0.319977			0.0683553	2.5573									No	No
P13808	Anion exchange protein 2	Slc4a2	S150	68.074		0.639913	GFRAPPQQPSPATTPSAVQFFLQEDEGAERK				0	0	0	0	0	0	0	0	0	0	0	0	0	0	0	0	0	0																		No	No
P13808	Anion exchange protein 2	Slc4a2	S439	55.871	1.02258	0.888329	SHPSDEKEFSFPRNISAGSLGSLLGHHHAQG	0.201302	1.97106	1.79367	0	49585000	0	16937000	0	0	0	89574000	0	0	73180000	0	22570000	0	0	17888000	0	0	0.586367	0.36061	0.942482	0.948482	0.771092	0.385065	0.159308	1.24247	1.24247	1.24247	1.24247							No	No
P13808	Anion exchange protein 2	Slc4a2	S442	41.591		0.508191	SDEKEFSFPRNISAGSLGSLLGHHHAQGTES	-0.320824			0	0	0	11794000	0	0	0	0	0	0	0	0	12007000	0	0	11976000	0	0	-0.324164	-0.218236	0.700774			-0.00334001	0.102587			1.24247	1.24247							No	No
P13808	Anion exchange protein 2	Slc4a2	S445	41.591		0.565975	KEFSFPRNISAGSLGSLLGHHHAQGTESDPH	-0.320824			0	0	0	11794000	0	0	0	0	0	0	0	0	12007000	0	0	11976000	0	0	-0.324164	-0.218236	0.700774			-0.00334001	0.102587			1.24247	1.24247							No	No
P13808	Anion exchange protein 2	Slc4a2	S457	55.871	1.02258	0.925849	SLGSLLGHHHAQGTESDPHVTEPLIGGVPET		1.97106	1.79367	0	49585000	0	0	0	0	0	89574000	0	0	73180000	0	0	0	0	0	0	0			0.675981	0.948482	0.771092			1.24247	1.24247									No	No
P13864	DNA (cytosine-5)-methyltransferase 1	Dnmt1	S125	112.02	-0.187421	0.98247	GSRPTWRAEMADSNRSPRSRPKPRGPRRSKS		0.825263	-0.684908	0	21434000	0	0	0	0	0	37499000	46601000	0	13130000	0	0	0	0	0	0	0			0.0799464	1.01268	-0.497488			2.00109	1.24247						Yes			No	Yes
P13864	DNA (cytosine-5)-methyltransferase 1	Dnmt1	S843	86.141		0.999984	LSYIHSKVKVIYKAPSENWAMEGGTDPETTL				0	0	0	0	0	0	0	0	0	0	0	0	0	0	0	0	0	0															Yes			No	Yes
P13864	DNA (cytosine-5)-methyltransferase 1	Dnmt1	S717	162.76	0.458722	0.999668	ADDDEEADDDVSEMPSPKKLHQGKKKKQNKD	-0.121108	1.69053	0.70721	24192000	54000000	29050000	16199000	10412000	0	51856000	98547000	73514000	32274000	40226000	43068000	0	0	0	0	0	0			3.79532e-05	1.2318	0.248489			6.91875	0.888835	2.35103	2.35103				Yes			No	Yes
P13864	DNA (cytosine-5)-methyltransferase 1	Dnmt1	S190	54.103	-2.18963	0.57272	KRKPKEESEEGNSAESAAEERDQDKKRRVVD		-1.75205	-1.94349	0	0	5738600	0	0	0	0	0	7232800	0	0	6755500	0	0	0	0	0	0			0.695161	0.43758	0.246139			1.24247	1.24247						Yes			No	Yes
P13864	DNA (cytosine-5)-methyltransferase 1	Dnmt1	S138	102.19		0.496934	NRSPRSRPKPRGPRRSKSDSDTLSVETSPSS				0	0	0	0	0	0	0	0	0	0	0	0	0	0	0	0	0	0															Yes			No	Yes
P13864	DNA (cytosine-5)-methyltransferase 1	Dnmt1	S140	117.22		0.95802	SPRSRPKPRGPRRSKSDSDTLSVETSPSSVA			-1.27311	0	0	0	0	0	0	0	0	0	0	9766200	9614600	0	0	0	0	0	0			0.0257336						2.40727						Yes			No	Yes
P14602	Heat shock protein beta-1	Hspb1	S86	111.52	-0.858783	0.999764	TLAAPAFSRALNRQLSSGVSEIRQTADRWRV	-1.98609	-1.5349	-0.463016	12092000	11893000	17045000	6627000	2815900	2021000	7962600	6252400	9222700	17771000	12555000	21987000	4037400	2669000	1992000	9358200	4442100	4079000	-2.28862	-1.21723	0.00205836	-0.676121	0.395767	-0.302524	0.76886	4.75192	4.65631	1.48816	5.55391	6	FALSE			6	FALSE	No	No
P14602	Heat shock protein beta-1	Hspb1	S15	82.261	-3.42221	0.999877	_MTERRVPFSLLRSPSWEPFRDWYPAHSRLF		-3.87357	-2.76778	2507500	1938100	0	0	0	0	1369300	0	0	3439600	0	0	0	0	0	0	0	0			0.381598	-0.451353	0.654438			2.17642	0.469059									No	No
P14733	Lamin-B1	Lmnb1	S17	137.73	-3.94272	0.999769	ATATPVQQQRAGSRASAPATPLSPTRLSRLQ	-4.66467	-3.45623	-3.90331	0	17023000	13933000	6261800	4323400	4812400	0	16824000	9004600	0	13528000	11141000	12774000	10196000	6874900	6197400	6673400	6243400	-3.51471	-4.46741	0.481183	0.486483	0.0394075	1.14996	0.197266	1.87685	0.731837	5.13012	1.38106							No	No
P14733	Lamin-B1	Lmnb1	S24	108.71	-5.8305	0.998797	QQRAGSRASAPATPLSPTRLSRLQEKEELRE	-6.12018	-4.57689		0	4375200	0	0	0	1550800	0	6405100	0	0	0	0	0	0	0	0	0	0			0.621101	1.25361				1.24247	1.24247	1.24247	1.24247							No	No
P14733	Lamin-B1	Lmnb1	S392	76.868	-2.65067	0.999726	AYRKLLEGEEERLKLSPSPSSRITISRATSS;AYRKLLEGEEERLKLSPSPSSRVTVSRASSS		-1.57548	-3.30811	35304000	37492000	36946000	0	0	0	39108000	42485000	48913000	20219000	14663000	25665000	0	0	0	0	0	0			4.21237e-08	1.07519	-0.657437			4.83375	3.90524									No	No
P14733	Lamin-B1	Lmnb1	S394	76.868	-2.65067	0.987651	RKLLEGEEERLKLSPSPSSRITISRATSSSS;RKLLEGEEERLKLSPSPSSRVTVSRASSSRS		-1.57548	-3.30811	35304000	37492000	36946000	0	0	0	39108000	42485000	48913000	20219000	14663000	25665000	0	0	0	0	0	0			4.21237e-08	1.07519	-0.657437			4.83375	3.90524									No	No
P14733	Lamin-B1	Lmnb1	S402	85.176		0.858904	ERLKLSPSPSSRVTVSRASSSRSVRTTRGKR	-4.99053			0	0	0	6353300	0	2411300	0	0	0	0	0	0	13428000	0	7351400	6520700	0	3951100	-3.37677	-4.77424	0.0754437			1.61376	0.216289			2.43911	1.1403							No	No
P14733	Lamin-B1	Lmnb1	S405	85.176		0.694001	KLSPSPSSRVTVSRASSSRSVRTTRGKRKRV	-4.34536			0	0	0	15443000	3789200	4324900	0	0	0	0	0	0	29020000	7464300	8811700	16878000	4406800	6279800	-3.15072	-4.18237	0.0219272			1.19464	0.162987			2.93513	3.82334							No	No
P14733	Lamin-B1	Lmnb1	S407	85.176		0.849776	SPSPSSRVTVSRASSSRSVRTTRGKRKRVDV	-4.73953			0	0	0	10783000	2560800	0	0	0	0	0	0	0	18593000	6282300	0	11475000	4433800	0	-3.50971	-4.36327	0.260045			1.22981	0.376256			1.9996	1.58014							No	No
P14733	Lamin-B1	Lmnb1	S409	85.176		0.999437	SPSSRVTVSRASSSRSVRTTRGKRKRVDVEE	-4.98748			0	0	0	10783000	2560800	2411300	0	0	0	0	0	0	18593000	6282300	7351400	11475000	4433800	3951100	-3.53485	-4.58781	0.00583528			1.45263	0.39967			4.20836	2.99095							No	No
P14869	60S acidic ribosomal protein P0	Rplp0	S304	132.6	-5.28403	1	PAAAAAPAKAEAKEESEESDEDMGFGLFD__	-5.47361	-3.8164	-3.6656	0	6968700	42984000	0	6978100	0	0	0	48838000	0	0	51970000	11893000	6516000	0	0	13039000	0	-4.89906	-4.34378	0.978932	1.46763	1.61843	0.574558	1.12984	0.0861099	0.380066	1.28679	1.24247							No	No
P14869	60S acidic ribosomal protein P0	Rplp0	S307	132.6	-6.38371	1	AAAPAKAEAKEESEESDEDMGFGLFD_____	-4.87155	-6.20427	-6.25236	0	6968700	9359100	0	14722000	5853100	0	0	9331200	0	0	8650900	0	15147000	6787500	0	16919000	4856300	-4.66989	-4.5483	0.420821	0.179437	0.131353	0.201654	0.323248	1.07852	1.1531	2.13638	1.72619							No	No
P14873	Microtubule-associated protein 1B	Map1b	S544	52.966	1.64974	0.921924	PVKQVKLKQRADSRESLKPATKPVASKSVRK		1.94557	1.23156	7461200	0	0	0	0	0	6437800	0	0	5093700	0	0	0	0	0	0	0	0			0.685867	0.295838	-0.418171			1.24247	1.24247									No	No
P14873	Microtubule-associated protein 1B	Map1b	S1373	89.663	2.23359	0.918459	FEFSEAKDENERASLSPMDEPVPDSESPVEK	2.14999	2.40066	1.63365	0	0	11283000	5897200	5750300	0	0	0	13651000	6717400	0	10430000	8962700	10302000	0	10825000	10028000	0	2.76208	2.4669	0.794199	0.167065	-0.599938	0.61208	0.316907	1.24247	0.413389	1.65204	0.760046							No	No
P14873	Microtubule-associated protein 1B	Map1b	S1382	118.66	2.01103	0.811308	NERASLSPMDEPVPDSESPVEKVLSPLRSPP	2.43324	2.81065	2.2094	9584500	0	0	5897200	0	0	11726000	0	0	9455000	7858700	0	8962700	0	0	10825000	0	0	2.62804	2.2035	0.984789	0.799614	0.198372	0.194806	-0.229739	1.24247	1.3755	1.24247	1.24247							No	No
P14873	Microtubule-associated protein 1B	Map1b	S1384	161.31	3.56716	0.909709	RASLSPMDEPVPDSESPVEKVLSPLRSPPLL	1.2392	3.62077	2.57615	0	0	28436000	0	3722000	0	0	0	31802000	0	7858700	24311000	0	6866700	0	0	6243400	0	2.31087	2.04668	0.881165	0.0536077	-0.991008	1.07168	0.807482	1.24247	0.0378069	1.24247	1.24247							No	No
P14873	Microtubule-associated protein 1B	Map1b	S14	52.366		0.332284	__MATVVVEATEPEPSGSIGNPAASTSPSLS				0	0	0	0	0	0	0	0	0	0	0	0	0	0	0	0	0	0																		No	No
P14873	Microtubule-associated protein 1B	Map1b	S23	63.138		0.28101	ATEPEPSGSIGNPAASTSPSLSHRFLDSKFY				0	0	0	0	0	0	0	0	0	0	0	0	0	0	0	0	0	0																		No	No
P14873	Microtubule-associated protein 1B	Map1b	S25	63.138		0.28101	EPEPSGSIGNPAASTSPSLSHRFLDSKFYLL				0	0	0	0	0	0	0	0	0	0	0	0	0	0	0	0	0	0																		No	No
P14873	Microtubule-associated protein 1B	Map1b	S1151	60.939		0.476998	PRDVMSDETNNEETESPSQEFVNITKYESSL				0	0	0	0	0	0	0	0	0	0	0	0	0	0	0	0	0	0																		No	No
P14873	Microtubule-associated protein 1B	Map1b	S1247	87.468	2.42612	0.833426	ASAELDIKDVSDERLSPAKSPSLSPSPPSPI	1.93178	2.50857	2.04751	15324000	13800000	10614000	5361400	6230500	5233300	15071000	15823000	8626200	11494000	8555800	8371500	6291400	6238500	5015700	6690500	6193100	6912100	1.97503	1.73606	0.278813	0.0824532	-0.378609	0.0432468	-0.195723	0.823195	2.44813	0.249597	0.848382							No	No
P14873	Microtubule-associated protein 1B	Map1b	S1251	141.7	2.91553	0.999684	LDIKDVSDERLSPAKSPSLSPSPPSPIEKTP	2.8973	2.94577	2.91816	15324000	24752000	16373000	10040000	11724000	11059000	17218000	25093000	11818000	18735000	18866000	14239000	16987000	21042000	13177000	13637000	22439000	21762000	3.50185	3.24913	0.578578	0.0302419	0.002635	0.604556	0.351837	0.322612	0.392913	2.72506	1.02058							No	No
P14873	Microtubule-associated protein 1B	Map1b	S1253	81.144	1.2272	0.849576	IKDVSDERLSPAKSPSLSPSPPSPIEKTPLG		0.804785	1.82114	0	5933600	0	0	0	0	0	4513300	0	0	5659000	0	0	0	6978100	0	8191500	0	2.11152	2.43847	0.887082	-0.422418	0.593932			1.24247	1.24247	1.24247	1.24247							No	No
P14873	Microtubule-associated protein 1B	Map1b	S1255	141.7	2.59812	0.932084	DVSDERLSPAKSPSLSPSPPSPIEKTPLGER	2.23642	2.69329	2.52661	15324000	19734000	10614000	10040000	10373000	3162700	17218000	20336000	8626200	18735000	14215000	8371500	16987000	17290000	12077000	13637000	10761000	11374000	3.36549	2.58371	0.407098	0.0951666	-0.0715158	1.12907	0.347289	0.764142	0.416556	4.30815	0.112069							No	No
P14873	Microtubule-associated protein 1B	Map1b	S1257	93.342		0.902377	SDERLSPAKSPSLSPSPPSPIEKTPLGERSV	1.45532			0	0	0	0	4142400	5233300	0	0	0	0	0	0	0	4073700	5015700	0	4568400	6912100	1.59637	1.62994	0.0994671			0.141044	0.174619			2.3944	2.39578							No	No
P14873	Microtubule-associated protein 1B	Map1b	S1260	141.7	2.91553	0.999984	RLSPAKSPSLSPSPPSPIEKTPLGERSVNFS	2.8973	2.94577	2.91816	15324000	24752000	16373000	10040000	11724000	11059000	17218000	25093000	11818000	18735000	18866000	14239000	16987000	21042000	20155000	13637000	22439000	21762000	3.70623	3.24913	0.242358	0.0302419	0.002635	0.808928	0.351837	0.322612	0.392913	3.80894	1.02058							No	No
P14873	Microtubule-associated protein 1B	Map1b	S1788	119.48		0.817777	KLSPKSDISPLTPRESSPLYSPGFSDSTSAA	1.42868			0	0	0	0	4244400	0	0	0	0	0	0	0	0	5178800	0	0	5418100	0	1.90387	1.84213	0.693515			0.475196	0.413455			1.24247	1.24247							No	No
P14873	Microtubule-associated protein 1B	Map1b	S1789	120.9	1.21018	0.619424	LSPKSDISPLTPRESSPLYSPGFSDSTSAAK	1.61074	1.49259	1.38069	4939100	6972100	5200200	4650400	0	4004400	4417100	8188400	6876900	4857800	5951700	7116300	6020600	0	5395700	5944800	0	3558100	1.89726	1.02233	0.842343	0.282408	0.170504	0.286513	-0.588412	7.08245	1.4626	1.06404	1.87251							No	No
P14873	Microtubule-associated protein 1B	Map1b	S1793	120.9	1.21018	0.94775	SDISPLTPRESSPLYSPGFSDSTSAAKETAA	1.61074	1.49259	1.38069	4939100	6972100	5200200	4650400	0	4004400	4417100	8188400	6876900	4857800	5951700	7116300	6020600	0	5395700	5944800	0	3558100	1.89726	1.02233	0.842343	0.282408	0.170504	0.286513	-0.588412	7.08245	1.4626	1.06404	1.87251							No	No
P14873	Microtubule-associated protein 1B	Map1b	S1797	119.48		0.666654	PLTPRESSPLYSPGFSDSTSAAKETAAAHQA	1.42868			0	0	0	0	4244400	0	0	0	0	0	0	0	0	5178800	0	0	5418100	0	1.90387	1.84213	0.693515			0.475196	0.413455			1.24247	1.24247							No	No
P14873	Microtubule-associated protein 1B	Map1b	S1813	79.069		0.66619	DSTSAAKETAAAHQASSSPPIDAATAEPYGF	0.939824			0	0	0	0	0	3507600	0	0	0	0	0	0	0	0	5716800	0	0	4919000	1.82389	1.17309	0.673095			0.884069	0.233266			1.24247	1.24247							No	No
P14873	Microtubule-associated protein 1B	Map1b	S1814	71.117		0.367061	STSAAKETAAAHQASSSPPIDAATAEPYGFR				0	0	0	0	0	0	0	0	0	0	0	0	0	0	0	0	0	0																		No	No
P14873	Microtubule-associated protein 1B	Map1b	S1815	71.117	2.32528	0.583787	TSAAKETAAAHQASSSPPIDAATAEPYGFRS		2.94754	2.93871	0	12702000	0	0	0	0	0	19931000	0	0	12279000	0	0	0	0	0	0	0			0.687544	0.622265	0.61343			1.24247	1.24247									No	No
P14873	Microtubule-associated protein 1B	Map1b	S608	68.978		0.424687	PVKTESKPSVTEKEVSSKEEQSPVKAEVAEK				0	0	0	0	0	0	0	0	0	0	0	0	0	0	0	0	0	0																		No	No
P14873	Microtubule-associated protein 1B	Map1b	S609	96.23	1.91163	0.787467	VKTESKPSVTEKEVSSKEEQSPVKAEVAEKQ				0	0	9026200	0	0	0	0	0	0	0	0	0	0	0	0	0	0	0			0.458197					1.24247	1.24247									No	No
P14873	Microtubule-associated protein 1B	Map1b	S614	139.74	5.03638	0.998038	KPSVTEKEVSSKEEQSPVKAEVAEKQATESK	2.87606	5.36157	4.26741	62283000	98335000	83437000	0	11575000	0	91192000	97020000	87689000	32568000	42528000	60095000	0	3415300	0	0	1166200	0	1.30327	-0.373839	3.8148e-06	0.325183	-0.768976	-1.57279	-3.2499	1.10079	5.92408	1.24247	1.24247	4	FALSE			4	FALSE	No	No
P14873	Microtubule-associated protein 1B	Map1b	S2205	90.498	2.75232	1	TYKHMDPPPAPMQDRSPSPRHPDVSMVDPDA	1.76813	3.38428	2.59967	19870000	17943000	12406000	0	6646100	5032600	29006000	22058000	19863000	16275000	12591000	12665000	0	9956000	6042000	0	6109500	5218600	2.37527	1.63689	0.0291301	0.63196	-0.152655	0.607133	-0.131241	2.2643	0.907456	1.88848	2.12057	2	FALSE			2	FALSE	No	No
P14873	Microtubule-associated protein 1B	Map1b	S2207	90.498	2.75232	1	KHMDPPPAPMQDRSPSPRHPDVSMVDPDALA	1.76813	3.38428	2.59967	19870000	17943000	12406000	0	6646100	5032600	29006000	22058000	19863000	16275000	12591000	12665000	0	9956000	6042000	0	6109500	5218600	2.37527	1.63689	0.0291301	0.63196	-0.152655	0.607133	-0.131241	2.2643	0.907456	1.88848	2.12057	2	FALSE			2	FALSE	No	No
P14873	Microtubule-associated protein 1B	Map1b	S561	103.66	3.12155	0.999999	KPATKPVASKSVRKESKEETPEVTKTSQVEK	1.96003	2.84585	2.69064	21968000	22436000	19339000	6498300	5858700	4869500	15730000	20020000	13172000	19580000	13780000	11622000	5361000	4406500	4622700	6929900	5841000	4636900	1.69164	1.53283	0.0060019	-0.275701	-0.430909	-0.268386	-0.427199	1.78475	1.44815	1.4833	1.47795	4	FALSE			4	FALSE	No	No
P14873	Microtubule-associated protein 1B	Map1b	S1497	101.64	0.975719	0.996917	QSALALDERKLGGDVSPTQIDVSQFGSFKED	0.674811	0.35328	0.115048	0	0	4718100	2285000	1920000	0	0	0	3302500	0	0	3633000	2460600	1927700	0	10495000	3964200	0	0.620628	1.7751	0.424513	-0.622439	-0.860671	-0.0541839	1.10029	1.24247	1.24247	0.502505	2.25835							No	No
P14873	Microtubule-associated protein 1B	Map1b	S1438	115.01	2.62157	0.998264	PFEGKNGKQGFPDRESPVSDLTSTGLYQDKQ	3.56951	2.9561	2.82602	11210000	5005000	60066000	19226000	19063000	14372000	12443000	6330300	66231000	12186000	5597000	60923000	18585000	19962000	18140000	27149000	27015000	21255000	3.67347	3.65817	0.989607	0.334535	0.20445	0.103954	0.0886591	2.13447	0.648493	0.126639	0.165666							No	No
P14873	Microtubule-associated protein 1B	Map1b	S1441	83.992	3.39318	0.657905	GKNGKQGFPDRESPVSDLTSTGLYQDKQEEK		3.78866	3.78784	23879000	27859000	0	0	0	0	26230000	31441000	0	24269000	27307000	0	0	0	0	0	0	0			0.112711	0.395482	0.394658			1.65728	1.61964									No	No
P14873	Microtubule-associated protein 1B	Map1b	S1422	113.22	3.7801	0.99742	DFLSADSKVLGRRSESPFEGKNGKQGFPDRE		3.7915	3.58726	33488000	0	32151000	0	0	0	25640000	0	32311000	29002000	0	36245000	0	0	0	0	0	0			0.103679	0.0114005	-0.192839			0.204863	1.78409									No	No
P14873	Microtubule-associated protein 1B	Map1b	S828	107.39	4.61453	0.999983	ASGPVKELEAERSLMSSPEDLTKDFEELKAE	4.43431	4.68073	4.41836	45125000	72288000	65160000	30464000	27236000	38340000	43413000	68992000	62876000	40238000	51412000	55072000	32369000	29936000	42830000	34748000	32141000	41516000	4.54832	4.18236	0.559577	0.0661966	-0.196166	0.114011	-0.251949	0.275826	0.705208	0.470768	0.891782							No	No
P14873	Microtubule-associated protein 1B	Map1b	S829	107.39	4.61453	0.999987	SGPVKELEAERSLMSSPEDLTKDFEELKAEE	4.43431	4.68073	4.41836	45125000	72288000	65160000	30464000	27236000	38340000	43413000	68992000	62876000	40238000	51412000	55072000	32369000	29936000	42830000	34748000	32141000	41516000	4.54832	4.18236	0.559577	0.0661966	-0.196166	0.114011	-0.251949	0.275826	0.705208	0.470768	0.891782							No	No
P14873	Microtubule-associated protein 1B	Map1b	S343	98.253	0.356912	0.909336	IAELEEERSQGSTSNSDWMKNLISPDLGVVF		0.293222	0.696293	3045300	0	0	0	0	0	2048000	0	0	3514800	0	0	0	0	0	0	0	0			0.694731	-0.0636903	0.339381			1.24247	1.24247									No	No
P14873	Microtubule-associated protein 1B	Map1b	S1391	147.52	4.26252	1	DEPVPDSESPVEKVLSPLRSPPLLGSESPYE	4.1401	4.5859	4.4787	45037000	48305000	46990000	33871000	23179000	21977000	46668000	58577000	56562000	50080000	49146000	52477000	53781000	46080000	46316000	58997000	42753000	43352000	5.03753	4.59494	0.121741	0.323386	0.216182	0.897424	0.454837	2.87749	1.08044	3.80846	1.10267							No	No
P14873	Microtubule-associated protein 1B	Map1b	S1395	147.52	4.46469	0.999999	PDSESPVEKVLSPLRSPPLLGSESPYEDFLS	4.32649	4.75642	4.64096	50447000	54685000	56421000	39018000	27057000	24081000	52651000	65414000	64001000	54559000	55412000	59867000	57001000	49572000	48745000	63401000	45588000	46470000	5.1252	4.69384	0.257695	0.291734	0.176273	0.798706	0.367344	2.32322	0.842152	3.16615	0.748219							No	No
P14873	Microtubule-associated protein 1B	Map1b	S1401	88.226	1.56943	0.75516	VEKVLSPLRSPPLLGSESPYEDFLSADSKVL	1.28427	2.10313	1.76077	5410100	9812200	0	5626800	0	2104800	5982700	13323000	0	4479400	8906100	0	6239100	0	2428700	7142600	0	3118400	1.34716	1.05959	0.981456	0.533699	0.191341	0.0628866	-0.22468	2.44595	1.00484	0.539137	0.991463							No	No
P14873	Microtubule-associated protein 1B	Map1b	S1403	95.198	1.74191	0.815782	KVLSPLRSPPLLGSESPYEDFLSADSKVLGR	0.521438	2.16901	1.99463	9975400	6380100	8501000	0	0	2624600	10539000	6836800	14091000	10508000	6266200	11201000	0	0	3929000	0	0	4420600	1.28285	1.01897	0.00213393	0.427099	0.252722	0.76141	0.49753	2.65065	1.66349	1.24247	1.24247	5	TRUE			5	TRUE	No	No
P14873	Microtubule-associated protein 1B	Map1b	S1768	58.073		0.968019	REMSLYASLASEKVQSLEGEKLSPKSDISPL	1.80875			0	0	0	3858200	5994500	5852400	0	0	0	0	0	0	4997200	4195800	5204700	5107500	6455800	5679600	1.69131	1.53176	3.28137e-07			-0.117442	-0.276994			1.40106	1.15548							No	No
P14873	Microtubule-associated protein 1B	Map1b	S1775	83.182	3.87418	0.999975	SLASEKVQSLEGEKLSPKSDISPLTPRESSP	3.24146	4.01514	4.16723	38533000	36242000	32645000	22181000	8633400	13905000	38865000	33197000	36573000	128400000	18101000	29078000	13590000	11876000	15379000	15960000	12696000	16494000	3.1938	2.91761	0.496824	0.140959	0.293047	-0.0476617	-0.323848	0.97446	0.906641	0.50661	0.846916							No	No
P14873	Microtubule-associated protein 1B	Map1b	S1778	59.983	2.82353	0.988907	SEKVQSLEGEKLSPKSDISPLTPRESSPLYS	2.48788	3.02461	2.63869	24022000	19742000	10815000	16908000	5105700	6436300	25813000	23212000	10040000	20727000	13764000	9866000	9588800	7365300	7068800	10150000	8961600	7823100	2.42254	2.17373	0.777426	0.201088	-0.18484	-0.0653423	-0.314153	1.39439	0.760259	0.675876	0.792423							No	No
P14873	Microtubule-associated protein 1B	Map1b	S1781	58.073	2.5973	0.986149	VQSLEGEKLSPKSDISPLTPRESSPLYSPGF	2.31453	2.74519	2.17199	19317000	0	10815000	20766000	8237400	2265100	19346000	0	10040000	14978000	0	9866000	14586000	8271100	3059900	15258000	10590000	3628700	2.27738	2.08062	0.886859	0.147888	-0.425313	-0.0371504	-0.233909	0.903382	2.3974	0.953431	0.917494							No	No
P15066	Transcription factor jun-D	Jund	S245	81.847	-1.01436	0.968533	LAALKDEPQTVPDVPSFGDSPPLSPIDMDTQ	-1.32625	-1.33128	-1.01509	21614000	24092000	3406300	0	5400800	0	13763000	19902000	2560000	23500000	20931000	3164200	0	5725000	0	0	4303800	0	-1.28546	-1.60636	0.164138	-0.316926	-0.000735619	0.0407901	-0.280112	2.40156	1.09842	1.24247	1.24247							No	No
P15066	Transcription factor jun-D	Jund	S249	92.392	-1.26913	0.988476	KDEPQTVPDVPSFGDSPPLSPIDMDTQERIK	2.94398	-1.45885	-1.0507	4629500	0	22274000	111310000	93722000	102430000	3102100	0	20860000	5397000	0	26282000	161300000	152440000	139110000	149830000	120140000	140510000	3.472	3.4043	4.45754e-10	-0.189721	0.218423	0.528013	0.460316	1.02631	1.59111	6.79625	6.23959	5	FALSE			5	FALSE	No	No
P15066	Transcription factor jun-D	Jund	S253	92.392	-0.0428804	0.998562	QTVPDVPSFGDSPPLSPIDMDTQERIKAERK	2.90973	-0.266772	0.0576453	21614000	24092000	25681000	106080000	93722000	100090000	13763000	19902000	23420000	23500000	20931000	29447000	156380000	152440000	136450000	144740000	120140000	137730000	3.44782	3.37807	1.67585e-10	-0.223892	0.100526	0.538088	0.468342	2.3296	2.07017	6.77275	6.29944	5	TRUE			5	TRUE	No	No
P15261	Interferon gamma receptor 1	Ifngr1	S379	88.709		0.985097	SAMTPDSPPTPTQRRSFSLLSSNQSGPCSLT				0	0	0	0	0	0	0	0	0	0	0	0	0	0	0	1415300	1580400	0		-3.17544	0.0245255								2.42293							No	No
P15379	CD44 antigen	Cd44	S742	73.918	-2.06517	0.972065	VEDRKPSELNGEASKSQEMVHLVNKEPSETP	-2.70113	-2.34692	-1.87728	34429000	21517000	14714000	10693000	6744900	8188100	19887000	14069000	8454500	35940000	21398000	15404000	6662500	8629500	8871600	5579800	13553000	10636000	-3.10999	-3.13034	0.181228	-0.281754	0.18789	-0.408857	-0.42921	2.78386	2.50299	1.35217	0.842018							No	No
P15920	V-type proton ATPase 116 kDa subunit a isoform 2	Atp6v0a2	S695	97.689	-2.77696	0.99322	CFGMSRSGYTLVRKDSEEEVSLLGNQDIEEG	-2.13586	-2.49351	-2.4115	3338300	0	0	0	0	2674400	3564000	0	0	4403100	0	0	0	0	2761500	0	0	3091300	-2.11164	-1.91689	0.998687	0.28345	0.365461	0.0242166	0.218966	1.24247	1.24247	1.24247	1.24247							No	No
P15920	V-type proton ATPase 116 kDa subunit a isoform 2	Atp6v0a2	S700	102.67	-2.25805	0.922992	RSGYTLVRKDSEEEVSLLGNQDIEEGNSRME	-2.14038			0	0	5472800	3256200	3152000	0	0	0	0	0	0	0	4700300	3536900	0	4368200	4283400	0	-1.82873	-1.64324	0.208929			0.311653	0.497142	1.24247	1.24247	1.69131	2.44588							No	No
P16056	Hepatocyte growth factor receptor	Met	S995	80.316	-2.52504	0.997967	RLVSARSVSPTTEMVSNESVDYRATFPEDQF	-2.15102	-2.41448	-2.8198	3851800	3977100	5004700	2734200	3698800	0	4158600	4860800	3647300	4083900	2398600	3726300	2070900	1831600	0	1465900	2377900	0	-2.89467	-2.8554	0.552293	0.110561	-0.294758	-0.743644	-0.704378	0.645264	2.07758	1.89732	2.43243			Yes				Yes	No
P16056	Hepatocyte growth factor receptor	Met	S998	80.316	-2.52504	0.996129	SARSVSPTTEMVSNESVDYRATFPEDQFPNS	-2.15102	-2.41448	-2.8198	3851800	3977100	5004700	2734200	3698800	0	4158600	4860800	3647300	4083900	2398600	3726300	2070900	1831600	0	1465900	2377900	0	-2.89467	-2.8554	0.552293	0.110561	-0.294758	-0.743644	-0.704378	0.645264	2.07758	1.89732	2.43243			Yes				Yes	No
P16254	Signal recognition particle 14 kDa protein	Srp14	S45	173.71	-1.44449	0.999547	LKKYDGRTKPIPRKSSVEGLEPAENKCLLRA	-2.16285			0	7016900	12293000	3289700	0	0	0	0	0	0	0	0	0	0	0	0	0	0			0.085655					2.27829	2.27829	1.24247	1.24247							No	No
P16546	Spectrin alpha chain, n-erythrocytic 1	Sptan1	S1217	76.927	-4.53385	1	VATFNSIKELNERWRSLQQLAEERSQLLGSA		-4.3794	-4.81552	7347800	5125100	0	0	0	0	0	5441200	0	0	3537600	0	0	0	0	0	0	0			0.310845	0.154449	-0.281672			0.807028	1.24719									No	No
P16951	Cyclic AMP-dependent transcription factor ATF-2	Atf2	S310	100.63	2.30101	0.833622	QSLQQPATSTTETPASPAHTTPQTQNTSGRR	2.6099	1.84769	2.18541	0	0	129010000	78778000	114070000	59363000	0	0	87687000	0	0	118190000	79571000	117790000	55643000	67513000	80756000	55008000	2.56753	2.37893	0.0239408	-0.453323	-0.1156	-0.0423705	-0.230972	1.24247	1.24247	1.41656	2.08874	1	FALSE		Yes	1	FALSE	No	Yes
P17095	High mobility group protein HMG-I/HMG-Y	Hmga1	S99	113.51	-3.37181	1	RGRPKKLEKEEEEGISQESSEEEQ_______	-3.12518	-1.92083	-2.93221	0	12215000	4484200	0	3607500	2966900	0	10265000	66609000	0	9292200	10083000	168580000	265420000	210050000	0	2790500	2653700	3.34857	-3.84019	1.64697e-10	1.45098	0.439599	6.47375	-0.715008	1.07069	0.503462	7.8241	1.67633	5	FALSE		Yes	5	FALSE	No	Yes
P17095	High mobility group protein HMG-I/HMG-Y	Hmga1	S102	250.38	3.22688	1	PKKLEKEEEEGISQESSEEEQ__________	4.95509	1.65494	1.86318	653760000	867440000	935300000	989030000	925510000	891600000	193150000	281330000	432750000	314610000	313750000	540190000	691570000	791150000	776970000	505370000	515410000	570260000	5.18165	3.94761	4.3574e-07	-1.57194	-1.3637	0.226561	-1.00748	3.67336	5.38766	2.83473	3.90729	1	FALSE		Yes	1	FALSE	No	Yes
P17095	High mobility group protein HMG-I/HMG-Y	Hmga1	S103	218.21	3.09276	1	KKLEKEEEEGISQESSEEEQ___________	4.91889	1.48864	1.62397	653760000	761730000	805870000	989030000	871910000	877780000	193150000	234540000	367330000	314610000	247040000	417190000	691570000	772310000	775000000	505370000	502180000	567210000	5.16884	3.93252	1.86507e-07	-1.60412	-1.46879	0.249952	-0.986366	3.87705	5.92448	3.29351	3.76641	5	FALSE		Yes	5	FALSE	No	Yes
P18052	Receptor-type tyrosine-protein phosphatase alpha	Ptpra	S178	76.165	-1.32244	0.89907	LYMLRFKKYKQAGSHSNSFRLSNGRTEDVEP		-0.327199	-0.339566	16863000	5859200	9459900	0	0	0	30824000	12185000	15063000	34472000	9663100	19037000	0	0	0	0	0	0			0.00837143	0.995244	0.982877			3.01406	3.28734									No	No
Q6VVW5	Atrial natriuretic peptide receptor 2	Npr2	S988	85.988		0.999927	KMPRYCLFGDTVNTASRMESNGQALKIHVSS				0	0	0	0	0	0	0	0	0	0	0	0	0	0	0	0	0	0														Yes				Yes	No
P18608	n-histone chromosomal protein HMG-14	Hmgn1	S7	118.61	1.11902	1	_________MPKRKVSADGAAKAEPKRRSAR	-0.449834	1.2538	3.49249	41291000	34434000	105360000	7973000	14611000	7899100	43200000	33527000	104600000	256450000	135380000	527610000	88034000	147590000	85379000	50904000	98524000	59508000	2.93049	2.37658	0.00820307	0.134782	2.37347	3.38032	2.82641	3.0236	3.4539	5.08531	4.62544	5	TRUE		Yes	5	TRUE	No	Yes
P18608	n-histone chromosomal protein HMG-14	Hmgn1	S84	141.78	0.544222	0.880367	QTTELPAENGETENQSPASEEEKEAKSD___	2.90792	1.1698	0.941002	65513000	87272000	7929100	71987000	112200000	122740000	89474000	117800000	12070000	107120000	73042000	11620000	19531000	147320000	181250000	27604000	186690000	229280000	2.56752	3.0383	0.177706	0.625576	0.39678	-0.340403	0.130377	2.86601	1.26461	0.537203	1.41092				Yes			No	Yes
P18608	n-histone chromosomal protein HMG-14	Hmgn1	S87	179	-1.72317	0.994859	ELPAENGETENQSPASEEEKEAKSD______	4.2906	-1.01325	-1.16101	0	0	7929100	342590000	219280000	233960000	0	0	12070000	0	0	11620000	490460000	423320000	352420000	467370000	395510000	439920000	4.94499	5.07324	1.64578e-10	0.709921	0.562156	0.654388	0.782638	1.24247	1.24247	5.70857	5.4439	5	FALSE		Yes	5	FALSE	No	Yes
P18608	n-histone chromosomal protein HMG-14	Hmgn1	S95	168.59		0.999938	TENQSPASEEEKEAKSD______________	2.39831			0	0	0	73426000	83737000	55878000	0	0	0	0	0	0	204640000	205180000	79681000	75741000	102800000	83647000	3.46135	2.75185	1.98763e-05			1.06305	0.353544			3.27663	3.07918				Yes			No	Yes
P18654	Ribosomal protein S6 kinase alpha-3	Rps6ka3	S715	72.891	-3.27514	1	KGAMAATYSALNRNQSPVLEPVGRSTLAQRR		-2.73363	-3.14892	0	2521200	0	0	0	0	0	3435000	0	0	2379700	0	0	0	0	0	0	0			0.690179	0.541505	0.126216			1.24247	1.24247					Yes	Yes			Yes	Yes
P18760	Cofilin-1	Cfl1	S3	141.37	-5.96298	1	_____________MASGVAVSDGVIKVFNDM	-7.04255	-5.80135	-5.8908	55987000	56787000	68682000	29433000	17451000	7152300	61550000	62163000	83334000	53515000	49744000	79112000	24140000	11734000	4922100	30012000	23284000	6140300	-6.94377	-6.34022	0.281609	0.16163	0.0721805	0.0987773	0.702324	2.35616	0.724952	1.03234	2.74537							No	No
P19426	Negative elongation factor E	Nelfe	S115	207.08	-1.2313	0.999989	EKGPVPTFQPFQRSMSADEDLQEPSRRPQRK	-1.50747	-1.01695	0.233272	9624700	12437000	9437800	5295800	4975600	3872200	9910500	9391500	14484000	32118000	20498000	31699000	7393800	5808400	4127200	6283900	6938200	4903800	-1.27339	-1.10575	3.56224e-06	0.214347	1.46457	0.234084	0.401721	0.878106	4.75127	2.34417	4.64574	3	FALSE		Yes	3	FALSE	No	Yes
P19426	Negative elongation factor E	Nelfe	S181	101.9	-1.76549	0.999978	FDWSYEEHGSARSSASPPRSRSRDRSHDRSR		-1.6425	-1.80464	7710600	6265800	0	0	0	0	6428600	0	0	8062200	4128500	9054000	0	0	0	1841200	0	0		-2.91966	0.0439229	0.122989	-0.0391511			1.37178	0.944851		1.24247				Yes			No	Yes
P20152	Vimentin	Vim	S459	199.84		0.964108	IKTVETRDGQVINETSQHHDDLE________				0	0	0	0	0	0	0	0	0	0	0	0	0	0	0	0	0	0																		No	No
P20152	Vimentin	Vim	S430	117.84	-8.9503	0.999576	LPTFSSLNLRETNLESLPLVDTHSKRTLLIK	-10.2347	-9.46232	-9.09745	7619900	16018000	18703000	2888000	0	0	4148500	13856000	13150000	4636100	10209000	14503000	2907000	0	0	2009700	0	0	-10.1198	-10.1597	0.00596379	-0.512023	-0.14715	0.114981	0.0750594	3.75738	3.48087	1.24247	1.24247	1	FALSE			1	FALSE	No	No
P20152	Vimentin	Vim	S438	62.528		0.353562	LRETNLESLPLVDTHSKRTLLIKTVETRDGQ				0	0	0	0	0	0	0	0	0	0	0	0	0	0	0	0	0	0																		No	No
P20152	Vimentin	Vim	S339	101.65		1	QSLTCEVDALKGTNESLERQMREMEENFALE			-10.045	0	0	0	0	0	0	0	0	0	4309300	0	0	0	0	0	0	0	0			0.458197						1.24247									No	No
P20152	Vimentin	Vim	S419	186.74	-9.3323	0.814854	LEGEESRISLPLPTFSSLNLRETNLESLPLV	-10.5672	-9.54472	-9.34779	10262000	8790600	11435000	3501100	2680300	1199700	9038900	6648200	10598000	7523700	5983700	9059700	3652200	2129900	1408800	2468900	2188800	898260	-10.3667	-10.3979	0.0121062	-0.212418	-0.0154872	0.200508	0.16926	2.0605	0.840616	1.82443	1.64299	5	FALSE			5	FALSE	No	No
P20152	Vimentin	Vim	S420	155.53	-9.51159	0.874253	EGEESRISLPLPTFSSLNLRETNLESLPLVD	-10.7534	-9.59237	-9.52554	0	9288200	0	0	0	1852900	0	9084800	0	0	6073800	0	0	0	2031300	0	0	1059900	-10.3607	-11.1767	0.970181	-0.0807843	-0.0139538	0.39264	-0.423302	1.24247	1.24247	1.24247	1.24247							No	No
P20152	Vimentin	Vim	S214	148.89	-8.24471	1	AESTLQSFRQDVDNASLARLDLERKVESLQE	-10.085	-8.28401	-7.97183	21484000	20165000	22854000	5687200	3159500	1707900	21273000	18503000	22259000	20773000	15452000	22215000	4730700	3249600	2044000	4815800	2599100	2013300	-9.86013	-9.6059	4.05712e-05	-0.0392963	0.272885	0.224819	0.479051	0.171742	4.57885	0.847106	5.64154	6	FALSE			6	FALSE	No	No
P20152	Vimentin	Vim	S325	132.24	-11.3391	0.999935	RQAKQESNEYRRQVQSLTCEVDALKGTNESL		-12.0936	-11.0641	2316400	0	0	0	0	0	1191100	0	0	2640000	1684000	0	0	0	0	0	0	0			0.180736	-0.754497	0.274982			1.24247	2.16938									No	No
P20152	Vimentin	Vim	S51	137.21	-8.1691	0.999966	RTYSLGSALRPSTSRSLYSSSPGGAYVTRSS	-8.54168	-8.03362	-7.99837	18690000	24382000	25426000	12010000	9146700	6916500	18604000	30045000	26383000	15765000	18908000	22637000	14099000	10079000	6684700	9770500	8587200	3561600	-8.22082	-8.41664	0.573213	0.135487	0.170733	0.320863	0.125043	1.80975	4.56206	4.03661	0.986091							No	No
P20152	Vimentin	Vim	S55	178.68	-5.96557	0.961859	LGSALRPSTSRSLYSSSPGGAYVTRSSAVRL	-6.6464	-5.41797	-6.31575	96029000	0	0	47700000	33544000	24444000	121760000	0	0	57152000	0	0	7281000	5948900	2777400	6574100	4130300	3750300	-9.21454	-8.93434	0.703387	0.547591	-0.350183	-2.56814	-2.28794	1.24247	1.24247	5.07996	5.14715							No	No
P20152	Vimentin	Vim	S56	160.87	-5.87801	0.98929	GSALRPSTSRSLYSSSPGGAYVTRSSAVRLR		-5.35144	-6.34551	0	98794000	134750000	0	0	0	0	149230000	204910000	0	47307000	79222000	0	0	0	0	0	0			0.0973307	0.526578	-0.467492			2.40856	2.36757									No	No
P20152	Vimentin	Vim	S5	96.665	-8.14402	0.972597	___________MSTRSVSSSSYRRMFGGSGT	-8.6372	-8.18422	-7.85064	30137000	19323000	20962000	9918900	7817800	0	23093000	23320000	20021000	23068000	17362000	22907000	11298000	8646500	0	9024700	6956500	0	-8.28044	-8.12011	0.260905	-0.0401972	0.293388	0.356765	0.517092	0.5355	2.58801	2.42783	2.44612							No	No
P20152	Vimentin	Vim	S7	78.264		0.838598	_________MSTRSVSSSSYRRMFGGSGTSS	-9.05742			0	0	0	0	0	6003200	0	0	0	0	0	0	0	0	5245900	0	0	5712300	-8.99194	-8.74653	0.697572			0.0654801	0.310895			1.24247	1.24247							No	No
P20152	Vimentin	Vim	S8	95.483	-8.48111	0.671479	________MSTRSVSSSSYRRMFGGSGTSSR		-8.5411	-8.35985	0	18973000	0	0	0	0	0	18827000	0	0	13626000	0	0	0	0	0	0	0			0.70012	-0.0599847	0.12126			1.24247	1.24247									No	No
P20152	Vimentin	Vim	S10	106.16	-8.49607	0.965211	______MSTRSVSSSSYRRMFGGSGTSSRPS		-8.2728	-8.38834	15841000	0	19736000	0	0	0	15186000	0	26044000	13894000	0	16157000	0	0	0	0	0	0			0.101941	0.223271	0.107732			2.01779	1.30244									No	No
P20357	Microtubule-associated protein 2	Map2	S1796	81.446	-4.03974	0.966149	TQSPSRSSVASPRRLSNVSSSGSINLLESPQ		-2.05689	-4.59576	1391200	0	0	0	0	0	3254500	8138300	0	968790	0	0	2184400	0	0	0	0	0	-2.78273		0.160394	1.98285	-0.556019			1.80245	1.24247	1.24247								No	No
P20357	Microtubule-associated protein 2	Map2	S1799	81.446	-4.03974	0.625784	PSRSSVASPRRLSNVSSSGSINLLESPQLAT		-2.61427	-4.59576	1391200	0	0	0	0	0	3254500	8138300	1837300	968790	0	0	2184400	0	0	0	0	0	-2.78273		0.0338035	1.42548	-0.556019			2.42795	1.24247	1.24247								No	No
P20357	Microtubule-associated protein 2	Map2	S1800	81.446	-4.03974	0.620572	SRSSVASPRRLSNVSSSGSINLLESPQLATL		-2.61427	-4.59576	1391200	0	0	0	0	0	3254500	8138300	1837300	968790	0	0	2184400	0	0	0	0	0	-2.78273		0.0338035	1.42548	-0.556019			2.42795	1.24247	1.24247								No	No
P20357	Microtubule-associated protein 2	Map2	S1801	81.446	-4.03974	0.621249	RSSVASPRRLSNVSSSGSINLLESPQLATLA		-2.61427	-4.59576	1391200	0	0	0	0	0	3254500	8138300	1837300	968790	0	0	2184400	0	0	0	0	0	-2.78273		0.0338035	1.42548	-0.556019			2.42795	1.24247	1.24247								No	No
P20357	Microtubule-associated protein 2	Map2	S1803	81.446		0.564867	SVASPRRLSNVSSSGSINLLESPQLATLAED		-1.48922		0	0	0	0	0	0	0	8138300	0	0	0	0	2184400	0	0	0	0	0	-2.78273		0.534643					1.24247		1.24247								No	No
P20357	Microtubule-associated protein 2	Map2	S1783	102.29	-1.54342	0.918816	HAKARVDHGAEIITQSPSRSSVASPRRLSNV		-0.301594	-2.2553	10026000	5742700	10253000	0	0	0	22842000	13528000	19310000	6749200	2869600	6095800	0	0	0	0	0	0			1.46025e-05	1.24183	-0.711873			4.44753	5.83254									No	No
P21619	Lamin-B2	Lmnb2	S403	79.466		0.561426	SRITISRATSSSSSSSGVGMSVGQGRGKRRR			-0.993862	0	0	0	0	0	0	0	0	0	3203200	0	0	0	0	0	0	0	0			0.458197						1.24247									No	No
P21619	Lamin-B2	Lmnb2	S427	110.15		0.449911	GRGKRRRLETEDTSGSPSRASRVSSGSRLAQ				0	0	0	0	0	0	0	0	0	0	0	0	0	0	0	0	0	0																		No	No
P21661	Neuroendocrine convertase 2	Pcsk2	S608	69.672	2.28787	0.845465	TQSAPYIDQVVRDYQSKLAMSKKQELEEELD		1.82664	1.96223	0	0	127840000	0	0	0	0	0	86417000	0	0	101250000	0	0	0	0	0	0			0.693602	-0.461228	-0.325642			1.24247	1.24247									No	No
P22091	T-cell acute lymphocytic leukemia protein 1 homolog	Tal1	S179	78.486		0.70182	NNRVKRRPSPYEMEISDGPHTKVVRRIFTNS			-2.97666	0	0	0	0	0	0	0	0	0	0	2681500	0	0	0	0	0	0	0			0.458197						1.24247									No	No
P22361	Hepatocyte nuclear factor 1-alpha	Hnf1a	S70	59.971		0.917356	GDLTELPNGLGETRGSEDDTDDDGEDFAPPI	-0.746521			0	0	0	9285600	7695500	6948600	0	0	0	0	0	0	9679500	6426900	5716400	4920800	3278900	3265200	-0.938543	-1.77937	2.46974e-09			-0.192022	-1.03285			2.07686	9.15338							No	No
P22361	Hepatocyte nuclear factor 1-alpha	Hnf1a	S247	47.082		0.499565	LVEECNRAECIQRGVSPSQAQGLGSNLVTEV				0	0	0	0	0	0	0	0	0	0	0	0	0	0	0	0	0	0																		No	No
P22361	Hepatocyte nuclear factor 1-alpha	Hnf1a	S249	47.082		0.499565	EECNRAECIQRGVSPSQAQGLGSNLVTEVRV				0	0	0	0	0	0	0	0	0	0	0	0	0	0	0	0	0	0																		No	No
P23198	Chromobox protein homolog 3	Cbx3	S93	215.15	0.321176	1	NSQKAGKEKDGTKRKSLSDSESDDSKSKKKR	0.550803	0.423498	0.137539	823980000	816250000	719660000	413430000	406450000	341810000	688630000	662590000	535840000	698100000	539980000	602540000	240040000	279970000	202610000	181890000	203600000	160730000	0.389663	0.214018	0.322799	0.102323	-0.183636	-0.16114	-0.336785	2.01596	1.95322	2.48353	9.62481				Yes			No	Yes
P23198	Chromobox protein homolog 3	Cbx3	S95	215.15	0.759555	0.999999	QKAGKEKDGTKRKSLSDSESDDSKSKKKRDA	0.791908	0.847729	0.674959	1134200000	1096300000	968600000	576970000	351800000	467180000	910230000	810540000	800680000	1055300000	769730000	854880000	434220000	292130000	318450000	355950000	239510000	287340000	0.912614	0.894376	0.939018	0.0881738	-0.0845964	0.120706	0.102469	0.971798	0.987809	2.53397	3.71182				Yes			No	Yes
P23198	Chromobox protein homolog 3	Cbx3	S97	174.68	-3.92423	0.998248	AGKEKDGTKRKSLSDSESDDSKSKKKRDAAD	-2.47092	-3.92852	-3.84784	181750000	29130000	13399000	74326000	21639000	66669000	175150000	20689000	7922400	172520000	26281000	12608000	39632000	19922000	41688000	28353000	17598000	37491000	-2.5078	-2.55724	0.645326	-0.0042887	0.0763889	-0.0368707	-0.0863142	0.985017	2.59276	0.976374	1.01516				Yes			No	Yes
P23198	Chromobox protein homolog 3	Cbx3	S99	158.98	-1.97403	0.999515	KEKDGTKRKSLSDSESDDSKSKKKRDAADKP	-2.06265	-2.02642	-2.00826	117960000	272750000	127230000	58814000	127980000	33296000	84282000	206080000	86298000	116460000	181510000	123980000	36107000	84741000	23472000	28718000	65117000	18231000	-2.13259	-2.2686	0.995329	-0.0523866	-0.0342316	-0.0699437	-0.205952	2.09753	0.669358	1.62044	2.28256				Yes			No	Yes
P23198	Chromobox protein homolog 3	Cbx3	S102	209.19		0.455173	DGTKRKSLSDSESDDSKSKKKRDAADKPRGF				0	0	0	0	0	0	0	0	0	0	0	0	0	0	0	0	0	0															Yes			No	Yes
P23204	Peroxisome proliferator-activated receptor alpha	Ppara	S198	43.116	3.42999	0.998849	KLKAEILTCEHDLKDSETADLKSLGKRIHEA		-0.226425	-0.66595	0	0	282150000	0	0	0	0	0	20824000	0	0	16377000	0	0	0	0	0	0			0.48782	-3.65642	-4.09594			1.24247	1.24247									No	No
P23708	Nuclear transcription factor Y subunit alpha	Nfya	S325	57.692	-1.58657	0.999953	KRGEGGRFFSPKEKDSPHMQDPNQADEEAMT		-0.563701	-1.49028	7618500	0	0	0	0	0	13579000	0	0	8338200	0	0	0	0	0	0	0	0			0.658026	1.02286	0.0962836			1.24247	1.24247						Yes			No	Yes
P23949	Zinc finger protein 36, C3H1 type-like 2	Zfp36l2	S416	89.631	-0.0335825	1	PAPPPAQPPAAPAPPSPPFGFQLPRRLSESP	-0.271415	-0.050529	0.152259	25461000	21239000	25212000	14839000	7956400	11295000	19502000	22598000	22821000	23433000	26667000	28219000	21890000	10456000	16416000	16808000	11123000	16567000	0.195233	0.179802	0.465232	-0.0169465	0.185842	0.466648	0.451218	0.235021	1.13855	3.9754	4.07489							No	No
P23949	Zinc finger protein 36, C3H1 type-like 2	Zfp36l2	S57	51.539		0.806799	AAPSSSFTPGFLRRHSASNLHALAHPVPSPG	-1.04693		-0.921341	0	0	0	9290500	7073900	4045300	0	0	0	0	0	13720000	7771300	5045400	4853200	0	4293600	3321600	-1.23924	-1.7115	0.00894825			-0.192314	-0.664574		1.24247	1.29495	2.12642							No	No
P23949	Zinc finger protein 36, C3H1 type-like 2	Zfp36l2	S59	51.539	-1.31197	0.758056	PSSSFTPGFLRRHSASNLHALAHPVPSPGSC	-0.665049			0	0	10544000	9290500	0	0	0	0	0	0	0	0	0	0	0	0	0	0			0.55926					1.24247	1.24247	1.24247	1.24247							No	No
P23950	Zinc finger protein 36, C3H1 type-like 1	Zfp36l1	S54	75.483	-2.35049	0.992612	KAVGTPAGGGFPRRHSVTLPSSKFHQNQLLS	-2.49906			4974500	4316300	0	2633300	0	2057500	0	0	0	0	0	0	1543600	0	1359600	2639100	0	3039100	-3.20879	-2.17086	0.206084			-0.709733	0.328194	2.4128	2.4128	2.40888	1.49233							No	No
P24547	Isine-5'-mophosphate dehydrogenase 2	Impdh2	S416	94.82	-4.58735	1	FFSDGIRLKKYRGMGSLDAMDKHLSSQNRYF	-4.48471	-4.62962	-4.4679	3052000	4362700	5392500	2099400	0	0	3596400	4479900	5664000	4083700	2828200	5463200	916110	0	0	696120	0	0	-3.43773	-3.89915	0.756203	-0.0422689	0.119455	1.04698	0.585564	0.316355	0.807009	1.24247	1.24247							No	No
P24788	Cyclin-dependent kinase 11B	Cdk11b	S270	70.41	-2.32562	0.603781	EKVEERDLLSDLQDISDSERKTSSAESSSAE		-2.84845	-2.79291	4564500	0	0	0	0	0	2786700	0	0	3380200	0	0	0	0	0	0	0	0			0.689673	-0.522833	-0.467294			1.24247	1.24247					Yes				Yes	No
P24788	Cyclin-dependent kinase 11B	Cdk11b	S272	97.767		0.518222	VEERDLLSDLQDISDSERKTSSAESSSAESG				0	0	0	0	0	0	0	0	0	0	0	0	0	0	0	0	0	0														Yes				Yes	No
P24788	Cyclin-dependent kinase 11B	Cdk11b	S741	78.354	0.797817	0.999943	TWPAKSEQQRVKRGTSPRPPEGGLGYSQLGD	0.00268653	0.40036	0.656859	64535000	42839000	27785000	18409000	9389400	13642000	39079000	31389000	20939000	56677000	29762000	29852000	16346000	11193000	10678000	13726000	10877000	11373000	-0.119277	-0.109265	0.189962	-0.397457	-0.140958	-0.121964	-0.111951	2.87063	1.78142	1.18103	1.04787			Yes				Yes	No
P25206	DNA replication licensing factor MCM3	Mcm3	S668	274.68	2.03838	1	YFKKVLEKEKKRKKASEDESDLEDEEEKSQE	-1.34881	2.43982	2.06859	272360000	288360000	306440000	3274500	87338000	2459700	336340000	443020000	465720000	256030000	269800000	323440000	113980000	141980000	122190000	17872000	43086000	9288200	3.7002	2.54691	0.0712682	0.401449	0.0302092	5.04901	3.89572	3.60095	0.347478	3.80463	2.18125							No	No
P25206	DNA replication licensing factor MCM3	Mcm3	S672	274.68	-1.34323	1	VLEKEKKRKKASEDESDLEDEEEKSQEDTEQ	2.09599	1.97404	0.28271	115430000	4391100	41941000	190370000	34504000	138270000	254550000	285970000	361900000	103260000	79783000	66142000	248470000	145760000	219260000	79188000	37543000	70866000	4.36877	4.17376	0.000346933	3.31727	1.62594	2.27278	2.07776	4.30194	1.22321	3.66389	5.00016	2	FALSE			2	FALSE	No	No
P25206	DNA replication licensing factor MCM3	Mcm3	S681	78.755		0.943073	KASEDESDLEDEEEKSQEDTEQKRKRRKTHA		-3.02661		0	0	0	0	0	0	0	0	9240900	0	0	0	0	0	0	0	0	0			0.458197					1.24247										No	No
P25446	Tumor necrosis factor receptor superfamily member 6	Fas	S217	94.019	-2.20844	0.869627	PESRTSSRETIPMNASNLSLSKYIPRIAEDM	-1.54272	-2.31475	-2.21036	5792000	0	4841500	5056300	0	0	4937600	0	4000800	4043600	0	7028500	4653400	0	0	5901900	0	0	-1.69168	-1.23913	0.999267	-0.106313	-0.00191456	-0.14896	0.303592	1.90886	0.0361164	1.24247	1.24247							No	No
P25446	Tumor necrosis factor receptor superfamily member 6	Fas	S220	107.36	-1.44683	0.893496	RTSSRETIPMNASNLSLSKYIPRIAEDMTIQ	-0.898149	-0.916937	-0.930136	13628000	5514200	0	7660400	9527900	4963200	10630000	0	0	12294000	0	0	7886000	7229000	4101700	9368300	9827000	4340400	-1.14016	-0.805006	0.179421	0.529898	0.516699	-0.242011	0.0931434	1.81625	1.85505	1.96249	1.03665							No	No
P25446	Tumor necrosis factor receptor superfamily member 6	Fas	S222	88.856	-1.27658	0.775593	SSRETIPMNASNLSLSKYIPRIAEDMTIQEA	-3.33681	-1.77262	-1.54981	5910400	16099000	0	1458000	0	0	2844100	13811000	0	4988700	11563000	0	1998200	0	0	2721400	0	0	-2.91127	-2.35596	0.516383	-0.496032	-0.273223	0.425548	0.980853	2.11196	2.01188	1.24247	1.24247							No	No
P25446	Tumor necrosis factor receptor superfamily member 6	Fas	S207	107.36	-3.32805	0.714672	RKCWKRRQDDPESRTSSRETIPMNASNLSLS		-3.02606	-3.1437	2278400	0	0	0	0	0	2463900	0	0	2650600	0	0	0	0	0	0	0	0			0.698303	0.301989	0.184352			1.24247	1.24247									No	No
P25446	Tumor necrosis factor receptor superfamily member 6	Fas	S208	78.758	-3.32805	0.464112	KCWKRRQDDPESRTSSRETIPMNASNLSLSK		-3.02606	-3.1437	2278400	0	0	0	0	0	2463900	0	0	2650600	0	0	0	0	0	0	0	0			0.698303	0.301989	0.184352			1.24247	1.24247									No	No
P25976	Nucleolar transcription factor 1	Ubtf	S389	151.13		0.784023	LGEEKMLNINKKQTTSPASKKPSQEGGKGGS	1.94631			0	0	0	14266000	11688000	10540000	0	0	0	0	0	0	3152800	2087900	2202200	1989200	1477600	1286100	-0.233828	-1.59776	1.45541e-13			-2.18014	-3.54408			9.94716	13.4767							No	No
P26039	Talin-1	Tln1	S979	123.68	-4.19227	0.98529	PLLVQGVRGSQAQPDSPSAQLALIAASQSFL	-3.91498			2350800	0	0	2175900	1438600	0	0	0	0	0	0	0	4271300	3582100	0	6224800	5251500	0	-2.66065	-2.5073	0.118079			1.25433	1.40768	1.24247	1.24247	2.35542	2.42922							No	No
P26039	Talin-1	Tln1	S981	64.574		0.496479	LVQGVRGSQAQPDSPSAQLALIAASQSFLQP				0	0	0	0	0	0	0	0	0	0	0	0	0	0	0	0	0	0																		No	No
P26039	Talin-1	Tln1	S2040	168.76	-2.10535	1	VLVEDTKVLVQNAAGSQEKLAQAAQSSVATI	-4.28091	-2.39181	-2.08764	9987100	0	0	1272400	1481300	0	8059700	0	0	8828100	0	0	3277300	2604700	0	7386600	4426900	0	-3.08158	-2.50707	0.952699	-0.286455	0.0177124	1.19933	1.77384	1.24247	1.24247	1.98935	2.01124							No	No
P26231	Catenin alpha-1	Ctnna1	S453	51.975		0.867698	CSISNNEEGVKLVRMSASQLEALCPQVINAA	-7.70292			0	0	0	0	1072500	0	0	0	0	0	0	0	0	1208900	0	0	1112700	0	-7.92873	-7.81729	0.699588			-0.225817	-0.114369			1.24247	1.24247							No	No
P26231	Catenin alpha-1	Ctnna1	S652	122.47		0.99985	ELDDSDFETEDFDVRSRTSVQTEDDQLIAGQ	-4.35822			0	0	0	0	9757400	8964700	0	0	0	0	0	0	0	12047000	19406000	0	13883000	10117000	-4.06108	-4.34517	0.146634			0.297133	0.0130431			1.08188	0.0519128							No	No
P26231	Catenin alpha-1	Ctnna1	S655	232.39	-1.40593	0.989795	DSDFEQEDYDVRSRTSVQTEDDQLIAGQSAR;DSDFETEDFDVRSRTSVQTEDDQLIAGQSAR	-1.64433	-1.39872	-1.29003	128560000	120270000	117780000	76732000	49542000	54769000	88253000	87082000	88137000	137370000	119080000	112090000	95641000	43638000	55059000	104470000	48722000	80669000	-2.1075	-1.65661	0.369733	0.00721307	0.115901	-0.463174	-0.0122834	0.580772	1.49429	6.48435	0.355804							No	No
P26231	Catenin alpha-1	Ctnna1	S641	302.26	-0.559447	0.999992	RKAVLMIRTPEELDDSDFETEDFDVRSRTSV	-1.12231	-0.572533	-0.721198	224830000	194340000	242310000	121640000	87178000	58134000	157830000	141300000	169280000	216420000	139040000	198870000	161330000	114250000	88253000	137850000	92251000	72652000	-1.16633	-1.26661	0.153692	-0.0130859	-0.161751	-0.0440184	-0.144304	0.183796	3.03766	0.654849	3.12199							No	No
P26350	Prothymosin alpha	Ptma	S2	130.72	-8.59366	1	______________MSDAAVDTSSEITTKDL	-8.52951		-7.76961	5249400	0	12055000	4947500	4622900	3494500	0	0	0	0	10876000	15743000	0	0	0	0	0	0			0.0309234		0.824045			2.18036	0.8062	7.78023	7.78023				Yes			No	Yes
P26369	Splicing factor U2AF 65 kDa subunit	U2af2	S79	154.46	1.41064	1	PLTRGAKEEHGGLIRSPRHEKKKKVRKYWDV	0.565006	1.01995	1.33229	667220000	598560000	876700000	273930000	191990000	180310000	507490000	258940000	381580000	590990000	451250000	760320000	292360000	188150000	179830000	241530000	165700000	171580000	0.572549	0.707035	0.116556	-0.390691	-0.0783522	0.00754303	0.14203	1.66894	0.642315	0.000538267	2.8477							No	No
P26369	Splicing factor U2AF 65 kDa subunit	U2af2	S2	142.43	-3.17947	1	______________MSDFDEFERQLNENKQE	-4.87073	-3.02893	-2.97978	31238000	33968000	23615000	7679800	4733600	3216900	21546000	26616000	19284000	34613000	29656000	25203000	8634200	4697300	3001300	8424500	4943800	3569400	-4.86423	-4.45808	0.000185974	0.150541	0.19969	0.00649605	0.412655	1.61303	1.19989	0.0038982	5.84354	6	FALSE			6	FALSE	No	No
P26645	Myristoylated alanine-rich C-kinase substrate	Marcks	S138	172.56	-2.96627	0.974556	ASSTSSPKAEDGAAPSPSSETPKKKKKRFSF	-4.78712	-2.82083	-3.09756	27419000	23297000	0	2913400	3718000	10347000	17761000	22743000	0	30477000	14835000	0	9513600	21602000	16798000	18575000	29946000	20069000	-3.31413	-2.7929	0.467131	0.145434	-0.131288	1.47299	1.99423	1.90075	0.488368	3.46419	4.11966							No	No
P26645	Myristoylated alanine-rich C-kinase substrate	Marcks	S140	157.97	-1.22895	0.637847	STSSPKAEDGAAPSPSSETPKKKKKRFSFKK	-6.34221	-0.992393	-0.666421	0	0	108030000	2913400	1616200	938100	0	0	83472000	0	0	165410000	9513600	11147000	2085400	7983500	3905700	2675700	-4.6356	-5.14755	0.820423	0.236561	0.562533	1.70661	1.19465	1.24247	1.24247	2.94351	2.80153							No	No
P26645	Myristoylated alanine-rich C-kinase substrate	Marcks	S141	171.87	-0.995574	0.690138	TSSPKAEDGAAPSPSSETPKKKKKRFSFKKS	-2.16152	-1.88992	-1.38516	0	90212000	0	40001000	23227000	28354000	0	40871000	0	0	58832000	0	117610000	56599000	53521000	137430000	63660000	70372000	-1.08436	-0.864459	0.0890732	-0.894349	-0.389591	1.07716	1.29706	1.24247	1.24247	3.59587	2.91731							No	No
P26645	Myristoylated alanine-rich C-kinase substrate	Marcks	S112	97.057		0.499992	GAADKEAAEAEPAEPSSPAAEAEGASASSTS	-5.25494			0	0	0	3270000	0	0	0	0	0	0	0	0	8098800	6511900	0	8105600	0	0	-4.48346	-4.09132	0.303138			0.771487	1.16362			2.32421	1.24247							No	No
P26645	Myristoylated alanine-rich C-kinase substrate	Marcks	S113	102.57	-4.56985	0.825283	AADKEAAEAEPAEPSSPAAEAEGASASSTSS	-5.25494	-4.23591	-4.1487	11256000	6144900	0	3270000	0	0	8653400	6564000	0	15404000	10603000	9542000	8098800	6511900	0	8105600	7029600	0	-4.48346	-4.39223	0.381956	0.333941	0.421152	0.771487	0.862714	2.35156	5.05892	2.32421	2.42224							No	No
P26645	Myristoylated alanine-rich C-kinase substrate	Marcks	S26	111.77	-1.41061	0.854447	KGEATAERPGEAAVASSPSKANGQENGHVKV	-3.18607	-0.869124	-1.85135	0	67659000	0	0	0	13809000	0	82929000	0	0	42587000	0	0	0	14783000	0	0	16908000	-3.12213	-3.12872	0.87408	0.541487	-0.440741	0.0639346	0.0573428	1.24247	1.24247	1.24247	1.24247							No	No
P26645	Myristoylated alanine-rich C-kinase substrate	Marcks	S27	190.25	-0.403588	0.990593	GEATAERPGEAAVASSPSKANGQENGHVKVN	-1.87196	0.340071	-0.737639	152150000	147870000	189710000	49864000	28096000	0	177920000	196210000	194570000	119980000	102240000	152920000	45692000	29509000	0	47042000	32285000	0	-2.14537	-2.02407	1.16188e-06	0.743659	-0.334051	-0.273412	-0.152113	6.02076	9.26478	1.46741	1.56022	2	FALSE			2	FALSE	No	No
P26645	Myristoylated alanine-rich C-kinase substrate	Marcks	S29	123.02	-1.33952	0.826077	ATAERPGEAAVASSPSKANGQENGHVKVNGD	-2.2565	-0.525239	-1.7118	0	0	100060000	0	0	26302000	0	0	115390000	0	0	80144000	0	0	27129000	0	0	30693000	-2.24623	-2.26852	0.930654	0.814282	-0.37228	0.0102677	-0.0120172	1.24247	1.24247	1.24247	1.24247							No	No
P26645	Myristoylated alanine-rich C-kinase substrate	Marcks	S163	104.43	-4.10847	0.999999	KKRFSFKKSFKLSGFSFKKSKKESGEGAEAE	-4.47477	-3.06429	-3.20994	12697000	11305000	13410000	8366100	5199400	4933200	20013000	13666000	20923000	35290000	12847000	24212000	1660800	1432000	961260	6485400	7123200	4011600	-6.83426	-4.76376	0.000408447	1.04418	0.898531	-2.35949	-0.288986	3.66629	2.60296	4.19324	1.5875	3	FALSE			3	FALSE	No	No
P26645	Myristoylated alanine-rich C-kinase substrate	Marcks	S46	166.67	-4.3033	1	ANGQENGHVKVNGDASPAAAEPGAKEELQAN		-4.15734	-4.6947	10986000	0	0	0	0	0	7461100	0	0	8324100	0	0	0	0	0	2546000	0	0		-5.76201	0.778723	0.145954	-0.39141			1.24247	1.24247		1.24247							No	No
P27546	Microtubule-associated protein 4	Map4	S667	87.352	-0.535411	0.999932	TGNDITTPPNKEPPPSPEKKAKPLATTQPAK	-0.557821	0.0512378	-0.720947	8006400	7843500	25867000	6914900	3341200	6313000	12615000	13134000	29533000	9088900	5039000	18204000	3871700	4226200	4666400	9471800	7075100	9700300	-1.24832	-1.03697	0.135776	0.586649	-0.185536	-0.690503	-0.479145	6.73964	1.6533	2.6754	2.25802							No	No
P27546	Microtubule-associated protein 4	Map4	S254	75.512		0.561622	KALETMAEQTTDVVHSPSTDTTPGPDTEAAL	-1.41079			0	0	0	0	2942200	0	0	0	0	0	0	0	0	8715000	0	0	8171300	0	-0.29138	-0.950058	0.662846			1.11941	0.46073			1.24247	1.24247							No	No
P27546	Microtubule-associated protein 4	Map4	S785	74.296	-0.643443	0.860382	LKPGPKTTPTVSKATSPSTLVSTGPSSRSPA		-0.782826	-0.643194	0	10710000	0	0	0	0	0	8933200	0	0	8496100	0	0	0	0	0	0	0			0.700437	-0.139383	0.000248805			1.24247	1.24247									No	No
P27546	Microtubule-associated protein 4	Map4	S475	115.12	-1.01307	1	TAPPTETNLGMAKDMSPLPESEVTLGKDVVI	-1.82893	-0.715917	-0.918534	7359700	7923300	10317000	3233400	2415700	1328300	9820700	8738900	11566000	8888100	6727500	9245300	6285200	4420600	3904600	7618000	5335300	4230300	-1.07941	-1.67653	0.00153685	0.297158	0.0945406	0.749518	0.152404	6.36378	2.95153	4.21345	1.46277	5	FALSE			5	FALSE	No	No
P27546	Microtubule-associated protein 4	Map4	S517	174.94	0.0544324	1	VTPLSEEEVTSVKDMSPSAETEAPLAKNADL	-0.711802	0.0415686	-0.111317	20821000	15259000	17432000	4549900	10461000	2224800	19140000	14533000	17241000	22537000	9314300	14110000	7531800	18001000	3458700	11287000	23236000	4021200	-0.375461	-0.804271	0.927539	-0.0128638	-0.16575	0.336341	-0.0924692	0.456602	1.90577	2.64544	0.326079							No	No
P27546	Microtubule-associated protein 4	Map4	S519	94.019		0.553616	PLSEEEVTSVKDMSPSAETEAPLAKNADLHS	-0.334315			0	0	0	0	0	5369200	0	0	0	0	0	0	0	0	11480000	0	0	13149000	0.247062	-0.33061	0.68545			0.581377	0.00370463			1.24247	1.24247							No	No
P27546	Microtubule-associated protein 4	Map4	S345	44.3		0.325332	APPMEEEIVPGNDTTSPKETETTLPIKMDLA				0	0	0	0	0	0	0	0	0	0	0	0	0	0	0	0	0	0																		No	No
P27546	Microtubule-associated protein 4	Map4	S506	59.65	-2.11749	0.6543	LPETKVAEFNNVTPLSEEEVTSVKDMSPSAE				0	3855300	0	0	0	0	0	0	0	0	0	0	0	0	0	0	0	0			0.458197					1.24247	1.24247									No	No
P27546	Microtubule-associated protein 4	Map4	S512	98.632	-2.11749	0.855087	AEFNNVTPLSEEEVTSVKDMSPSAETEAPLA	-0.292609			0	3855300	0	6649600	6889300	0	0	0	0	0	0	0	12779000	12262000	0	15168000	16394000	0	0.283101	-0.224886	0.123444			0.57571	0.0677225	1.24247	1.24247	2.15813	0.662788							No	No
P27546	Microtubule-associated protein 4	Map4	S1046	147.53	0.232411	1	SQKLNFKEKAQAKVGSLDNVGHLPAGGAVKT	-1.10909	-0.223882	-0.381553	14947000	16391000	32730000	8070100	3074500	1868200	11173000	10643000	23222000	14297000	6111700	19325000	8714800	6401000	3474700	16949000	6851600	4130100	-0.800319	-1.18319	0.0861475	-0.456293	-0.613964	0.308773	-0.0740986	8.86019	3.42845	1.46001	0.943066							No	No
P27546	Microtubule-associated protein 4	Map4	S914	80.755	-0.576261	0.812868	TVSAPDLKSVRSKVGSTENIKHQPGGGRAKV	-2.24	-1.04291	-1.05308	13029000	7904600	0	2413200	1429100	1279700	8123200	6474900	0	9980700	4595500	0	4245900	3117200	2205100	7408400	4757600	3291000	-1.71082	-1.8658	0.904866	-0.466652	-0.476823	0.529186	0.374203	1.50279	2.07712	3.40541	2.55549							No	No
P27661	Histone H2AX	H2afx	S140	79.489	-8.86999	0.999998	VGPKAPAVGKKASQASQEY____________	-8.3096	-8.0145	-5.25219	13559000	13610000	0	9740700	7901700	6820300	16351000	14695000	0	13975000	11742000	0	13825000	14318000	9958600	20330000	17409000	16467000	-8.50364	-3.8088	0.000312988	0.855485	3.6178	-0.194044	4.5008	1.16134	2.39674	1.306	3.94851	6	FALSE		Yes	6	FALSE	No	Yes
P27661	Histone H2AX	H2afx	S122	81.709	-6.54747	0.930973	GVLPNIQAVLLPKKSSATVGPKAPAVGKKAS		-6.18819	-4.90001	10550000	0	32344000	0	0	0	17823000	0	56445000	7947800	0	21248000	0	0	0	0	0	0			0.427892	0.359286	1.64746			0.889045	1.84454						Yes			No	Yes
P27889	Hepatocyte nuclear factor 1-beta	Hnf1b	S75	123.45	-0.714803	1	PVFHTLTNGHAKGRLSGDEGSEDGDDYDTPP	0.892224	-1.06793	-0.444037	13436000	0	16550000	28839000	24046000	21620000	8136800	14309000	10414000	15593000	15101000	21672000	13548000	11028000	8120600	11469000	11016000	11683000	-0.348366	-0.176616	3.40625e-06	-0.353126	0.270766	-1.24059	-1.06884	0.326462	2.11453	8.81304	6.96859	3	TRUE			3	TRUE	No	No
P27889	Hepatocyte nuclear factor 1-beta	Hnf1b	S80	123.45	-0.714803	0.999999	LTNGHAKGRLSGDEGSEDGDDYDTPPILKEL	0.60002	-1.06793	-0.444037	13436000	0	16550000	15707000	24046000	21620000	8136800	14309000	10414000	15593000	15101000	21672000	6014500	11028000	8120600	5197300	11016000	11683000	-0.738887	-0.557251	0.00385012	-0.353126	0.270766	-1.33891	-1.15727	0.326462	2.11453	5.44715	7.11288	3	TRUE			3	TRUE	No	No
P28028	Serine/threonine-protein kinase B-raf	Braf	S135	79.23	0.715283	1	LVFQTPTDASRNNPKSPQKPIVRVFLPNKQR	-0.25764	0.00913417	0.0932032	37566000	0	0	12322000	0	0	20198000	0	0	24989000	0	0	4237800	0	0	4979800	0	0	-1.82665	-1.48422	0.924599	-0.706149	-0.62208	-1.56901	-1.22658	1.24247	1.24247	1.24247	1.24247			Yes				Yes	No
P28028	Serine/threonine-protein kinase B-raf	Braf	S483	98.175	-2.6781	0.762258	SSEDRSRMKTLGRRDSSDDWEIPDGQITVGQ	-2.67048	-2.87768	-3.06909	0	3813600	0	2313900	0	0	0	3108600	0	0	2515100	0	1977900	0	0	1772400	0	995060	-2.926	-3.26343	0.997174	-0.199583	-0.390991	-0.25552	-0.592949	1.24247	1.24247	1.24247	0.630529			Yes				Yes	No
P28028	Serine/threonine-protein kinase B-raf	Braf	S484	64.843	-3.06813	0.908454	SEDRSRMKTLGRRDSSDDWEIPDGQITVGQR	-2.67048	-2.91636	-3.04173	0	0	3121400	2313900	0	0	0	0	3227100	0	0	3155400	1977900	0	0	1772400	0	0	-2.926	-2.97461	0.999956	0.15177	0.0264046	-0.25552	-0.304128	1.24247	1.24247	1.24247	1.24247			Yes				Yes	No
P28033	CCAAT/enhancer-binding protein beta	Cebpb	S180	57.613		0.276842	GYQATPSGSSGSLSTSSSSSPPGTPSPADAK				0	0	0	0	0	0	0	0	0	0	0	0	0	0	0	0	0	0																		No	No
P28033	CCAAT/enhancer-binding protein beta	Cebpb	S183	70.109		0.331542	ATPSGSSGSLSTSSSSSPPGTPSPADAKAAP				0	0	0	0	0	0	0	0	0	0	0	0	0	0	0	0	0	0																		No	No
P28033	CCAAT/enhancer-binding protein beta	Cebpb	S184	70.109		0.331542	TPSGSSGSLSTSSSSSPPGTPSPADAKAAPA				0	0	0	0	0	0	0	0	0	0	0	0	0	0	0	0	0	0																		No	No
P28352	DNA-(apurinic or apyrimidinic site) lyase	Apex1	S18	105	-0.227214	0.999736	KRGKKAAADDGEEPKSEPETKKSKGAAKKTE	-1.2415	-0.112481	-0.310803	47554000	54676000	41917000	24912000	8667600	10809000	53587000	54552000	35213000	59775000	57177000	44769000	24040000	9750200	10934000	22329000	9726700	12289000	-1.01377	-0.765393	0.193851	0.114733	-0.0835894	0.227734	0.47611	3.02924	0.336545	1.85621	2.5908							No	No
P28650	Adenylosuccinate synthetase isozyme 1	Adssl1	S371	116.3		1	FTALALTKLDILDVLSEIKVGISYKLNGKRI				0	0	0	0	0	0	0	0	0	0	0	0	0	0	0	0	0	0																		No	No
P28658	Ataxin-10	Atxn10	S9	57.047		1	_______MAAPRMPPSRLSGIMVPAPIQDLE		1.91425		0	0	0	0	0	0	0	23433000	0	0	0	0	0	0	0	0	0	0			0.458197					1.24247										No	No
P28667	MARCKS-related protein	Marcksl1	S182	114.68		0.419264	EGDTEEEAGPQAAEPSTPSGPESGPTPASAE				0	0	0	0	0	0	0	0	0	0	0	0	0	0	0	0	0	0																		No	No
P28667	MARCKS-related protein	Marcksl1	S185	54.997		0.237264	TEEEAGPQAAEPSTPSGPESGPTPASAEQNE				0	0	0	0	0	0	0	0	0	0	0	0	0	0	0	0	0	0																		No	No
P28667	MARCKS-related protein	Marcksl1	S22	156.72	-1.72211	1	KAPRGDVTAEEAAGASPAKANGQENGHVRSN	-2.98015	-1.03012	-2.28667	0	13828000	12345000	5774000	0	0	0	13482000	12928000	0	7233600	13947000	4388800	0	0	4930400	0	0	-3.88367	-4.31932	0.326123	0.691991	-0.564557	-0.90352	-1.33916	2.32717	1.32883	1.24247	1.24247							No	No
P28740	Kinesin-like protein KIF2A	Kif2a	S584	41.532		0.400319	PPSQIDDLETQWGVGSSPQRDDLKLLCEQNE				0	0	0	0	0	0	0	0	0	0	0	0	0	0	0	0	0	0																		No	No
P28740	Kinesin-like protein KIF2A	Kif2a	S585	41.532		0.400319	PSQIDDLETQWGVGSSPQRDDLKLLCEQNEE				0	0	0	0	0	0	0	0	0	0	0	0	0	0	0	0	0	0																		No	No
P28867	Protein kinase C delta type	Prkcd	S652	45.269	-2.44436	1	NEKPQLSFSDKNLIDSMDQEAFHGFSFVNPK	-1.21146	-1.77707	-2.37993	0	2041300	10566000	6361400	0	0	0	3143400	15075000	0	2231400	9072100	6656000	0	0	4803200	0	0	-1.17531	-1.53631	0.987199	0.667298	0.0644308	0.0361485	-0.324854	1.73904	0.552481	1.24247	1.24247			Yes	Yes			Yes	Yes
P28867	Protein kinase C delta type	Prkcd	S662	61.304	-0.960454	1	KNLIDSMDQEAFHGFSFVNPKFEQFLDI___	-2.20645	-0.249732	-0.927679	12316000	11975000	0	0	4040300	1849500	17796000	18227000	0	11627000	11753000	0	0	3610900	1385100	0	2036800	1519800	-2.52874	-2.81344	0.344792	0.710721	0.0327749	-0.322291	-0.606997	2.4335	0.284041	2.4447	1.62137			Yes	Yes			Yes	Yes
P28867	Protein kinase C delta type	Prkcd	S643	94.588	0.0257452	0.926017	YSNFDPEFLNEKPQLSFSDKNLIDSMDQEAF	0.298301	0.614371	0.062017	34201000	23917000	18856000	23320000	14964000	12495000	47126000	38766000	21940000	33439000	23124000	18903000	20962000	18785000	14146000	10833000	7798400	7535300	0.384582	-0.58106	0.141058	0.588626	0.0362718	0.0862806	-0.879361	3.25416	0.394679	0.527461	4.6928			Yes	Yes			Yes	Yes
P49945	Ferritin light chain 2	Ftl2	S86	66.893		1	NERGGRALFQDVQKPSQDEWGKTLEAIQAAL		-2.96		0	0	0	0	0	0	2720700	0	2968300	0	0	0	0	0	0	0	0	0			0.0234816					2.43705										No	No
P29533	Vascular cell adhesion protein 1	Vcam1	S166	186.76	-1.21036	0.96393	DLFKGDQLMNRQEFSSEEMTKSLETKSLEVT	-1.64503	-0.950464	-0.887847	10341000	10591000	10774000	7617700	4015000	2506100	13359000	10974000	10559000	15367000	9309400	14175000	3600100	2849600	1716900	5476100	3012900	1684900	-2.38373	-2.08681	0.00847449	0.259901	0.322517	-0.738697	-0.441774	1.94753	2.44211	2.6756	4.50325	3	FALSE			3	FALSE	No	No
P30276	G2/mitotic-specific cyclin-B2	Ccnb2	S397	132.25		1	LNSKIIKDLASPLLGSP______________				0	0	0	0	0	0	0	0	0	0	0	0	0	0	0	0	0	0																		No	No
P30285	Cyclin-dependent kinase 4	Cdk4	S293	61.962	-0.139344	0.744009	FNPHKRISAFRALQHSYLHKEESDAE_____		-0.349336	-0.0373681	0	20197000	26079000	0	0	0	0	13985000	24523000	0	14608000	35650000	0	0	0	0	0	0			0.145167	-0.209992	0.101976			1.14834	0.615791					Yes	Yes			Yes	Yes
P30285	Cyclin-dependent kinase 4	Cdk4	S300	165.24	0.440913	1	SAFRALQHSYLHKEESDAE____________	0.0618772	0.593296	0.540533	42164000	0	26178000	23264000	9091500	12609000	36078000	0	30849000	45909000	0	28050000	6929100	2851000	4796900	7216700	3177300	4510700	-1.57452	-1.45496	0.620666	0.152384	0.0996203	-1.63639	-1.51684	0.923001	2.33679	4.06812	4.09589			Yes	Yes			Yes	Yes
P30415	NK-tumor recognition protein	Nktr	S468	62.528		0.868812	RQTKKRRIVMPDLEPSRSPTHRMKSSCVRER	-2.2139			0	0	0	0	2919100	0	0	0	0	0	0	0	0	2100100	0	0	2179000	0	-2.73227	-2.5883	0.691467			-0.518378	-0.374407			1.24247	1.24247							No	No
P30415	NK-tumor recognition protein	Nktr	S470	71.558	-1.09113	0.753095	TKKRRIVMPDLEPSRSPTHRMKSSCVRERRS	-2.98704	-2.12322	-1.60289	12322000	9985900	0	0	0	1482500	5520900	4376000	0	8122200	6598200	0	0	0	2086600	0	0	2345300	-2.51594	-2.31533	0.329129	-1.03208	-0.511756	0.471102	0.671708	2.41744	2.15378	1.24247	1.24247							No	No
P30415	NK-tumor recognition protein	Nktr	S1195	99.371		0.471168	LGESGVKQDSSTSVTSPVETSGKKEGAEKSQ				0	0	0	0	0	0	0	0	0	0	0	0	0	0	0	0	0	0																		No	No
P30415	NK-tumor recognition protein	Nktr	S1059	124.12		0.453866	VKDGIPNVEKTCDEGSSPSKPKKGTLEQDPL				0	0	0	0	0	0	0	0	0	0	0	0	0	0	0	0	0	0																		No	No
P30415	NK-tumor recognition protein	Nktr	S1060	124.12		0.471597	KDGIPNVEKTCDEGSSPSKPKKGTLEQDPLA				0	0	0	0	0	0	0	0	0	0	0	0	0	0	0	0	0	0																		No	No
P30999	Catenin delta-1	Ctnnd1	S252	80.238	-4.89008	0.999906	IEERYRPSMEGYRAPSRQDVYGPQPQVRVGG	-5.33947	-4.665	-5.15078	7366100	5579700	0	0	2969400	2531500	0	6018800	0	0	4754000	0	0	5398400	4540900	14409000	6341700	23908000	-5.1067	-3.69208	0.0421095	0.225081	-0.260697	0.232772	1.64739	0.751594	1.26734	2.17401	2.62064	6	TRUE			6	TRUE	No	No
P30999	Catenin delta-1	Ctnnd1	S847	66.939		0.999998	YKELRKPLEKEGWKKSDFQVNLNNASRSQSS				0	0	0	0	0	0	0	0	0	0	0	0	0	4712200	0	0	0	0	-5.35453		0.458197							1.24247								No	No
P30999	Catenin delta-1	Ctnnd1	S920	134.81	-0.542697	1	STLNERGDHNRTLDRSGDLGDMEPLKGAPLM	-0.987289	-0.482565	-0.438019	141990000	88090000	176800000	34107000	75753000	75815000	104010000	71387000	136580000	154280000	83764000	210880000	31264000	47629000	51380000	20082000	44916000	41090000	-2.08129	-2.33057	0.0177562	0.0601319	0.104677	-1.094	-1.34328	0.939635	2.2941	3.63373	3.92601	3	FALSE			3	FALSE	No	No
P30999	Catenin delta-1	Ctnnd1	S346	105.58	0.213512	1	PDQYYWAPLAQHERGSLASLDSLRKGMPPPS	-0.17966	0.0542646	0.1496	311960000	192700000	177260000	129630000	105180000	77041000	186470000	145850000	113860000	308310000	175610000	170820000	148460000	121050000	87948000	141650000	135570000	97471000	-0.625082	-0.44448	0.187417	-0.159248	-0.0639121	-0.445423	-0.264821	3.10768	1.29112	5.07368	3.79398							No	No
P30999	Catenin delta-1	Ctnnd1	S349	167.22	1.79238	1	YYWAPLAQHERGSLASLDSLRKGMPPPSNWR	1.44123	1.60236	1.6737	727700000	677030000	576620000	360380000	315790000	268540000	455470000	477100000	356360000	743320000	549030000	539140000	550180000	427500000	367950000	482240000	385030000	372220000	1.2999	1.29101	0.0687985	-0.190017	-0.11868	-0.141331	-0.150221	2.89218	4.45347	2.9406	3.28258							No	No
P30999	Catenin delta-1	Ctnnd1	S352	167.22	1.48085	1	APLAQHERGSLASLDSLRKGMPPPSNWRQPE	1.28259	1.28527	1.38928	569470000	578110000	451470000	319990000	282920000	242720000	357600000	398490000	281050000	596830000	470660000	433570000	503570000	386210000	337630000	440060000	346600000	345130000	1.16712	1.16009	0.414821	-0.195575	-0.0915697	-0.115467	-0.122507	3.05771	3.61033	2.17578	2.35468							No	No
P30999	Catenin delta-1	Ctnnd1	S230	206.63	-2.85252	0.991768	RHYEDGYPGGSDNYGSLSRVTRIEERYRPSM	-3.27357	-2.47516	-2.591	22781000	20542000	38768000	12201000	12503000	11063000	21183000	20699000	36699000	31788000	24185000	40296000	22688000	28454000	20761000	28900000	32259000	25307000	-2.919	-2.54778	0.114514	0.377362	0.261524	0.35457	0.725791	5.22081	2.03679	3.99041	6.63617							No	No
P30999	Catenin delta-1	Ctnnd1	S4	64.327		0.999864	____________MDDSEVESTASILASVKEQ			-6.24536	0	0	0	0	0	0	0	0	0	2622000	0	0	0	0	0	0	0	0			0.458197						1.24247									No	No
P30999	Catenin delta-1	Ctnnd1	S899	140.33		1	DREEIPMSNMGSNTKSLDNNYSTLNERGDHN	-5.72371			0	0	0	0	2162900	2040200	0	0	0	0	0	0	0	3100600	2743300	0	4707000	4659700	-5.87022	-5.13013	0.0893874			-0.14651	0.593585			2.33713	2.42562							No	No
P30999	Catenin delta-1	Ctnnd1	S859	126.26		0.64362	WKKSDFQVNLNNASRSQSSHSYDDSTLPLID	-4.59497			0	0	0	6051000	4156600	0	0	0	0	0	0	0	0	4210200	0	0	2515400	0	-5.51704	-6.10877	0.0931748			-0.922071	-1.51379			1.77592	2.03533							No	No
P30999	Catenin delta-1	Ctnnd1	S861	120.77	-5.22167	0.667279	KSDFQVNLNNASRSQSSHSYDDSTLPLIDRN	-4.03806	-5.4302	-5.23873	0	0	5069000	0	8040900	5679000	0	0	3494000	0	0	5341800	0	13997000	12172000	0	8555200	7536900	-3.70818	-4.35227	0.299217	-0.208528	-0.0170592	0.329872	-0.31421	1.24247	1.24247	1.61184	1.87663							No	No
P30999	Catenin delta-1	Ctnnd1	S862	122.47		0.695908	SDFQVNLNNASRSQSSHSYDDSTLPLIDRNQ	-4.71833			0	0	0	4704600	0	0	0	0	0	0	0	0	7377400	0	0	5740100	0	0	-4.75519	-4.93304	0.699603			-0.0368662	-0.214716			1.24247	1.24247							No	No
P30999	Catenin delta-1	Ctnnd1	S864	167.45	-2.67715	0.995182	FQVNLNNASRSQSSHSYDDSTLPLIDRNQKS	-2.89946	-2.47241	-2.72318	25912000	33921000	29723000	24427000	13183000	11409000	20824000	28509000	27260000	24964000	30917000	30492000	25417000	13361000	11842000	17333000	10798000	11036000	-3.4979	-3.71905	0.0061499	0.204741	-0.046028	-0.598434	-0.819581	4.02206	0.655149	4.23688	3.6737	4	TRUE			4	TRUE	No	No
P30999	Catenin delta-1	Ctnnd1	S868	119.38		0.882452	LNNASRSQSSHSYDDSTLPLIDRNQKSDKKP	-5.02281			0	0	0	4486400	3098000	0	0	0	0	0	0	0	4542300	4051000	0	2127000	4283000	0	-5.51377	-5.85312	0.113917			-0.490955	-0.830302			1.97076	1.36175							No	No
P30999	Catenin delta-1	Ctnnd1	S268	128.88	-0.880151	1	RQDVYGPQPQVRVGGSSVDLHRFHPEPYGLE	-1.34541	-0.922965	-0.557008	110960000	91522000	107950000	58671000	42408000	37386000	75552000	71177000	75470000	154380000	104880000	131420000	115870000	78957000	68751000	100170000	80413000	72266000	-1.06818	-1.00617	0.0143005	-0.0428139	0.323144	0.277231	0.339241	0.573277	4.5685	4.74112	10.333	6	FALSE			6	FALSE	No	No
P30999	Catenin delta-1	Ctnnd1	S269	107.11	-1.30683	1	QDVYGPQPQVRVGGSSVDLHRFHPEPYGLED	-1.62104	-1.36038	-0.951926	81876000	75309000	73212000	46092000	34903000	32597000	52264000	58525000	53431000	109320000	88825000	96397000	93076000	64123000	57874000	68137000	58216000	59317000	-1.35642	-1.44178	0.00353964	-0.0535479	0.354904	0.264617	0.179258	1.92499	6.0232	4.21191	3.19622	5	FALSE			5	FALSE	No	No
P30999	Catenin delta-1	Ctnnd1	S47	105.01	-5.51349	0.999866	EERRHVSAQLERVRVSPQDANSLMANGTLTR		-5.24702	-5.77106	0	4263600	0	0	0	0	4029500	3159600	0	3642600	0	0	0	0	0	0	0	0			0.226701	0.266468	-0.257571			1.17248	0.108436									No	No
P31324	cAMP-dependent protein kinase type II-beta regulatory subunit	Prkar2b	S112	75.225	-0.676617	0.995085	GAFNAPVINRFTRRASVCAEAYNPDEEEDDA	-1.32063	-0.388532	-1.07883	14315000	0	0	0	0	4705800	15332000	0	0	11090000	0	0	0	0	2683100	0	0	3192100	-2.15319	-1.8706	0.967801	0.288084	-0.402214	-0.832559	-0.549967	1.24247	1.24247	1.24247	1.24247							No	No
P31750	RAC-alpha serine/threonine-protein kinase	Akt1	S122	97.488		0.46778	ADGLKRQEEETMDFRSGSPSDNSGAEEMEVS				0	0	0	0	0	0	0	0	0	0	0	0	0	0	0	0	0	0														Yes	Yes			Yes	Yes
P31750	RAC-alpha serine/threonine-protein kinase	Akt1	S124	97.488	-2.72196	0.842646	GLKRQEEETMDFRSGSPSDNSGAEEMEVSLA	-1.58711	-1.81016	-2.1539	0	3699400	0	4903100	0	0	0	6515100	0	0	4743000	0	5902700	0	0	4006900	0	0	-1.34859	-1.79782	0.993471	0.911802	0.568055	0.238518	-0.210713	1.24247	1.24247	1.24247	1.24247			Yes	Yes			Yes	Yes
P31750	RAC-alpha serine/threonine-protein kinase	Akt1	S126	52.329	-2.72196	0.601326	KRQEEETMDFRSGSPSDNSGAEEMEVSLAKP		-1.81016	-2.1539	0	3699400	0	0	0	0	0	6515100	0	0	4743000	0	0	0	0	0	0	0			0.67756	0.911802	0.568055			1.24247	1.24247					Yes	Yes			Yes	Yes
P31750	RAC-alpha serine/threonine-protein kinase	Akt1	S129	62.107	-2.39863	0.835914	EEETMDFRSGSPSDNSGAEEMEVSLAKPKHR	-1.96205	-2.2359	-2.45429	4295000	0	5015800	0	0	3016800	4082400	0	5397900	4359500	0	4648700	0	0	2055600	0	0	2112000	-2.53753	-2.46649	0.910297	0.162734	-0.0556592	-0.57548	-0.504442	2.17983	1.49608	1.24247	1.24247			Yes	Yes			Yes	Yes
P32507	Nectin-2	Pvrl2	S65	42.057	-1.8218	0.998373	VELPCHLLPPTTERVSQVTWQRLDGTVVAAF				0	6904100	0	0	0	0	0	0	0	0	0	0	0	0	0	0	0	0			0.458197					1.24247	1.24247									No	No
P32507	Nectin-2	Pvrl2	S91	42.057	-1.8218	0.705819	VVAAFHPSFGVDFPNSQFSKDRLSFVRARPE				0	6904100	0	0	0	0	0	0	0	0	0	0	0	0	0	0	0	0			0.458197					1.24247	1.24247									No	No
P33174	Chromosome-associated kinesin KIF4	Kif4	S788	77.204		1	KILAQDVAQLKEKRESGENPPLKLRRRTFSY				0	0	0	0	0	0	0	0	0	0	0	0	0	0	0	0	0	0																		No	No
P33174	Chromosome-associated kinesin KIF4	Kif4	S395	94.191	-3.67442	1	VEPSENLQSLMEKNQSLVEENEKLSRGLSEA		-2.38514	-3.08269	1792100	0	0	0	0	0	3938800	4266100	0	2765100	0	0	0	0	0	0	0	0			0.105607	1.28928	0.591735			2.29648	1.24247									No	No
P34022	Ran-specific GTPase-activating protein	Ranbp1	S7	41.551		0.275986	_________MAAAKDSHEDHDTSTENADESN				0	0	0	0	0	0	0	0	0	0	0	0	0	0	0	0	0	0																		No	No
P34022	Ran-specific GTPase-activating protein	Ranbp1	S21	52.255		0.390955	DSHEDHDTSTENADESNHDPQFEPIVSLPEQ				0	0	0	0	0	0	0	0	0	0	0	0	0	0	0	0	0	0																		No	No
P61294	Ras-related protein Rab-6B	Rab6b	S2	58.04	-3.75549	1	______________MSAGGDFGNPLRKFKLV				0	1807200	0	0	0	0	0	0	0	0	0	0	0	0	0	0	0	0			0.458197					1.24247	1.24247									No	No
P35283	Ras-related protein Rab-12	Rab12	S20	71.071	-1.80673	0.998512	AALHRRPAGGSLGAVSPALSGGQARRRKQPP	-2.73269	-1.6164	-1.66765	6177000	6095000	9068900	3104600	1621700	1585900	4802500	7425800	10868000	7963700	6003200	8381100	3983000	3401800	1928000	0	0	2260800	-2.19418	-2.36827	0.0046103	0.190328	0.139075	0.538516	0.364423	1.50486	1.22149	2.81	1.43069	5	TRUE			5	TRUE	No	No
P35428	Transcription factor HES-1	Hes1	S11	73.696		0.475977	_____MPADIMEKNSSSPVAATPASVNTTPD				0	0	0	0	0	0	0	0	0	0	0	0	0	0	0	0	0	0															Yes			No	Yes
P35428	Transcription factor HES-1	Hes1	S12	73.696		0.475977	____MPADIMEKNSSSPVAATPASVNTTPDK				0	0	0	0	0	0	0	0	0	0	0	0	0	0	0	0	0	0															Yes			No	Yes
P35486	Pyruvate dehydrogenase E1 component subunit alpha, somatic form, mitochondrial	Pdha1	S293	169.64	1.98152	0.997966	GPILMELQTYRYHGHSMSDPGVSYRTREEIQ	1.68958	1.92318	2.24497	350800000	402680000	412540000	215710000	244550000	123660000	237340000	274870000	405260000	337280000	338130000	519280000	136400000	168370000	111250000	110550000	121740000	70913000	0.947866	0.392484	0.00168612	-0.0583432	0.263451	-0.741717	-1.2971	0.277063	3.3143	3.36592	3.68521	3	TRUE			3	TRUE	No	No
P35486	Pyruvate dehydrogenase E1 component subunit alpha, somatic form, mitochondrial	Pdha1	S295	127.79	-1.35853	0.928851	ILMELQTYRYHGHSMSDPGVSYRTREEIQEV		-1.3057	-1.04608	96725000	15648000	0	0	0	0	72224000	13370000	0	85901000	14403000	0	0	0	0	0	0	0			0.492821	0.0528339	0.312448			1.50735	2.1976									No	No
P35486	Pyruvate dehydrogenase E1 component subunit alpha, somatic form, mitochondrial	Pdha1	S300	169.64	0.351705	0.999995	QTYRYHGHSMSDPGVSYRTREEIQEVRSKSD	0.457443	0.105366	0.847672	116280000	164850000	102570000	96019000	142600000	36750000	66251000	103990000	87579000	126670000	153740000	166390000	67072000	89005000	54285000	46672000	53572000	19214000	-0.0451068	-1.04492	0.0853371	-0.246338	0.495968	-0.50255	-1.50236	2.48979	4.26718	2.04257	2.83651							No	No
P35564	Calnexin	Canx	S582	143.58	1.52501	1	EDSKPKAEEDEILNRSPRNRKPRRE______	0.493113	1.64359	1.63501	1338100000	915230000	1201600000	468830000	334790000	220830000	1136100000	812130000	1095100000	1451300000	778570000	1191300000	548140000	395170000	256570000	542460000	403990000	275500000	0.545479	0.591122	0.00136745	0.118587	0.11	0.0523668	0.0980091	4.52814	3.3124	2.49615	2.66011	2	FALSE			2	FALSE	No	No
P35564	Calnexin	Canx	S553	298.96	2.50127	1	RDEEEEEEKLEEKQKSDAEEDGVTGSQDEED	1.50815	2.55375	2.42168	2328600000	2427400000	1982400000	787930000	1189300000	305310000	2241300000	1958300000	1527800000	2384700000	1767200000	1639800000	756660000	1388100000	715610000	1615700000	554530000	365340000	1.79798	1.40402	0.0767218	0.0524816	-0.0795869	0.289821	-0.104131	0.499706	1.30489	0.766749	0.0364686							No	No
P35564	Calnexin	Canx	S563	239.03	2.10272	0.999941	EEKQKSDAEEDGVTGSQDEEDSKPKAEEDEI	0.531974	1.5795	2.05667	1944200000	1833100000	1372700000	357140000	877940000	119850000	1812100000	430230000	1134300000	1993200000	1370100000	1184600000	428470000	230680000	128080000	1242900000	275340000	164890000	-0.165933	0.558611	0.0699758	-0.52322	-0.0460473	-0.697907	0.0266369	0.795075	0.852423	1.18594	0.0961903							No	No
P35564	Calnexin	Canx	S569	59.561		0.393961	DAEEDGVTGSQDEEDSKPKAEEDEILNRSPR				0	0	0	0	0	0	0	0	0	0	0	0	0	0	0	0	0	0																		No	No
P35583	Hepatocyte nuclear factor 3-beta	Foxa2	S296	49.972		0.323273	SQASQAQLGEAAGSASETPAGTESPHSSASP				0	0	0	0	0	0	0	0	0	0	0	0	0	0	0	0	0	0																		No	No
P35583	Hepatocyte nuclear factor 3-beta	Foxa2	S310	61.642		0.473169	ASETPAGTESPHSSASPCQEHKRGGLSELKG				0	0	0	0	0	0	0	0	0	0	0	0	0	0	0	0	0	0																		No	No
P35601	Replication factor C subunit 1	Rfc1	S365	112.11		0.999477	TPKKTKVSPTKRESVSPEDSEKKRTNYQAYR		-1.11218		0	0	0	0	0	0	0	10569000	0	0	0	0	0	0	0	0	0	0			0.458197					1.24247										No	No
P35601	Replication factor C subunit 1	Rfc1	S266	73.758	-1.43163	0.999996	FSSVQDDLSKAEKQKSPNKAELFSTARKTYS		0.151657	-1.0146	6426900	10200000	11362000	0	0	0	17505000	24024000	36414000	14039000	6794600	16333000	0	0	0	0	0	0			4.31115e-06	1.58328	0.417029			4.77196	1.41428									No	No
P35689	DNA repair protein complementing XP-G cells homolog	Ercc5	S382	184.87		0.874921	RQSKERNSGATADAGSISPRTCAAIQKALDD			-0.547588	0	0	0	0	0	0	0	0	0	18548000	12461000	17802000	0	0	0	0	0	0			3.25098e-10						7.1474									No	No
P35689	DNA repair protein complementing XP-G cells homolog	Ercc5	S384	147.75		0.823478	SKERNSGATADAGSISPRTCAAIQKALDDDN				0	0	0	0	0	0	0	0	0	0	0	0	0	0	0	0	0	0																		No	No
P35689	DNA repair protein complementing XP-G cells homolog	Ercc5	S156	131.98	-1.48347	1	DDIYVLPPLPEEEKHSSEEEDEKQWQARMDQ	-1.29583	-1.4108	-1.25917	6590100	10763000	9427800	6084300	4645400	5605800	7641400	11487000	6771000	10036000	8760800	10656000	4281100	4650800	4271300	7994800	4215000	4107300	-1.62655	-1.31487	0.730324	0.0726676	0.224305	-0.330725	-0.019039	0.517656	1.42532	2.70669	0.0597313							No	No
P35689	DNA repair protein complementing XP-G cells homolog	Ercc5	S157	131.98	-1.48347	1	DIYVLPPLPEEEKHSSEEEDEKQWQARMDQK	-1.29583	-1.4108	-1.25917	6590100	10763000	9427800	6084300	4645400	5605800	7641400	11487000	6771000	10036000	8760800	10656000	4281100	4650800	4271300	7994800	4215000	4107300	-1.62655	-1.31487	0.730324	0.0726676	0.224305	-0.330725	-0.019039	0.517656	1.42532	2.70669	0.0597313							No	No
P35821	Tyrosine-protein phosphatase n-receptor type 1	Ptpn1	S222	44.317		0.733761	EHGPIVVHCSAGIGRSGTFCLADTCLLLMDK		-1.80407		0	0	0	0	0	0	5747500	0	0	0	0	0	0	0	0	0	0	0			0.458197					1.24247										No	No
P35831	Tyrosine-protein phosphatase n-receptor type 12	Ptpn12	S673	140.68	-1.87294	0.999971	TPHSGAEKDADVSEESPPPLPERTPESFVLA		-1.48345	-1.30247	6174400	5090800	9465300	0	0	0	7786800	7502200	8747400	9382000	7282400	12532000	0	0	0	0	0	0			4.74427e-08	0.389485	0.570464			2.37899	9.63765									No	No
P35831	Tyrosine-protein phosphatase n-receptor type 12	Ptpn12	S748	89.913		0.908933	DSPPAFSDKKDQITKSPAEVTDIGFGNRCGK		-3.30519		0	0	0	0	0	0	0	0	2464700	0	0	0	0	0	0	0	0	0			0.458197					1.24247										No	No
P35831	Tyrosine-protein phosphatase n-receptor type 12	Ptpn12	S322	80.813	-1.20799	0.569947	QKIADGNEITTGTMVSSIDSEKQDSPPPKPP		-1.2461	-0.965219	0	0	11332000	0	0	0	0	0	10271000	0	0	13309000	0	0	0	0	0	0			0.69806	-0.0381013	0.242775			1.24247	1.24247									No	No
P35831	Tyrosine-protein phosphatase n-receptor type 12	Ptpn12	S323	80.813		0.385885	KIADGNEITTGTMVSSIDSEKQDSPPPKPPR				0	0	0	0	0	0	0	0	0	0	0	0	0	0	0	0	0	0																		No	No
P35831	Tyrosine-protein phosphatase n-receptor type 12	Ptpn12	S326	56.562		0.48645	DGNEITTGTMVSSIDSEKQDSPPPKPPRTRS				0	0	0	0	0	0	0	0	0	0	0	0	0	0	0	0	0	0																		No	No
P35831	Tyrosine-protein phosphatase n-receptor type 12	Ptpn12	S331	78.451		0.472887	TTGTMVSSIDSEKQDSPPPKPPRTRSCLVEG				0	0	0	0	0	0	0	0	0	0	0	0	0	0	0	0	0	0																		No	No
P35831	Tyrosine-protein phosphatase n-receptor type 12	Ptpn12	S587	50.891		0.488536	STAEEEAHDLTEHHNSSPLLKAPLSFTNPLH				0	0	0	0	0	0	0	0	0	0	0	0	0	0	0	0	0	0																		No	No
P35831	Tyrosine-protein phosphatase n-receptor type 12	Ptpn12	S588	50.891		0.488536	TAEEEAHDLTEHHNSSPLLKAPLSFTNPLHS				0	0	0	0	0	0	0	0	0	0	0	0	0	0	0	0	0	0																		No	No
P35969	Vascular endothelial growth factor receptor 1	Flt1	S1205	68.751		0.333333	SEDLFKDGFADPHFHSGSSDDVRYVNAFKFM				0	0	0	0	0	0	0	0	0	0	0	0	0	0	0	0	0	0														Yes				Yes	No
P35969	Vascular endothelial growth factor receptor 1	Flt1	S1207	68.751		0.333333	DLFKDGFADPHFHSGSSDDVRYVNAFKFMSL				0	0	0	0	0	0	0	0	0	0	0	0	0	0	0	0	0	0														Yes				Yes	No
P35969	Vascular endothelial growth factor receptor 1	Flt1	S1208	68.751		0.333333	LFKDGFADPHFHSGSSDDVRYVNAFKFMSLE				0	0	0	0	0	0	0	0	0	0	0	0	0	0	0	0	0	0														Yes				Yes	No
P35969	Vascular endothelial growth factor receptor 1	Flt1	S563	65.842	-1.55501	1	NIKFYVTDVPNGFHVSLEKMPAEGEDLKLSC				0	0	8909300	0	0	0	0	0	0	0	0	0	0	0	0	0	0	0			0.458197					1.24247	1.24247					Yes				Yes	No
P36916	Guanine nucleotide-binding protein-like 1	Gnl1	S51	96.143	0.1244	0.991106	SRSGSRERREEQTDTSDGESVTHHIRRLNQQ	-1.68194	0.354037	0.250676	58427000	11223000	28878000	0	3060800	5051500	46346000	13448000	37426000	56054000	12143000	31790000	0	2333800	5031100	0	2891500	3750200	-1.91313	-1.90914	0.0663819	0.229637	0.126276	-0.231199	-0.227208	0.636808	0.299186	1.52177	1.3406							No	No
P36916	Guanine nucleotide-binding protein-like 1	Gnl1	S55	43.752		0.415021	SRERREEQTDTSDGESVTHHIRRLNQQPSQG				0	0	0	0	0	0	0	0	0	0	0	0	0	0	0	0	0	0																		No	No
P37913	DNA ligase 1	Lig1	S191	85.087		0.69441	GDQLIVPSEPTKSPESVTLTKTENIPVCKAG				0	0	0	0	0	0	0	0	0	0	0	0	0	2332000	0	0	0	0	-2.58116		0.458197							1.24247								No	No
P37913	DNA ligase 1	Lig1	S49	128.27	1.0042	0.708091	PPKVALKERNQVVPESDSPVKRTGRKVAQVL	0.401635	1.84283	0.235649	0	44566000	57684000	19460000	0	0	0	81931000	87419000	0	24234000	31376000	0	0	0	0	0	0			0.11398	0.838636	-0.76855			2.40158	2.33741	1.24247	1.24247							No	No
P37913	DNA ligase 1	Lig1	S51	179.66	0.287743	0.994928	KVALKERNQVVPESDSPVKRTGRKVAQVLSC	0.401635	1.13373	-0.472323	55198000	17892000	26929000	19460000	0	0	82141000	31329000	45864000	32867000	10177000	14385000	0	0	0	0	0	0			0.0179451	0.84599	-0.760066			3.65163	3.01402	1.24247	1.24247							No	No
P37913	DNA ligase 1	Lig1	S906	134.49		0.514798	VASLYRKQSQIQNQQSSDLDSDVEDY_____				0	0	0	0	0	0	0	0	0	0	0	0	0	0	0	0	0	0																		No	No
P37913	DNA ligase 1	Lig1	S907	134.49		0.514798	ASLYRKQSQIQNQQSSDLDSDVEDY______				0	0	0	0	0	0	0	0	0	0	0	0	0	0	0	0	0	0																		No	No
P37913	DNA ligase 1	Lig1	S911	183.71		0.99045	RKQSQIQNQQSSDLDSDVEDY__________				0	0	0	0	0	0	0	0	0	0	0	0	0	0	0	0	0	0																		No	No
P38532	Heat shock factor protein 1	Hsf1	S303	56.339		1	PLSSSTLVRVKQEPPSPPHSPRVLEASPGRP	-2.98539			0	0	0	0	0	1484200	0	0	0	0	0	0	0	0	3070400	0	0	4092300	-1.95866	-1.51219	0.650935			1.02672	1.47319			1.24247	1.24247				Yes			No	Yes
P38532	Heat shock factor protein 1	Hsf1	S307	56.339		1	STLVRVKQEPPSPPHSPRVLEASPGRPSSMD	-2.98539			0	0	0	0	0	1484200	0	0	0	0	0	0	0	0	3070400	0	0	4092300	-1.95866	-1.51219	0.650935			1.02672	1.47319			1.24247	1.24247				Yes			No	Yes
P38532	Heat shock factor protein 1	Hsf1	S314	110.67		0.979327	QEPPSPPHSPRVLEASPGRPSSMDTPLSPTA			-1.92887	0	0	0	0	0	0	0	0	0	0	0	6824300	0	0	0	0	0	2634200		-2.14774	0.56913						1.24247		1.24247				Yes			No	Yes
P38532	Heat shock factor protein 1	Hsf1	S319	52.927		0.837808	PPHSPRVLEASPGRPSSMDTPLSPTAFIDSI				0	0	0	0	0	0	0	0	0	0	0	0	0	0	0	0	1208200	0		-3.43911	0.458197								1.24247				Yes			No	Yes
P38532	Heat shock factor protein 1	Hsf1	S326	110.67		0.979663	LEASPGRPSSMDTPLSPTAFIDSILRESEPT			-1.92887	0	0	0	0	0	0	0	0	0	0	0	6824300	0	0	0	0	5258300	2634200		-1.73256	0.138452						1.24247		2.22592				Yes			No	Yes
P39053	Dynamin-1	Dnm1	S774	185.2		0.999831	DDSWLQVQSVPAGRRSPTSSPTPQRRAPAVP		-0.00130505		0	0	0	0	0	0	25349000	21649000	20302000	0	0	0	0	0	5844300	0	0	0	-1.03006		9.32611e-06					5.99667		1.24247								No	No
P39053	Dynamin-1	Dnm1	S778	185.2		0.863932	LQVQSVPAGRRSPTSSPTPQRRAPAVPPARP		-0.170383		0	0	0	0	0	0	0	21649000	20302000	0	0	0	0	0	5844300	0	0	0	-1.03006		0.0585529					2.43302		1.24247								No	No
P39054	Dynamin-2	Dnm2	S761	45.265		0.287315	TPVPPPVDDTWLQNTSGHSPTPQRRPVSSVH				0	0	0	0	0	0	0	0	0	0	0	0	0	0	0	0	0	0																		No	No
P39054	Dynamin-2	Dnm2	S764	58.919	-2.35324	0.621609	PPPVDDTWLQNTSGHSPTPQRRPVSSVHPPG	0.60443	-1.82676	-1.40483	0	2193500	0	0	0	7026500	0	3003400	0	0	2287800	0	0	0	8005200	0	0	6145500	1.08032	1.44982	0.78409	0.526476	0.948412	0.475886	0.845391	1.24247	1.24247	1.24247	1.24247							No	No
P39447	Tight junction protein ZO-1	Tjp1	S275	134.33	-0.748732	0.96645	VQRDERATLLNVPDLSDSIHSANASERDDIS	-0.873417	-0.815115	-0.551362	17396000	33279000	0	0	13175000	0	12903000	28903000	0	19602000	19354000	0	3184300	13658000	0	0	9611800	0	-1.61723	-0.676372	0.910022	-0.0663839	0.197369	-0.743815	0.197045	1.16421	0.425447	2.42807	1.24247							No	No
P39447	Tight junction protein ZO-1	Tjp1	S277	87.654	-0.468974	0.924988	RDERATLLNVPDLSDSIHSANASERDDISEI	-0.645758	-0.465971	-0.253299	7929800	95982000	31102000	0	15603000	9383000	6974900	80964000	29527000	14552000	53174000	22178000	3184300	15870000	13433000	0	11251000	7322100	-0.978113	-0.439	0.77823	0.00300333	0.215675	-0.332355	0.206757	1.20979	0.664704	3.05813	2.39619							No	No
P39447	Tight junction protein ZO-1	Tjp1	S280	134.33	0.653075	0.859451	RATLLNVPDLSDSIHSANASERDDISEIQSL	-0.654597	0.63898	0.593628	46391000	87128000	0	13233000	15603000	9383000	37395000	74864000	0	38835000	47775000	0	16407000	15870000	13433000	9931600	11251000	7322100	-0.189692	-0.398446	0.955519	-0.0140948	-0.0594472	0.464905	0.256152	0.539071	0.756297	3.20846	4.54543							No	No
P39447	Tight junction protein ZO-1	Tjp1	S284	73.688	-1.54959	0.705229	LNVPDLSDSIHSANASERDDISEIQSLASDH	-0.735937	-1.51095	-1.6	21065000	28403000	4182400	13233000	13175000	9383000	17518000	23419000	4626900	20411000	15413000	3315900	16407000	13658000	11523000	9931600	9611800	7322100	-0.335632	-0.474171	0.270459	0.0386397	-0.0504138	0.400305	0.261767	0.228867	0.0686452	4.52656	4.35306							No	No
P39447	Tight junction protein ZO-1	Tjp1	S290	67.947	-1.05372	0.690017	SDSIHSANASERDDISEIQSLASDHSGRSHD	-0.667198	-0.876363	-1.41695	21065000	0	0	13233000	0	9383000	17518000	0	0	12546000	0	0	16407000	0	11523000	9931600	0	7322100	-0.225427	-0.37307	0.530415	0.177354	-0.363234	0.441771	0.294128	1.24247	1.24247	2.30429	2.29848							No	No
P39447	Tight junction protein ZO-1	Tjp1	S294	58.434	-0.518009	0.620825	HSANASERDDISEIQSLASDHSGRSHDRPPR		-0.386271	-0.804636	21065000	0	38877000	0	0	0	17518000	0	40901000	12546000	0	31216000	0	0	0	0	0	0			0.196136	0.131738	-0.286627			2.44601	2.3993									No	No
P39447	Tight junction protein ZO-1	Tjp1	S297	49.199		0.319922	NASERDDISEIQSLASDHSGRSHDRPPRRSQ				0	0	0	0	0	0	0	0	0	0	0	0	0	0	0	0	0	0																		No	No
P39447	Tight junction protein ZO-1	Tjp1	S300	49.199		0.319922	ERDDISEIQSLASDHSGRSHDRPPRRSQSRS				0	0	0	0	0	0	0	0	0	0	0	0	0	0	0	0	0	0																		No	No
P39447	Tight junction protein ZO-1	Tjp1	S1614	60.464	-1.40392	0.962191	YQMNNISTMPKAVPVSPSAVEEDEDEDGHTV		-1.08772	-0.854043	15176000	10179000	21930000	0	0	0	14728000	12798000	24281000	16320000	13270000	22721000	0	0	0	0	0	0			5.16102e-06	0.316197	0.549876			5.58491	3.07183									No	No
P39447	Tight junction protein ZO-1	Tjp1	S899	75.539	-0.403668	0.813217	DSSGMHHENQTYPPYSPQAQPQAIHRIDSPG	-0.840789	0.177195	0.356484	35351000	26923000	28490000	0	18121000	6165200	41487000	46188000	33147000	62554000	30762000	31693000	0	19921000	7631000	0	13421000	7681000	-0.371884	-0.277263	0.0672287	0.580863	0.760152	0.468905	0.563527	3.33027	2.66435	2.39549	1.89824							No	No
P39447	Tight junction protein ZO-1	Tjp1	S166	126.31	3.10617	1	SEKSWARDRSASRERSLSPRSDRRSVASSQP	2.58701	2.95462	2.72757	370540000	355800000	304000000	144520000	117560000	96490000	267860000	295370000	258750000	241530000	184240000	189750000	127630000	103060000	85720000	78068000	60783000	62230000	2.58782	2.4334	0.0248756	-0.151543	-0.378598	0.000814484	-0.153611	2.83793	4.74358	0.082304	3.04434	5	FALSE			5	FALSE	No	No
P39447	Tight junction protein ZO-1	Tjp1	S168	126.31	3.10617	1	KSWARDRSASRERSLSPRSDRRSVASSQPAK	2.58701	2.95462	2.72757	370540000	355800000	304000000	144520000	117560000	96490000	267860000	295370000	258750000	241530000	184240000	189750000	127630000	103060000	85720000	78068000	60783000	62230000	2.58782	2.4334	0.0248756	-0.151543	-0.378598	0.000814484	-0.153611	2.83793	4.74358	0.082304	3.04434	5	FALSE			5	FALSE	No	No
P39447	Tight junction protein ZO-1	Tjp1	S912	95.195	1.02578	0.999999	PYSPQAQPQAIHRIDSPGLKPASQQKAEASS	0.262366	0.798254	0.935272	74891000	95079000	74409000	25193000	29032000	17830000	55050000	63771000	65823000	59466000	57247000	59691000	20812000	18120000	11478000	5955200	6388800	4037300	-0.0872005	-1.20284	1.09283e-05	-0.227528	-0.0905106	-0.349566	-1.4652	1.78085	1.65484	5.31496	9.84101	4	FALSE			4	FALSE	No	No
P39447	Tight junction protein ZO-1	Tjp1	S125	124.17	2.56289	0.999987	KKVQIPVSHPDPEPVSDNEDDSYDEEVHDPR	3.93943	3.73147	2.50322	398570000	755010000	43036000	292090000	515480000	181260000	314960000	622310000	525360000	315550000	391250000	42895000	255320000	445700000	141130000	166590000	297010000	120810000	3.86524	3.87984	0.669382	1.16858	-0.0596727	-0.0741934	-0.0595925	0.903884	1.06349	0.927311	1.56565							No	No
P39447	Tight junction protein ZO-1	Tjp1	S131	124.17	2.8622	0.82335	VSHPDPEPVSDNEDDSYDEEVHDPRAGRGAL	3.89108	3.78605	2.76788	418690000	679600000	84810000	282150000	503970000	173570000	345200000	591490000	564920000	338840000	363500000	74549000	246640000	435270000	136490000	159810000	283490000	114180000	3.82114	3.81031	0.637252	0.923845	-0.0943227	-0.0699332	-0.0807643	1.13681	0.985564	0.887681	1.73689							No	No
P39447	Tight junction protein ZO-1	Tjp1	S313	138.2	1.63225	0.998884	DHSGRSHDRPPRRSQSRSPDQRSEPSDHSTQ	1.32525	1.59731	1.6338	114480000	115980000	140840000	29572000	65289000	61584000	89202000	110960000	122980000	98101000	82453000	107370000	29850000	62513000	61485000	18263000	41536000	46175000	1.48888	1.40819	0.997899	-0.0349465	0.00154391	0.163633	0.0829433	0.653298	0.0645416	2.56428	1.51153							No	No
P39447	Tight junction protein ZO-1	Tjp1	S315	138.2	1.44061	1	SGRSHDRPPRRSQSRSPDQRSEPSDHSTQSP	1.32525	1.40926	1.49924	114480000	93877000	116810000	29572000	65289000	61584000	89202000	91074000	101340000	98101000	71246000	93931000	29850000	62513000	61485000	18263000	41536000	46175000	1.48888	1.40819	0.99472	-0.0313541	0.0586256	0.163633	0.0829433	0.470021	0.472851	2.56428	1.51153							No	No
P39447	Tight junction protein ZO-1	Tjp1	S1444	51.659	-2.52272	0.659155	LPSQYSQPAPPLSSSSLHIHSKGAQGEGNSV		-2.56704	-2.2885	0	0	6682700	0	0	0	0	0	6422800	0	0	7300700	0	0	0	0	0	0			0.698179	-0.0443251	0.234216			1.24247	1.24247									No	No
P39447	Tight junction protein ZO-1	Tjp1	S1449	46.048		0.529647	SQPAPPLSSSSLHIHSKGAQGEGNSVSLDFQ	-2.68776			0	0	0	0	3746100	0	0	0	0	0	0	0	0	0	0	0	0	0			0.458197							1.24247	1.24247							No	No
P39447	Tight junction protein ZO-1	Tjp1	S1368	61.685		0.362595	YYRKQLSYFDRRSFESKPSAHLPAGHHSEPA				0	0	0	0	0	0	0	0	0	0	0	0	0	0	0	0	0	0																		No	No
P39447	Tight junction protein ZO-1	Tjp1	S1371	61.685		0.362595	KQLSYFDRRSFESKPSAHLPAGHHSEPAKPV				0	0	0	0	0	0	0	0	0	0	0	0	0	0	0	0	0	0																		No	No
P39447	Tight junction protein ZO-1	Tjp1	S617	153.75	0.225562	0.999931	WRFRGLRSSKRNLRKSREDLSAQPVQTKFPA	1.80595	0.499287	0.887868	175210000	17941000	31920000	86448000	68776000	54339000	200410000	23051000	26863000	241590000	22182000	34359000	37201000	30765000	20832000	39903000	37439000	22860000	0.73332	1.39602	0.881738	0.273725	0.662306	-1.07263	-0.409934	1.26676	1.60977	5.46759	3.60412							No	No
P39447	Tight junction protein ZO-1	Tjp1	S622	103.39	2.20451	0.650814	LRSSKRNLRKSREDLSAQPVQTKFPAYERVV	-0.426716	2.38543	2.68075	0	164890000	184950000	0	0	11046000	0	186160000	200380000	0	162770000	219100000	0	0	4348000	0	0	5652500	-1.54379	-0.802172	0.124903	0.180928	0.476242	-1.11707	-0.375456	2.24463	2.24699	1.24247	1.24247							No	No
P39447	Tight junction protein ZO-1	Tjp1	S175	141.37	-1.55126	1	SASRERSLSPRSDRRSVASSQPAKPTKVTLV		-1.73558	-1.61214	17236000	11350000	12747000	0	0	0	0	8212900	15002000	0	7337500	12650000	0	0	0	0	0	0			0.00985036	-0.184318	-0.0608856			1.2463	1.13914									No	No
P39447	Tight junction protein ZO-1	Tjp1	S178	151.3	-0.891009	0.999974	RERSLSPRSDRRSVASSQPAKPTKVTLVKSR	-3.20767	-1.00757	-0.627269	46123000	28912000	7380900	2991900	1993200	0	23683000	29119000	7840200	31488000	22401000	11179000	2043000	1480300	0	1324200	1155600	0	-3.54027	-3.47839	0.0159269	-0.116557	0.26374	-0.332596	-0.270717	0.944007	0.734415	1.66589	1.66203	3	TRUE			3	TRUE	No	No
P39447	Tight junction protein ZO-1	Tjp1	S179	98.421	-1.53136	0.999797	ERSLSPRSDRRSVASSQPAKPTKVTLVKSRK		-2.12799	-1.72882	17236000	11350000	0	0	0	0	0	8212900	0	0	7337500	0	0	0	0	0	0	0			0.214676	-0.596636	-0.197462			1.62122	1.25217									No	No
P40124	Adenylyl cyclase-associated protein 1	Cap1	S307	134.04	-2.41076	0.998029	VRSGPKPFSAPKPQTSPSPKPATKKEPALLE	-4.6476	-2.20312	-2.89982	0	0	38019000	6419600	0	1960300	0	0	45072000	0	0	26038000	2821000	0	1448800	1549900	0	697070	-5.23427	-6.16322	0.892897	0.207638	-0.489062	-0.586671	-1.51562	1.24247	1.24247	1.80324	1.93944							No	No
P40124	Adenylyl cyclase-associated protein 1	Cap1	S309	97.452	-1.84112	0.825731	SGPKPFSAPKPQTSPSPKPATKKEPALLELE		-1.61234	-2.23424	50196000	0	0	0	0	0	56261000	0	0	33442000	0	0	0	0	0	0	0	0			0.689433	0.228776	-0.393126			1.24247	1.24247									No	No
P40201	Chromodomain-helicase-DNA-binding protein 1	Chd1	S1678	65.563	-2.23023	0.999761	SDWQLDHRAASSGPRSPLDQRSPYGSRSPFE	-3.5798	-2.12522	-2.43515	0	3773500	7691200	1232000	0	0	0	4118300	7101200	0	3411900	5496000	1725200	0	0	1513100	0	0	-3.1232	-3.2028	0.449959	0.105015	-0.204917	0.456599	0.377	1.06817	1.07719	1.24247	1.24247				Yes			No	Yes
P40201	Chromodomain-helicase-DNA-binding protein 1	Chd1	S214	108.13		1	KNGKKILGQKKRQIDSSEDEDDEDYDNDKRS				0	0	0	0	0	0	0	0	0	0	0	0	0	0	0	0	0	0															Yes			No	Yes
P40201	Chromodomain-helicase-DNA-binding protein 1	Chd1	S215	108.13		1	NGKKILGQKKRQIDSSEDEDDEDYDNDKRSS				0	0	0	0	0	0	0	0	0	0	0	0	0	0	0	0	0	0															Yes			No	Yes
P40201	Chromodomain-helicase-DNA-binding protein 1	Chd1	S1688	68.044	-0.937067	0.776491	SSGPRSPLDQRSPYGSRSPFEHSAEHRSTPE	-2.01793			0	0	13673000	0	3343800	0	0	0	0	0	0	0	0	0	0	0	0	0			0.543229					1.24247	1.24247	1.24247	1.24247				Yes			No	Yes
P40201	Chromodomain-helicase-DNA-binding protein 1	Chd1	S1690	47.622		0.318266	GPRSPLDQRSPYGSRSPFEHSAEHRSTPEHT				0	0	0	0	0	0	0	0	0	0	0	0	0	0	0	0	0	0															Yes			No	Yes
P41234	ATP-binding cassette sub-family A member 2	Abca2	S132	45.017	-4.47848	0.637388	GSELEALRQRLEALSSGPGTWESHSARPAVS				1026400	0	0	0	0	0	0	0	0	0	0	0	0	0	0	0	0	0			0.458197					1.24247	1.24247									No	No
P41234	ATP-binding cassette sub-family A member 2	Abca2	S141	45.017	-4.47848	0.574043	RLEALSSGPGTWESHSARPAVSSFSLDSVAR				1026400	0	0	0	0	0	0	0	0	0	0	0	0	0	0	0	0	0			0.458197					1.24247	1.24247									No	No
P41234	ATP-binding cassette sub-family A member 2	Abca2	S148	45.017	-4.47848	0.68259	GPGTWESHSARPAVSSFSLDSVARDQRELWR				1026400	0	0	0	0	0	0	0	0	0	0	0	0	0	0	0	0	0			0.458197					1.24247	1.24247									No	No
P41234	ATP-binding cassette sub-family A member 2	Abca2	S153	45.017	-4.47848	0.901537	ESHSARPAVSSFSLDSVARDQRELWRFLMQN				1026400	0	0	0	0	0	0	0	0	0	0	0	0	0	0	0	0	0			0.458197					1.24247	1.24247									No	No
P41234	ATP-binding cassette sub-family A member 2	Abca2	S1327	101.23		0.999998	TTLEEVFLKVSEEDQSLENSEADVKESRKDV	-2.2838			0	0	0	0	2693700	2492000	0	0	0	0	0	0	0	2137900	2211500	0	2123800	1946600	-2.5693	-2.60473	0.099176			-0.285503	-0.320935			2.25004	2.41304							No	No
P41234	ATP-binding cassette sub-family A member 2	Abca2	S1331	101.23		1	EVFLKVSEEDQSLENSEADVKESRKDVLPGA	-2.2838			0	0	0	0	2693700	2492000	0	0	0	0	0	0	0	2137900	2211500	0	2123800	1946600	-2.5693	-2.60473	0.099176			-0.285503	-0.320935			2.25004	2.41304							No	No
P41317	Manse-binding protein C	Mbl2	S152	75.509	-0.210678	0.999998	SSVKKMSLDRVKALCSEFQGSVATPRNAEEN	-0.741409	0.120588	-0.0804374	15117000	27502000	22691000	10007000	6727800	7453900	18834000	28206000	27023000	17244000	22174000	28426000	9021700	7107600	6869600	6437300	5261200	7114000	-0.835601	-1.04829	0.00164403	0.331266	0.130241	-0.0941918	-0.306882	4.15578	1.05936	1.87953	2.44536	2	TRUE			2	TRUE	No	No
P41317	Manse-binding protein C	Mbl2	S157	75.509	-0.210678	0.990484	MSLDRVKALCSEFQGSVATPRNAEENSAIQK	-0.741409	0.120588	-0.0804374	15117000	27502000	22691000	10007000	6727800	7453900	18834000	28206000	27023000	17244000	22174000	28426000	9021700	7107600	6869600	6437300	5261200	7114000	-0.835601	-1.04829	0.00164403	0.331266	0.130241	-0.0941918	-0.306882	4.15578	1.05936	1.87953	2.44536	2	TRUE			2	TRUE	No	No
P42128	Forkhead box protein K1	Foxk1	S274	44.915		0.256193	TSDLQLAAEFAAKAASEQQADASGGDSPKDE				0	0	0	0	0	0	0	0	0	0	0	0	0	0	0	0	0	0																		No	No
P42128	Forkhead box protein K1	Foxk1	S281	43.566		0.178179	AEFAAKAASEQQADASGGDSPKDESKPPYSY				0	0	0	0	0	0	0	0	0	0	0	0	0	0	0	0	0	0																		No	No
P42128	Forkhead box protein K1	Foxk1	S285	49.073		0.280644	AKAASEQQADASGGDSPKDESKPPYSYAQLI				0	0	0	0	0	0	0	0	0	0	0	0	0	0	0	0	0	0																		No	No
P42128	Forkhead box protein K1	Foxk1	S290	50.253		0.178179	EQQADASGGDSPKDESKPPYSYAQLIVQAIS				0	0	0	0	0	0	0	0	0	0	0	0	0	0	0	0	0	0																		No	No
P42128	Forkhead box protein K1	Foxk1	S295	50.253		0.178179	ASGGDSPKDESKPPYSYAQLIVQAISSAQDR				0	0	0	0	0	0	0	0	0	0	0	0	0	0	0	0	0	0																		No	No
P42128	Forkhead box protein K1	Foxk1	S431	94.532	-1.7	1	RSSGLQTPECLSREGSPIPHDPDLGSKLASV	-2.07859	-1.65874	-1.88773	7214400	7333200	0	3193800	2924100	3331700	6571300	6999700	0	7631500	4731500	0	2458000	3069600	2826200	3319400	2187500	2316000	-2.2918	-2.32851	0.997013	0.0412609	-0.187728	-0.213207	-0.249924	2.13472	0.981263	2.18768	1.50217							No	No
P42128	Forkhead box protein K1	Foxk1	S406	107.69	-0.409469	0.994738	FRTPFGPLSSRSAPASPTHPGLMSPRSSGLQ	-0.391753	-0.35042	-0.274963	0	0	19710000	13781000	7984700	9436100	0	0	19109000	0	0	21475000	22418000	14667000	18102000	18976000	12392000	17914000	0.416458	0.327691	0.00539855	0.0590491	0.134505	0.808211	0.719444	1.24247	1.24247	5.97386	4.36795	5	TRUE			5	TRUE	No	No
P42128	Forkhead box protein K1	Foxk1	S414	107.69	-0.311074	0.999982	SSRSAPASPTHPGLMSPRSSGLQTPECLSRE	-0.391753	-0.254145	-0.065369	0	21062000	19710000	13781000	7984700	9436100	0	20479000	19109000	0	23327000	21475000	22418000	14667000	18102000	18976000	12392000	17914000	0.416458	0.327691	0.0944773	0.0569289	0.245705	0.808211	0.719444	2.4432	1.83768	5.97386	4.36795							No	No
P42208	Septin-2	Sept2	S218	176.61	0.990438	1	IEEHSIKIYHLPDAESDEDEDFKEQTRLLKA	0.794823	1.05596	1.03701	472680000	367580000	731750000	252750000	238340000	173710000	367070000	290000000	605710000	501360000	289130000	711990000	243590000	238980000	181870000	323160000	311470000	217950000	0.694755	0.692298	0.578767	0.0655222	0.0465681	-0.100068	-0.102526	0.531284	0.338002	2.64821	3.22111							No	No
P42567	Epidermal growth factor receptor substrate 15	Eps15	S106	86.357		0.445802	LSSLSLAVPPPRFHDSSSPLLTSGPSVAELP				0	0	0	0	0	0	0	0	0	0	0	0	0	0	0	0	0	0																		No	No
P42567	Epidermal growth factor receptor substrate 15	Eps15	S107	86.357		0.445802	SSLSLAVPPPRFHDSSSPLLTSGPSVAELPW				0	0	0	0	0	0	0	0	0	0	0	0	0	0	0	0	0	0																		No	No
P42567	Epidermal growth factor receptor substrate 15	Eps15	S108	86.357		0.423777	SLSLAVPPPRFHDSSSPLLTSGPSVAELPWA				0	0	0	0	0	0	0	0	0	0	0	0	0	0	0	0	0	0																		No	No
P42567	Epidermal growth factor receptor substrate 15	Eps15	S324	131.72	-1.81992	0.941471	PPSDRSSLQKNITGSSPVADFSAIKELDTLN	-2.06322			0	0	7414800	3524900	0	0	0	0	0	0	0	0	0	0	0	0	0	0			0.568806					1.24247	1.24247	1.24247	1.24247							No	No
P42567	Epidermal growth factor receptor substrate 15	Eps15	S799	85.576		0.763433	CPPPPGKRPINKLDSSDPLKLNDPFQPFPGN				0	0	0	0	0	0	0	0	0	0	0	0	0	0	0	0	0	0																		No	No
P42932	T-complex protein 1 subunit theta	Cct8	S537	56.29	-6.36541	1	DQIIMAKPAGGPKPPSGKKDWDDDQND____		-7.36918	-6.29478	0	5419700	0	0	0	0	0	2483700	0	0	4658900	0	0	0	0	0	0	0			0.668929	-1.00376	0.0706283			1.24247	1.24247									No	No
P43274	Histone H1.4	Hist1h1e	S2	107.69	-2.47414	0.99591	______________MSETAPAAPAAPAPAEK		-2.8934	-1.80743	23384000	0	27547000	0	0	0	17567000	28331000	26339000	28338000	0	35486000	0	0	0	0	0	0			0.0398008	-0.419259	0.666717			0.319793	2.41212						Yes			No	Yes
P43276	Histone H1.5	Hist1h1b	S2	120.32	-2.94092	0.945633	______________MSETAPAETAAPAPVEK	-3.63814	-3.31876	-2.86768	14163000	21396000	28392000	0	5160600	2308500	14534000	33245000	25550000	17017000	13612000	32362000	0	10501000	8466700	0	7839700	4862400	-2.7675	-3.30627	0.573989	-0.377838	0.0732426	0.870637	0.331868	0.552801	0.226038	2.32734	2.34306				Yes			No	Yes
P43276	Histone H1.5	Hist1h1b	S18	192.46	0.437928	1	ETAPAETAAPAPVEKSPAKKKTTKKAGAAKR	-0.152664	1.80226	-0.310179	175950000	194600000	282850000	78036000	38896000	31662000	478700000	1207500000	900100000	108350000	86216000	163710000	5007000	5521900	3409000	6462100	5318300	2794200	-3.96259	-3.96518	0.00101715	1.36433	-0.748107	-3.80993	-3.81252	2.58167	1.89842	6.03243	6.16699	2	TRUE		Yes	2	TRUE	No	Yes
P43277	Histone H1.3	Hist1h1d	S2	113.43	-5.36605	0.993119	______________MSETAPAAPAAPAPVEK	-6.84212	-5.52648	-5.33286	17508000	26090000	36022000	7363000	3923100	3136800	21719000	45282000	50988000	21678000	18087000	33325000	10054000	5786900	6209700	7824600	7910300	5428800	-6.44429	-6.40443	5.43509e-05	-0.160431	0.0331836	0.397824	0.437685	1.63338	0.24391	2.85655	2.0654	5	FALSE		Yes	5	FALSE	No	Yes
P43404	Tyrosine-protein kinase ZAP-70	Zap70	S166	66.351		0.974545	KLIATTAHERMPWYHSSLTREEAERKLYSGQ				0	0	0	0	0	0	0	0	0	0	0	0	0	0	0	0	0	0														Yes				Yes	No
P43404	Tyrosine-protein kinase ZAP-70	Zap70	S167	66.351		0.854356	LIATTAHERMPWYHSSLTREEAERKLYSGQQ				0	0	0	0	0	0	0	0	0	0	0	0	0	0	0	0	0	0														Yes				Yes	No
P43406	Integrin alpha-V	Itgav	S1042	208.56		0.899677	QEREQLQPHENGEGNSET_____________				0	0	0	0	0	0	0	0	0	0	0	0	0	0	0	0	0	0																		No	No
P45481	CREB-binding protein	Crebbp	S2064	104.41		0.999417	VAGPRMPNVQPPRSISPSALQDLLRTLKSPS				0	0	0	0	0	0	0	0	0	0	0	0	844760	0	0	0	0	0	-4.15335		0.458197							1.24247					Yes			No	Yes
P46061	Ran GTPase-activating protein 1	Rangap1	S429	52.549		0.566096	RKILDPNSGEPAPVLSSPTPTDLSTFLSFPS		-3.7533		0	0	0	0	0	0	0	0	2715100	0	0	0	0	0	0	0	0	0			0.458197					1.24247										No	No
P46061	Ran GTPase-activating protein 1	Rangap1	S430	51.125	-1.66115	0.536074	KILDPNSGEPAPVLSSPTPTDLSTFLSFPSP		-2.04446	-0.676332	0	10963000	0	0	0	0	0	10496000	0	0	12080000	0	0	0	0	0	0	0			0.640398	-0.383312	0.98482			1.24247	1.24247									No	No
P46061	Ran GTPase-activating protein 1	Rangap1	S437	47.803		0.442836	GEPAPVLSSPTPTDLSTFLSFPSPEKLLRLG				0	0	0	0	0	0	0	0	0	0	0	0	0	0	0	0	0	0																		No	No
P46061	Ran GTPase-activating protein 1	Rangap1	S444	52.642	0.375874	0.926037	SSPTPTDLSTFLSFPSPEKLLRLGPKVSVLI		-4.4407		0	44992000	0	0	0	0	0	0	1686000	0	0	0	0	0	0	0	0	0			0.465487	-4.81658				1.17303	1.24247									No	No
P46467	Vacuolar protein sorting-associated protein 4B	Vps4b	S92	58.462	0.873494	0.781076	KKKEKKPQKPVKEEQSGPVDEKGNDSDGEAE		1.71413	1.59946	41920000	0	0	0	0	0	65851000	0	0	70987000	0	0	0	0	0	0	0	0			0.680152	0.840633	0.725971			1.24247	1.24247									No	No
P46467	Vacuolar protein sorting-associated protein 4B	Vps4b	S102	266.99	2.17543	1	VKEEQSGPVDEKGNDSDGEAESDDPEKKKLQ	1.98507	2.05027	2.01049	159570000	126000000	67024000	67727000	51959000	41342000	136410000	122870000	47359000	149790000	97949000	57281000	37511000	31045000	32012000	37728000	24762000	25663000	1.29876	1.16395	0.270629	-0.125158	-0.164938	-0.686307	-0.821116	0.980978	5.75194	4.20041	6.22763							No	No
P46467	Vacuolar protein sorting-associated protein 4B	Vps4b	S108	69.398		0.49768	GPVDEKGNDSDGEAESDDPEKKKLQNQLQGA				0	0	0	0	0	0	0	0	0	0	0	0	0	0	0	0	0	0																		No	No
P46935	E3 ubiquitin-protein ligase NEDD4	Nedd4	S99	73.887		0.998819	VIAGIGLAKKDILGASDPYVRVTLYDPMSGI				0	0	0	0	0	0	0	0	0	0	0	0	0	0	0	0	0	0																		No	No
P46935	E3 ubiquitin-protein ligase NEDD4	Nedd4	S309	151.38	-0.502639	1	MQLQAQRAFTTRRQISEDVDGPDNRESPENW	-1.45565	-0.720785	0.0954902	48083000	35893000	55912000	18289000	10512000	6923700	49001000	40709000	57805000	101730000	57414000	92386000	16732000	11268000	8213600	15150000	9472700	6633600	-1.02007	-0.54793	0.00327983	-0.218146	0.598129	0.435575	0.907716	1.81001	4.07763	4.65494	4.92954	6	FALSE			6	FALSE	No	No
P46935	E3 ubiquitin-protein ligase NEDD4	Nedd4	S281	156.51		0.749623	YYVNHESRRTQWKRPSPDDDLTDEDNDDMQL	0.456444			0	0	0	0	41246000	0	0	0	0	0	0	0	0	23940000	0	0	14404000	0	0.0255953	-0.147206	0.688095			-0.430849	-0.60365			1.24247	1.24247							No	No
P46938	Transcriptional coactivator YAP1	Yap1	S112	114.51	-0.649295	0.837849	AGTAGALTPQHVRAHSSPASLQLGAVSPGTL		-0.860311	-0.495123	0	15562000	0	0	0	0	0	12585000	0	0	14976000	0	0	0	0	0	0	0			0.696976	-0.211016	0.154171			1.24247	1.24247									No	No
P46938	Transcriptional coactivator YAP1	Yap1	S113	114.51	-1.34435	0.522636	GTAGALTPQHVRAHSSPASLQLGAVSPGTLT				0	0	10310000	0	0	0	0	0	0	0	0	0	0	0	0	0	0	0			0.458197					1.24247	1.24247									No	No
P46938	Transcriptional coactivator YAP1	Yap1	S116	100.38	-2.0668	0.831847	GALTPQHVRAHSSPASLQLGAVSPGTLTASG	0.637227	-2.22637	-1.95377	5461400	0	0	25765000	0	16257000	4289000	0	0	6047100	0	0	12604000	0	10634000	15139000	0	10499000	-0.210318	-0.0165181	0.154432	-0.159563	0.113027	-0.847545	-0.653745	1.24247	1.24247	2.2004	2.37147							No	No
P46938	Transcriptional coactivator YAP1	Yap1	S46	273.44	0.0666581	0.999951	PAPPAGHQVVHVRGDSETDLEALFNAVMNPK	-1.48783	0.1002	0.273714	30900000	20391000	26653000	6385300	6085900	2735100	30668000	19041000	23563000	38261000	19852000	29886000	3938400	3786000	1757300	4040700	3248700	2018700	-2.19272	-2.10983	0.000288563	0.033542	0.207056	-0.70489	-0.622004	0.711587	3.49788	4.65018	3.61259	3	TRUE			3	TRUE	No	No
P46938	Transcriptional coactivator YAP1	Yap1	S94	169.77	1.54493	0.994622	SFFKPPEPKSHSRQASTDAGTAGALTPQHVR	1.36593	1.19625	1.5477	80033000	82874000	54761000	46414000	31555000	27413000	38339000	68396000	51259000	49416000	94538000	68719000	29207000	20604000	16105000	30898000	25881000	18315000	0.650913	0.926944	0.128997	-0.348679	0.0027648	-0.715012	-0.438981	1.72281	0.116454	6.61024	4.11969							No	No
P46938	Transcriptional coactivator YAP1	Yap1	S148	163.53	-0.191255	0.740197	VSGPAAAPAAQHLRQSSFEIPDDVPLPAGWE	-0.937261	-0.0337547	0.124037	18575000	20370000	25960000	0	7072200	0	19193000	22385000	24240000	25646000	20654000	31393000	0	4629400	0	0	4202700	0	-1.59191	-1.64065	1.24118e-05	0.1575	0.315292	-0.654646	-0.703392	2.52075	4.90791	1.24247	1.24247	3	TRUE			3	TRUE	No	No
P46938	Transcriptional coactivator YAP1	Yap1	S149	163.53	-0.298588	0.949063	SGPAAAPAAQHLRQSSFEIPDDVPLPAGWEM	-1.01893	-0.157344	0.0128658	16655000	20370000	23161000	0	7072200	5481100	16951000	22385000	21226000	22754000	20654000	28080000	0	4629400	4024900	0	4202700	3147800	-1.58002	-1.76571	8.75605e-05	0.141244	0.311454	-0.56109	-0.746773	2.10734	5.56304	2.33515	2.44564	3	TRUE			3	TRUE	No	No
P46938	Transcriptional coactivator YAP1	Yap1	S90	112.53	0.626017	0.823244	KLPDSFFKPPEPKSHSRQASTDAGTAGALTP	0.525639	0.464572	0.829192	0	37668000	0	21392000	0	16774000	0	31527000	0	0	37502000	0	11923000	0	9282300	12061000	0	9407500	-0.348451	-0.259663	0.971288	-0.161446	0.203175	-0.87409	-0.785302	1.24247	1.24247	2.44595	2.44347							No	No
P47713	Cytosolic phospholipase A2	Pla2g4a	S431	91.202		0.769052	TMEEELENITAKHIVSNDSSDSDDEAQGPKG				0	0	0	0	0	0	0	0	0	0	0	0	0	0	0	0	0	0																		No	No
P47713	Cytosolic phospholipase A2	Pla2g4a	S434	140.32	-1.81429	0.999721	EELENITAKHIVSNDSSDSDDEAQGPKGTEN	-1.47793	-1.5216	-1.79585	6956500	6490700	0	0	0	4219700	11244000	4947400	0	7476100	5485900	0	0	0	3120100	0	0	2019300	-1.9355	-2.53125	0.779186	0.292695	0.0184398	-0.457568	-1.05332	0.882639	0.561012	1.24247	1.24247							No	No
P47713	Cytosolic phospholipase A2	Pla2g4a	S435	207.54	-1.29496	0.999721	ELENITAKHIVSNDSSDSDDEAQGPKGTENE	-0.245123	-0.58845	-1.24055	6956500	13334000	0	9136900	0	13491000	11244000	18038000	0	7476100	11846000	0	14593000	0	18542000	13742000	0	17733000	0.296435	0.291735	0.694848	0.706512	0.0544079	0.541558	0.536858	2.44395	2.44597	2.42915	2.44596							No	No
P47713	Cytosolic phospholipase A2	Pla2g4a	S437	140.32	-0.0488746	0.999905	ENITAKHIVSNDSSDSDDEAQGPKGTENEEA	-1.54011	0.482637	-0.165754	14177000	81840000	11383000	0	6641400	2833900	25672000	98604000	12040000	12692000	52059000	13776000	0	10251000	4188400	0	12421000	6263400	-0.977866	-0.487709	0.415658	0.531512	-0.11688	0.562242	1.0524	2.56403	1.18622	2.07945	2.30924							No	No
P47754	F-actin-capping protein subunit alpha-2	Capza2	S9	83.53		1	_______MADLEEQLSDEEKVRIAAKFIIHA				0	0	0	0	0	0	0	0	0	0	0	0	0	0	0	0	0	0																		No	No
P47930	Fos-related antigen 2	Fosl2	S120	115.37	-1.10666	1	TIGTTVGRRRRDEQLSPEEEEKRRIRRERNK	-2.61978	-0.728526	-1.33255	10928000	11020000	0	2158100	2446800	0	8330300	20050000	0	7177800	10861000	0	6346000	6211300	0	7773400	5737900	0	-1.20598	-1.01661	0.836963	0.378131	-0.225891	1.4138	1.60318	0.963994	0.604392	2.44473	2.2905							No	No
P47930	Fos-related antigen 2	Fosl2	S16	80.733		0.401246	MYQDYPGNFDTSSRGSSGSPAHAESYSSGGG				0	0	0	0	0	0	0	0	0	0	0	0	0	0	0	0	0	0																		No	No
P47930	Fos-related antigen 2	Fosl2	S17	191.78		0.911684	YQDYPGNFDTSSRGSSGSPAHAESYSSGGGG	-0.594634			0	0	0	0	0	7783600	0	0	0	0	0	0	0	0	27849000	0	0	29205000	1.22246	1.32304	0.632512			1.8171	1.91767			1.24247	1.24247							No	No
P47930	Fos-related antigen 2	Fosl2	S19	191.78	0.628752	0.919101	DYPGNFDTSSRGSSGSPAHAESYSSGGGGQQ	-0.0820244	0.242144	0.209216	55568000	24028000	0	0	12794000	0	35661000	17988000	0	41934000	15759000	0	0	51763000	0	0	41074000	0	1.89112	1.64818	0.968039	-0.386608	-0.419537	1.97314	1.73021	1.83532	1.95779	1.24247	1.24247							No	No
P47930	Fos-related antigen 2	Fosl2	S200	82.663		0.999783	VAHGPVCKISPEERRSPPTSGLQSLRGTGSA	-2.05078			0	0	0	3501700	3318700	0	0	0	0	0	0	0	21015000	15355000	0	13989000	12733000	1351000	0.310642	-1.04888	0.0450987			2.36142	1.0019			2.37559	2.99131							No	No
P47930	Fos-related antigen 2	Fosl2	S307	129.51		0.481239	SPSSPSESCSKAHRRSSSSGDQSSDSLNSPT				0	0	0	0	0	0	0	0	0	0	0	0	0	0	0	0	0	0																		No	No
P47930	Fos-related antigen 2	Fosl2	S308	73.415		0.403114	PSSPSESCSKAHRRSSSSGDQSSDSLNSPTL				0	0	0	0	0	0	0	0	0	0	0	0	0	0	0	0	0	0																		No	No
P47930	Fos-related antigen 2	Fosl2	S309	73.415		0.40311	SSPSESCSKAHRRSSSSGDQSSDSLNSPTLL				0	0	0	0	0	0	0	0	0	0	0	0	0	0	0	0	0	0																		No	No
P47930	Fos-related antigen 2	Fosl2	S310	52.19		0.220287	SPSESCSKAHRRSSSSGDQSSDSLNSPTLLA				0	0	0	0	0	0	0	0	0	0	0	0	0	0	0	0	0	0																		No	No
P47930	Fos-related antigen 2	Fosl2	S317	66.989		0.372568	KAHRRSSSSGDQSSDSLNSPTLLAL______				0	0	0	0	0	0	0	0	0	0	0	0	0	0	0	0	0	0																		No	No
P47930	Fos-related antigen 2	Fosl2	S320	73.415		0.607341	RRSSSSGDQSSDSLNSPTLLAL_________	-2.24212			0	0	0	0	3301600	2154100	0	0	0	0	0	0	0	14969000	13793000	0	12567000	12995000	0.154973	0.04719	0.0621686			2.39709	2.28931			2.42596	2.39309							No	No
P47955	60S acidic ribosomal protein P1	Rplp1	S101	180.31	-6.01583	1	AAPAEEKKVEAKKEESEESEDDMGFGLFD__	-4.44056	-6.09423	-6.20884	3449600	51807000	16923000	31297000	0	21857000	2490500	47214000	17295000	1824700	40573000	16984000	0	0	997200	0	0	900230	-8.77074	-8.74854	0.430283	-0.0784014	-0.193011	-4.33019	-4.30798	1.19459	1.01695	2.36532	2.36489							No	No
P47955	60S acidic ribosomal protein P1	Rplp1	S104	180.31	-3.22994	1	AEEKKVEAKKEESEESEDDMGFGLFD_____	-3.95927	-3.28118	-3.48918	111550000	73732000	120620000	43312000	43172000	27819000	91974000	62177000	123430000	67348000	50390000	105900000	0	0	0	0	0	0			6.27926e-06	-0.0512421	-0.259244			0.491555	1.50215	6.47894	6.47894							No	No
P47963	60S ribosomal protein L13	Rpl13	S106	82.417	-7.60659	0.898808	ARTIGISVDPRRRNKSTESLQANVQRLKEYR		-6.24131	-7.27118	4527800	0	4444300	0	0	0	13387000	0	10183000	3566900	0	6964300	0	0	0	0	0	0			0.100439	1.36528	0.335407			2.19147	0.837627									No	No
P48678	Prelamin-A/C	Lmna	S613	83.253		0.306466	DKAAGGAGAQVGGSISSGSSASSVTVTRSFR				0	0	0	0	0	0	0	0	0	0	0	0	0	0	0	0	0	0																		No	No
P48678	Prelamin-A/C	Lmna	S614	83.253		0.306466	KAAGGAGAQVGGSISSGSSASSVTVTRSFRS				0	0	0	0	0	0	0	0	0	0	0	0	0	0	0	0	0	0																		No	No
P48678	Prelamin-A/C	Lmna	S616	83.253		0.306466	AGGAGAQVGGSISSGSSASSVTVTRSFRSVG				0	0	0	0	0	0	0	0	0	0	0	0	0	0	0	0	0	0																		No	No
P48678	Prelamin-A/C	Lmna	S403	215.15	-4.38201	0.999534	RLSPSPTSQRSRGRASSHSSQSQGGGSVTKK	-5.50718	-4.21931	-3.91726	116510000	0	116800000	23314000	58045000	15686000	94726000	0	86552000	143000000	0	100290000	50937000	113590000	23553000	38679000	85419000	23001000	-5.09092	-5.24674	0.973778	0.162696	0.464747	0.416261	0.260441	1.36221	1.83894	2.47449	2.9537							No	No
P48678	Prelamin-A/C	Lmna	S404	260.44	-0.959033	0.999592	LSPSPTSQRSRGRASSHSSQSQGGGSVTKKR	-1.09668	-0.720767	0.16978	1128700000	1379900000	1272500000	1149500000	856890000	207270000	902180000	1210500000	1144900000	3054100000	1427800000	1617400000	1325200000	1073000000	412400000	264090000	244680000	400250000	-1.0672	-2.44314	0.0122956	0.238266	1.12881	0.029482	-1.34645	4.68043	2.79655	0.839045	2.04877	3	FALSE			3	FALSE	No	No
P48678	Prelamin-A/C	Lmna	S406	235.02	-3.62428	0.998807	PSPTSQRSRGRASSHSSQSQGGGSVTKKRKL	-3.46517	-1.41988	-2.84863	225450000	222400000	154860000	254920000	43725000	133010000	1239000000	177380000	1329500000	262650000	255930000	197230000	410480000	49488000	210360000	325280000	33649000	209360000	-3.43401	-3.60865	0.0522121	2.2044	0.775651	0.0311515	-0.14348	2.43258	5.10255	1.53261	0.790169							No	No
P48678	Prelamin-A/C	Lmna	S407	260.44	-1.48512	0.999939	SPTSQRSRGRASSHSSQSQGGGSVTKKRKLE	-3.41112	-0.782448	-0.719695	832510000	948660000	840390000	124730000	148900000	89322000	680530000	2041100000	791790000	1066700000	968560000	1073800000	3105200000	2414500000	925320000	223950000	265360000	169460000	0.120951	-2.89672	0.0022758	0.702671	0.765424	3.53207	0.514399	1.86041	11.1515	3.90717	5.9986	5	FALSE			5	FALSE	No	No
P48678	Prelamin-A/C	Lmna	S409	208.69	-3.53621	0.998412	TSQRSRGRASSHSSQSQGGGSVTKKRKLESS	-3.5087	-3.27969	-3.17677	264470000	271820000	129720000	104330000	116680000	111250000	172200000	236730000	149900000	305110000	220790000	99471000	144170000	191780000	172530000	96954000	145430000	149140000	-3.3811	-3.64996	0.702366	0.256516	0.359436	0.127598	-0.141262	1.75811	2.52284	2.5091	2.28816							No	No
P48678	Prelamin-A/C	Lmna	S414	209.19	-3.48223	0.99814	RGRASSHSSQSQGGGSVTKKRKLESSESRSS	-3.0646	-3.18347	-3.92628	190770000	244420000	223750000	66895000	197310000	258360000	149290000	252640000	197900000	138140000	93523000	109150000	65965000	399700000	570410000	32277000	352100000	457210000	-2.82889	-3.21494	0.49701	0.298755	-0.444046	0.235705	-0.150344	4.79392	2.93131	1.82835	1.33802							No	No
P48678	Prelamin-A/C	Lmna	S570	53.169		0.908502	DDDEDGEELLHHHRGSHCSGSGDPAEYNLRS	-8.69916			0	0	0	0	0	2731800	0	0	0	0	0	0	0	0	4675400	0	0	4451000	-8.38353	-8.44174	0.697797			0.315631	0.257414			1.24247	1.24247							No	No
P48678	Prelamin-A/C	Lmna	S573	189.8	-7.70892	0.999522	EDGEELLHHHRGSHCSGSGDPAEYNLRSRTV	-7.71477	-7.21435	-6.99283	15678000	0	8620100	7576200	5996300	4741400	14931000	0	8639000	19984000	0	10098000	15458000	14623000	8419200	11876000	13692000	9625700	-7.14493	-7.11389	0.727895	0.494571	0.716096	0.569838	0.600878	2.01002	2.1195	3.94588	4.5704							No	No
P48678	Prelamin-A/C	Lmna	S575	69.737		0.492729	GEELLHHHRGSHCSGSGDPAEYNLRSRTVLC				0	0	0	0	0	0	0	0	0	0	0	0	0	0	0	0	0	0																		No	No
P48678	Prelamin-A/C	Lmna	S423	102.06	-8.7072	0.740498	QSQGGGSVTKKRKLESSESRSSFSQHARTSG		-8.40183	-7.49103	5441700	0	0	0	0	0	4433200	0	0	9798600	0	0	0	0	0	0	0	0			0.650178	0.305368	1.21617			1.24247	1.24247									No	No
P48678	Prelamin-A/C	Lmna	S424	157.75	-7.62382	0.872583	SQGGGSVTKKRKLESSESRSSFSQHARTSGR	-7.82316	-7.25676	-5.97825	9944900	35332000	5400200	1730900	9324200	10653000	6932100	34321000	6576700	9124800	33261000	65160000	24426000	20489000	3046600	3839100	23485000	3835800	-7.25154	-7.83995	0.321733	0.36706	1.64557	0.571625	-0.0167872	2.35127	1.76559	0.564003	0.0931221							No	No
P48678	Prelamin-A/C	Lmna	S390	149.57	-2.70309	0.999775	AYRKLLEGEEERLRLSPSPTSQRSRGRASSH	-2.24314	-1.68868	-2.97929	290930000	386490000	468940000	306860000	247470000	247830000	416360000	543360000	738510000	189650000	186890000	285060000	184610000	160750000	149790000	117230000	101950000	105280000	-3.41504	-3.89694	4.58161e-06	1.01441	-0.2762	-1.1719	-1.65379	5.24681	5.6727	9.55385	10.6011	2	TRUE			2	TRUE	No	No
P48678	Prelamin-A/C	Lmna	S392	149.57	-5.00116	0.982056	RKLLEGEEERLRLSPSPTSQRSRGRASSHSS	-4.033	-4.08273	-5.19553	279980000	71670000	22091000	38560000	45279000	260720000	403860000	82719000	34438000	180770000	36346000	15326000	40931000	61591000	163540000	28729000	50401000	117580000	-4.55855	-4.85883	0.85855	0.918434	-0.194369	-0.52555	-0.825827	1.56696	1.76641	1.37031	1.44819							No	No
P48678	Prelamin-A/C	Lmna	S395	126.31	-2.81867	0.92377	LEGEEERLRLSPSPTSQRSRGRASSHSSQSQ	-7.21663	-1.81767	-3.14119	0	361820000	355480000	1558600	242090000	1608400	0	512420000	586210000	0	173990000	207560000	6115000	161200000	4130500	3903500	104110000	4325500	-6.77919	-7.05807	0.375749	1.001	-0.322523	0.437447	0.158563	2.31965	2.3967	1.18178	1.20318							No	No
P48678	Prelamin-A/C	Lmna	S458	173.28	-5.00362	1	EEVDEEGKFVRLRNKSNEDQSMGNWQIRRQN	-5.14018	-4.83334	-4.83344	67586000	86753000	75217000	39055000	37226000	31319000	50274000	69214000	69417000	56249000	60234000	63104000	49210000	48762000	37179000	40648000	40231000	34320000	-5.29465	-5.39249	0.000431073	0.170282	0.170184	-0.154473	-0.252316	2.11514	4.41518	5.32211	4.80938	3	FALSE			3	FALSE	No	No
P48678	Prelamin-A/C	Lmna	S463	188.63	-8.99275	1	EGKFVRLRNKSNEDQSMGNWQIRRQNGDDPL	-9.31125	-8.45306	-9.09277	4218300	0	5404100	2161700	2016000	0	4941400	0	4687300	2605800	0	4213900	4428000	0	0	2799400	0	0	-8.78722	-9.20007	0.804338	0.539687	-0.10002	0.524035	0.111183	1.78075	0.420259	0.485562	1.03077							No	No
P48678	Prelamin-A/C	Lmna	S12	149.35	-6.58199	1	____METPSQRRATRSGAQASSTPLSPTRIT	-7.40377	-5.98752	-6.10997	31291000	23032000	22977000	10337000	7289900	5457400	27685000	26057000	30374000	27731000	21154000	25635000	23169000	17925000	14205000	17272000	11176000	10546000	-6.60086	-6.9875	0.000382439	0.594471	0.472026	0.802912	0.416275	4.89352	4.17754	10.8899	3.50824	5	FALSE			5	FALSE	No	No
P48678	Prelamin-A/C	Lmna	S17	123.02	-5.04217	0.989813	ETPSQRRATRSGAQASSTPLSPTRITRLQEK		-4.68597	-4.66108	68529000	0	79520000	0	0	0	61058000	65373000	82214000	73976000	0	69132000	0	0	0	25117000	0	12673000		-6.48339	0.0118358	0.356192	0.381086			3.05492	2.22588		2.19598							No	No
P48678	Prelamin-A/C	Lmna	S18	103.79		0.643761	TPSQRRATRSGAQASSTPLSPTRITRLQEKE				0	0	0	0	0	0	0	0	0	0	0	0	44534000	0	0	0	18075000	0	-5.45704	-6.49683	0.544869							1.24247	1.24247							No	No
P48678	Prelamin-A/C	Lmna	S22	209.33	-4.3095	0.93771	RRATRSGAQASSTPLSPTRITRLQEKEDLQE	-5.84149	-4.62602	-4.29882	0	111200000	146430000	0	23571000	18123000	8339700	183720000	242620000	0	67374000	107700000	0	32546000	21202000	0	33313000	25624000	-5.98226	-5.76559	0.177584	-0.316512	0.0106879	-0.140769	0.0759008	2.61551	0.567801	1.76292	2.06439							No	No
P48678	Prelamin-A/C	Lmna	S546	125.91	-7.81677	0.876591	INSTGEEVAMRKLVRSLTMVEDNEDDDEDGE	-8.04874	-7.56424	-6.96837	0	0	11537000	0	0	4287900	0	0	10024000	0	0	14830000	0	0	9713700	0	0	17828000	-7.3286	-6.4398	0.971063	0.252528	0.848395	0.720142	1.60894	1.24247	1.24247	1.24247	1.24247							No	No
P48678	Prelamin-A/C	Lmna	S429	135.43	-5.6338	0.921787	SVTKKRKLESSESRSSFSQHARTSGRVAVEE	-6.79902	-5.48712	-5.41114	78433000	41084000	36913000	13633000	10950000	9688100	56086000	38300000	28875000	69329000	29846000	31081000	27214000	25970000	19677000	19230000	16464000	13181000	-6.18848	-6.6423	0.113227	0.146673	0.222658	0.610542	0.156726	3.91665	4.7045	6.21393	2.23028							No	No
P48678	Prelamin-A/C	Lmna	S633	132.51	-7.50238	0.999901	ASSVTVTRSFRSVGGSGGGSFGDNLVTRSYL	-7.69877	-7.82218	-7.75549	14029000	0	12827000	7400900	6492400	4634500	10183000	5721900	8286900	4854600	0	14441000	7203200	5171800	0	4088000	4899200	0	-8.25051	-8.517	0.598135	-0.319799	-0.253103	-0.551736	-0.818228	1.20462	0.110844	3.77556	4.98249							No	No
P48678	Prelamin-A/C	Lmna	S637	94.882	-9.60366	0.992535	TVTRSFRSVGGSGGGSFGDNLVTRSYLLGNS		-8.47263	-8.45813	2484100	0	3934500	0	0	0	4220900	0	0	5027200	0	5264900	0	0	0	0	0	0			0.19107	1.13103	1.14553			0.0784899	2.38385									No	No
P48678	Prelamin-A/C	Lmna	S652	86.114		0.802907	SFGDNLVTRSYLLGNSSPRSQSSQNCSIM__				0	0	0	0	0	0	0	0	0	0	0	0	1715800	0	0	0	0	0	-10.155		0.458197							1.24247								No	No
P48722	Heat shock 70 kDa protein 4L	Hspa4l	S819	58.516		0.415719	SEHNGPMDGQSGSETSPDPPKGSSQHTDSGE				0	0	0	0	0	0	0	0	0	0	0	0	0	0	0	0	0	0																		No	No
P48725	Pericentrin	Pcnt	S2806	112.3	0.00219986	0.941803	PKSTRHGHRTSQRQRSPSGPRASLPTRDTSS		0.0456198	-0.29441	25095000	22322000	0	0	0	0	23346000	20924000	0	19866000	16549000	0	0	0	0	0	0	0			0.103327	0.04342	-0.29661			1.28019	2.18129									No	No
P48725	Pericentrin	Pcnt	S2808	89.369	-0.982186	0.63941	STRHGHRTSQRQRSPSGPRASLPTRDTSSGP		-0.750311	-1.20885	0	0	13252000	0	0	0	0	0	14483000	0	0	11241000	0	0	0	0	0	0			0.694475	0.231875	-0.226665			1.24247	1.24247									No	No
P48725	Pericentrin	Pcnt	S1437	103.91	-1.36883	1	RALLQHENEVVHRRNSEIDELKSLIENLQEN	-3.01237	-1.65378	-1.59921	9293300	7567700	12068000	0	0	1456700	5445100	7951400	8282400	7822700	8236600	7169700	0	0	768230	0	0	954480	-3.95748	-3.61232	2.89217e-06	-0.284949	-0.230385	-0.945114	-0.599949	1.64192	0.936149	1.24247	1.24247	3	FALSE			3	FALSE	No	No
P48754	Breast cancer type 1 susceptibility protein homolog	Brca1	S502	85.924		0.492554	ITQEQPFTNKLKRKRSTSLQPEDFIKKADSA				0	0	0	0	0	0	0	0	0	0	0	0	0	0	0	0	0	0															Yes			No	Yes
P49025	Citron Rho-interacting kinase	Cit	S1999	71.451	-0.837975	1	RYRDREGRTELRRDKSPGRPLEREKSPGRML		-0.613612	-1.29446	0	8832900	22639000	0	0	0	0	12403000	19169000	0	6556900	13903000	0	0	0	0	0	0			0.159767	0.224363	-0.456483			0.518294	1.55292					Yes				Yes	No
P49312	Heterogeneous nuclear ribonucleoprotein A1	Hnrnpa1	S308	102.69		0.498675	GQYFAKPRNQGGYGGSSSSSSYGSGRRF___				0	0	0	0	0	0	0	0	0	0	0	0	0	0	0	0	0	0																		No	No
P49312	Heterogeneous nuclear ribonucleoprotein A1	Hnrnpa1	S309	168.08		0.755699	QYFAKPRNQGGYGGSSSSSSYGSGRRF____	-7.8558			0	0	0	5545400	0	0	0	0	0	0	0	0	0	0	0	0	0	0			0.458197							1.24247	1.24247							No	No
P49312	Heterogeneous nuclear ribonucleoprotein A1	Hnrnpa1	S310	185.59		0.31882	YFAKPRNQGGYGGSSSSSSYGSGRRF_____				0	0	0	0	0	0	0	0	0	0	0	0	0	0	0	0	0	0																		No	No
P49312	Heterogeneous nuclear ribonucleoprotein A1	Hnrnpa1	S311	185.59		0.31882	FAKPRNQGGYGGSSSSSSYGSGRRF______				0	0	0	0	0	0	0	0	0	0	0	0	0	0	0	0	0	0																		No	No
P49312	Heterogeneous nuclear ribonucleoprotein A1	Hnrnpa1	S312	185.59		0.704052	AKPRNQGGYGGSSSSSSYGSGRRF_______	-8.79125			0	0	0	0	3005000	0	0	0	0	0	0	0	0	2839200	0	0	2729400	0	-8.77157	-8.62631	0.70016			0.0196837	0.164941			1.24247	1.24247							No	No
P49312	Heterogeneous nuclear ribonucleoprotein A1	Hnrnpa1	S313	187.75	-7.71442	0.574438	KPRNQGGYGGSSSSSSYGSGRRF________		-7.57345	-7.71045	9117900	0	0	0	0	0	5935700	0	0	8373400	0	0	0	0	0	0	0	0			0.700388	0.140962	0.00396129			1.24247	1.24247									No	No
P49312	Heterogeneous nuclear ribonucleoprotein A1	Hnrnpa1	S4	121.18	-4.14893	0.970995	____________MSKSESPKEPEQLRKLFIG	-3.85772	-4.17736	-4.15272	15681000	363270000	313520000	126320000	106540000	47399000	9608400	215200000	180830000	11904000	273770000	250110000	121990000	70112000	38655000	121380000	77116000	50080000	-4.01369	-3.6899	0.939951	-0.0284275	-0.00378889	-0.155973	0.167817	1.43844	1.38944	1.22982	1.18743							No	No
P49312	Heterogeneous nuclear ribonucleoprotein A1	Hnrnpa1	S6	155.47	-0.00113029	1	__________MSKSESPKEPEQLRKLFIGGL	-0.66902	-0.427353	0.087524	2433400000	1487900000	2747400000	818640000	721240000	818960000	452060000	1049100000	1920200000	1810400000	1183400000	2568200000	961130000	689170000	824240000	833390000	675340000	879460000	-0.450547	-0.341806	0.49022	-0.426223	0.0886543	0.218473	0.327214	0.740774	0.405691	2.50107	3.93467							No	No
P49312	Heterogeneous nuclear ribonucleoprotein A1	Hnrnpa1	S2	129.01	-4.91696	0.996675	______________MSKSESPKEPEQLRKLF	-5.79155	-5.07614	-4.74202	91604000	55332000	0	27061000	0	17585000	41697000	34448000	0	80934000	47131000	0	30978000	0	24401000	29559000	0	23414000	-5.26838	-5.19924	0.957914	-0.159181	0.174942	0.523162	0.592303	1.07998	0.820102	1.81044	2.40059							No	No
P49452	Centromere protein C	Cenpc	S697	76.522	-2.75033	0.5	NMVPDKKLHHKLVLPSNSPNVRRSNRIRLKP		-2.12958	-3.00282	3400500	0	0	0	0	0	4345200	0	5876800	2922500	0	0	0	0	0	0	0	0			0.13623	0.620749	-0.252489			1.79664	1.24247						Yes			No	Yes
P49452	Centromere protein C	Cenpc	S699	76.522	-2.75033	0.5	VPDKKLHHKLVLPSNSPNVRRSNRIRLKPLE		-2.12958	-3.00282	3400500	0	0	0	0	0	4345200	0	5876800	2922500	0	0	0	0	0	0	0	0			0.13623	0.620749	-0.252489			1.79664	1.24247						Yes			No	Yes
P49452	Centromere protein C	Cenpc	S612	83.869		0.980809	SRPKRGCKYRNNVMTSPNVHLKSHTEEYTSK		-2.33733		0	0	0	0	0	0	2783600	6450200	0	0	0	0	0	0	0	0	0	0			0.0570691					2.13774							Yes			No	Yes
P49586	Choline-phosphate cytidylyltransferase A	Pcyt1a	S315	57.922	-0.218799	0.994216	KHMLKEGKGRMLQAISPKQSPSSSPTHERSP	0.241525	-0.212814	-0.712315	23141000	17819000	0	18670000	14935000	0	16234000	21030000	0	17144000	10744000	0	13666000	13911000	0	13817000	12762000	0	-0.0710133	-0.0250624	0.974697	0.00598595	-0.493516	-0.312539	-0.266588	0.0367807	2.40342	1.8233	2.10538							No	No
P49586	Choline-phosphate cytidylyltransferase A	Pcyt1a	S319	57.922	-0.218799	0.992285	KEGKGRMLQAISPKQSPSSSPTHERSPSPSF	0.241525	-0.212814	-0.712315	23141000	17819000	0	18670000	14935000	0	16234000	21030000	0	17144000	10744000	0	13666000	13911000	0	13817000	12762000	0	-0.0710133	-0.0250624	0.974697	0.00598595	-0.493516	-0.312539	-0.266588	0.0367807	2.40342	1.8233	2.10538							No	No
P49586	Choline-phosphate cytidylyltransferase A	Pcyt1a	S322	57.922		0.349049	KGRMLQAISPKQSPSSSPTHERSPSPSFRWP				0	0	0	0	0	0	0	0	0	0	0	0	0	0	0	0	0	0																		No	No
P49586	Choline-phosphate cytidylyltransferase A	Pcyt1a	S323	116.24		0.487203	GRMLQAISPKQSPSSSPTHERSPSPSFRWPF				0	0	0	0	0	0	0	0	0	0	0	0	0	0	0	0	0	0																		No	No
P49586	Choline-phosphate cytidylyltransferase A	Pcyt1a	S343	77.372	-0.886346	0.566935	RSPSPSFRWPFSGKTSPSSSPASLSRCRAVT	-1.13542	-0.593367	-0.957273	14740000	0	11893000	0	0	5350400	15799000	0	13596000	11438000	0	14116000	0	0	4879200	0	0	3615300	-1.29045	-1.69099	0.614446	0.292979	-0.0709268	-0.155022	-0.555564	2.36872	0.349971	1.24247	1.24247							No	No
P49586	Choline-phosphate cytidylyltransferase A	Pcyt1a	S346	67.56		0.276058	SPSFRWPFSGKTSPSSSPASLSRCRAVTCDI				0	0	0	0	0	0	0	0	0	0	0	0	0	0	0	0	0	0																		No	No
P49586	Choline-phosphate cytidylyltransferase A	Pcyt1a	S347	77.372	-0.816564	0.711779	PSFRWPFSGKTSPSSSPASLSRCRAVTCDIS	-1.13542	-0.471907	-1.01442	14740000	15266000	11893000	0	0	5350400	15799000	19494000	13596000	11438000	9653100	14116000	0	0	4879200	0	0	3615300	-1.29045	-1.69099	0.00326833	0.344657	-0.197855	-0.155022	-0.555564	4.33406	1.15805	1.24247	1.24247	2	TRUE			2	TRUE	No	No
P49698	Hepatocyte nuclear factor 4-alpha	Hnf4a	S436	82.837		0.389462	PRPRGQAATPETPQPSPPSGSGSESYKLLPG				0	0	0	0	0	0	0	0	0	0	0	0	0	0	0	0	0	0																		No	No
P49717	DNA replication licensing factor MCM4	Mcm4	S2	67.993	-0.938507	0.944063	______________MSSPASTPSRRSSRRGR		-0.404468	-2.00792	14584000	0	0	0	0	0	19181000	0	0	11137000	0	10064000	0	0	0	0	0	0			0.608103	0.534039	-1.06941			1.24247	0.0468243									No	No
P49717	DNA replication licensing factor MCM4	Mcm4	S3	67.993	-1.12304	0.775714	_____________MSSPASTPSRRSSRRGRV		-0.927753	-1.71072	14584000	0	20732000	0	0	0	19181000	0	18918000	11137000	0	15195000	0	0	0	0	0	0			0.138821	0.195283	-0.587683			0.933877	2.44392									No	No
P49717	DNA replication licensing factor MCM4	Mcm4	S29	91.701	0.315945	0.921284	RRGRVTPTQSLRSEESRSSPNRRRRGEDSST	2.01959	0.522842	-0.0558057	34794000	0	0	65154000	0	0	36477000	0	0	29331000	0	0	29335000	0	0	11371000	0	0	2.01327	1.82137	0.924779	0.206896	-0.371751	-0.0063224	-0.19822	1.24247	1.24247	1.24247	1.24247							No	No
P49717	DNA replication licensing factor MCM4	Mcm4	S31	76.655	-3.78241	0.873	GRVTPTQSLRSEESRSSPNRRRRGEDSSTGE		-3.51236	-4.52334	0	3008700	0	0	0	0	0	3795800	0	0	1404900	0	0	0	0	0	0	0			0.673468	0.270053	-0.740924			1.24247	1.24247									No	No
P49717	DNA replication licensing factor MCM4	Mcm4	S32	112.83	1.72068	0.959451	RVTPTQSLRSEESRSSPNRRRRGEDSSTGEL	1.25725	1.50023	1.46105	0	136450000	0	0	38863000	32449000	0	122530000	0	0	88946000	0	0	0	14911000	0	0	7103600	0.725029	0.415963	0.930527	-0.220448	-0.259622	-0.532223	-0.841289	1.24247	1.24247	1.57186	1.79812							No	No
P49769	Presenilin-1	Psen1	S367	207.1	0.227546	0.999766	RSTPESRAAVQELSGSILTSEDPEERGVKLG	0.454285	0.363962	0.0815375	21675000	35321000	0	18388000	18883000	17369000	21152000	35906000	0	20499000	27008000	0	20461000	18183000	18871000	15914000	15878000	16288000	0.495877	0.316512	0.439135	0.136416	-0.146008	0.0415917	-0.137773	2.42718	2.05111	0.748097	4.18264							No	No
P49769	Presenilin-1	Psen1	S353	68.277		0.49897	EEWEAQRDSHLGPHRSTPESRAAVQELSGSI				0	0	0	0	0	0	0	0	0	0	0	0	0	0	0	0	0	0																		No	No
P49817	Caveolin-1	Cav1	S2	52.72	-6.40445	0.989418	______________MSGGKYVDSEGHLYTVP		-6.59365	-6.9893	0	0	4901600	0	0	0	0	0	4028800	0	0	3098600	0	0	0	0	0	0			0.690705	-0.189202	-0.584855			1.24247	1.24247									No	No
P49817	Caveolin-1	Cav1	S9	47.472	-7.12288	0.85073	_______MSGGKYVDSEGHLYTVPIREQGNI		-7.55537	-7.3509	0	3351400	0	0	0	0	0	2701200	0	0	1929700	0	0	0	0	0	0	0			0.695165	-0.432484	-0.228016			1.24247	1.24247									No	No
P50136	2-oxoisovalerate dehydrogenase subunit alpha, mitochondrial	Bckdha	S334	125.41	1.10231	0.965024	QPFLIEAMTYRIGHHSTSDDSSAYRSVDEVN	0.616518	0.665493	1.276	60106000	27452000	15665000	12996000	0	6726800	16390000	0	0	36001000	0	0	8387000	0	4769800	13056000	0	14244000	0.431852	1.65803	0.547062	-0.436821	0.173687	-0.184667	1.04151	6.00519	8.05463	0.193807	1.9709							No	No
P50136	2-oxoisovalerate dehydrogenase subunit alpha, mitochondrial	Bckdha	S336	74.338	3.44783	0.688435	FLIEAMTYRIGHHSTSDDSSAYRSVDEVNYW		2.43415	2.39479	0	0	98440000	0	0	0	0	0	32649000	0	0	67014000	0	0	0	0	0	0			0.65325	-1.01369	-1.05304			1.24247	1.24247									No	No
P50136	2-oxoisovalerate dehydrogenase subunit alpha, mitochondrial	Bckdha	S339	61.709		0.41299	EAMTYRIGHHSTSDDSSAYRSVDEVNYWDKQ				0	0	0	0	0	0	0	0	0	0	0	0	0	0	0	0	0	0																		No	No
P50136	2-oxoisovalerate dehydrogenase subunit alpha, mitochondrial	Bckdha	S340	69.292		0.419672	AMTYRIGHHSTSDDSSAYRSVDEVNYWDKQD				0	0	0	0	0	0	0	0	0	0	0	0	0	0	0	0	0	0																		No	No
P50136	2-oxoisovalerate dehydrogenase subunit alpha, mitochondrial	Bckdha	S344	79.461	-1.0867	0.999989	RIGHHSTSDDSSAYRSVDEVNYWDKQDHPIS				4866900	0	6415300	0	0	0	0	0	0	0	0	0	0	0	0	0	0	0			0.0705026					2.06235	2.06235									No	No
P50580	Proliferation-associated protein 2G4	Pa2g4	S2	282.86	-1.98071	1	______________MSGEDEQQEQTIAEDLV	-1.32393	-2.19608	-1.87035	54075000	59896000	86621000	54825000	38310000	37696000	42770000	63066000	66564000	56164000	67914000	82416000	39451000	34093000	35602000	34386000	32559000	27109000	-1.19894	-1.17025	7.85227e-06	-0.21537	0.11036	0.12499	0.15368	1.7395	0.715923	2.68289	3.04996	1	FALSE		Yes	1	FALSE	No	Yes
P51125	Calpastatin	Cast	S163	115.73		0.569125	TSSTGSKHAHKEKALSRSNEQMVSEKPSESK	-0.238983			0	0	0	0	9380000	7104900	0	0	0	0	0	0	0	7630500	10088000	0	8536200	7527700	-0.370422	-0.491671	0.139681			-0.131439	-0.252688			0.155637	0.587951							No	No
P51125	Calpastatin	Cast	S165	166.67	1.61119	1	STGSKHAHKEKALSRSNEQMVSEKPSESKTK	-0.381173	1.10949	1.31776	38057000	33297000	44418000	15542000	9380000	1650700	14614000	27395000	54506000	16850000	20466000	46186000	15255000	7630500	1931000	16020000	8536200	2238800	-0.679642	-0.550455	0.145176	-0.501709	-0.293434	-0.298469	-0.169282	2.35088	0.918082	2.12526	1.77116							No	No
P51125	Calpastatin	Cast	S219	196.01	3.64423	0.999899	KVVGKKKEQKPFTPASPVQSTPSKPSDKSGM	2.43578	4.07568	4.50678	186290000	142430000	145420000	47633000	49565000	35666000	296220000	200440000	175400000	323870000	190050000	196280000	76987000	115290000	87152000	87634000	110730000	84061000	3.23662	3.24273	0.00130979	0.431451	0.862547	0.800845	0.806956	1.86733	2.76975	4.65765	3.522	5	FALSE			5	FALSE	No	No
P51125	Calpastatin	Cast	S223	72.523		0.456226	KKKEQKPFTPASPVQSTPSKPSDKSGMDAAL				0	0	0	0	0	0	0	0	0	0	0	0	0	0	0	0	0	0																		No	No
P51125	Calpastatin	Cast	S323	99.997		0.426565	GTDQAIDALSSDFTCSSPTGKQSEKEKSTGE				0	0	0	0	0	0	0	0	0	0	0	0	0	0	0	0	0	0																		No	No
P51125	Calpastatin	Cast	S324	99.997		0.426565	TDQAIDALSSDFTCSSPTGKQSEKEKSTGEI				0	0	0	0	0	0	0	0	0	0	0	0	0	0	0	0	0	0																		No	No
P51125	Calpastatin	Cast	S11	44.595		0.985191	_____MSQPGPKPAASPRPSRGAAARHTQEH	0.314487			0	0	0	7122600	0	0	0	0	0	0	0	0	4690200	0	0	7261200	0	0	-0.614421	-0.0601332	0.676568			-0.928908	-0.37462			1.24247	1.24247							No	No
P51125	Calpastatin	Cast	S15	65.905	1.27447	0.613728	_MSQPGPKPAASPRPSRGAAARHTQEHVNEK	-0.97815	1.41487	1.76821	0	16480000	43758000	0	0	4457900	0	16325000	65496000	0	14380000	60091000	0	0	4705500	0	0	5593500	-1.01712	-0.514298	0.340931	0.140397	0.493736	-0.0389712	0.463852	1.88079	2.42891	1.24247	1.24247							No	No
P51125	Calpastatin	Cast	S83	71.376		0.418681	ATKVTASSAATSKSPSMSTTETKAIPVNKQL				0	0	0	0	0	0	0	0	0	0	0	0	0	0	0	0	0	0																		No	No
P51432	1-phosphatidylisitol 4,5-bisphosphate phosphodiesterase beta-3	Plcb3	S1105	123.11	3.43596	0.99814	EKKELQKILDRKRNNSISEAKTREKHKKEVE	1.2848	4.01365	2.96737	16526000	15533000	14999000	3101500	0	0	12373000	13216000	0	16435000	9923700	0	0	0	0	0	0	0			0.0287428	0.577691	-0.468582			0.536277	5.8407	1.24247	1.24247							No	No
P51612	DNA repair protein complementing XP-C cells homolog	Xpc	S342	41.087		0.164352	GRKSSKETSVEGPGGSSELSSNSPESHNKPT				0	0	0	0	0	0	0	0	0	0	0	0	0	0	0	0	0	0																		No	No
P51612	DNA repair protein complementing XP-C cells homolog	Xpc	S343	41.087		0.164352	RKSSKETSVEGPGGSSELSSNSPESHNKPTT				0	0	0	0	0	0	0	0	0	0	0	0	0	0	0	0	0	0																		No	No
P51612	DNA repair protein complementing XP-C cells homolog	Xpc	S346	41.087		0.164352	SKETSVEGPGGSSELSSNSPESHNKPTTSRR				0	0	0	0	0	0	0	0	0	0	0	0	0	0	0	0	0	0																		No	No
P51612	DNA repair protein complementing XP-C cells homolog	Xpc	S347	41.087		0.164352	KETSVEGPGGSSELSSNSPESHNKPTTSRRI				0	0	0	0	0	0	0	0	0	0	0	0	0	0	0	0	0	0																		No	No
P51612	DNA repair protein complementing XP-C cells homolog	Xpc	S349	74.561		0.37383	TSVEGPGGSSELSSNSPESHNKPTTSRRIKE				0	0	0	0	0	0	0	0	0	0	0	0	0	0	0	0	0	0																		No	No
P51612	DNA repair protein complementing XP-C cells homolog	Xpc	S352	41.087		0.164352	EGPGGSSELSSNSPESHNKPTTSRRIKEEET				0	0	0	0	0	0	0	0	0	0	0	0	0	0	0	0	0	0																		No	No
P51612	DNA repair protein complementing XP-C cells homolog	Xpc	S875	114.14	-0.397036	0.999897	AKSEAAAPHAAGGGLSSDEEEGTSSQAEAAR	-0.163687	-0.140786	-0.0385996	14698000	26196000	16630000	12012000	13633000	10188000	15538000	28646000	18729000	21018000	22850000	24689000	17150000	14270000	16045000	14274000	14661000	16103000	0.216437	0.220368	0.153821	0.25625	0.358437	0.380124	0.384055	6.46171	2.5144	2.45622	2.75872							No	No
P51612	DNA repair protein complementing XP-C cells homolog	Xpc	S876	114.14	-0.397036	0.999641	KSEAAAPHAAGGGLSSDEEEGTSSQAEAARV	-0.163687	-0.140786	-0.0385996	14698000	26196000	16630000	12012000	13633000	10188000	15538000	28646000	18729000	21018000	22850000	24689000	17150000	14270000	16045000	14274000	14661000	16103000	0.216437	0.220368	0.153821	0.25625	0.358437	0.380124	0.384055	6.46171	2.5144	2.45622	2.75872							No	No
P51827	AF4/FMR2 family member 3	Aff3	S792	55.662		0.755492	RNELLSPLKDSDEVRSLWVKIDLTLLSRIPE				0	0	0	0	0	0	0	0	0	0	0	0	0	0	0	0	0	0																		No	No
P51827	AF4/FMR2 family member 3	Aff3	S810	55.662		0.755186	VKIDLTLLSRIPEHLSQEPGVLSAPSAKDTD				0	0	0	0	0	0	0	0	0	0	0	0	0	0	0	0	0	0																		No	No
P51830	Adenylate cyclase type 9	Adcy9	S613	141.65		0.499099	RESSGPRGQGTASPGSVSDLAQTVKTFDNLK				0	0	0	0	0	0	0	0	0	0	0	0	0	0	0	0	0	0																		No	No
P51830	Adenylate cyclase type 9	Adcy9	S615	154.75	-0.958746	0.598982	SSGPRGQGTASPGSVSDLAQTVKTFDNLKTC	-1.30355	-0.803969	-0.919483	0	14294000	11833000	7334800	4464100	0	0	14685000	12435000	0	11925000	12856000	6197400	4474100	0	4431900	2311400	0	-1.45972	-2.07779	0.917195	0.154777	0.0392635	-0.156171	-0.774245	2.44572	0.450737	1.45297	2.42597							No	No
P51859	Hepatoma-derived growth factor	Hdgf	S165	188.92	3.09546	1	EKGTLKRRAGDVLEDSPKRPKESGDHEEEDK	2.30737	3.00596	3.06056	925330000	1011700000	955120000	497430000	300410000	220430000	792580000	981520000	872250000	946210000	813680000	971760000	341610000	242750000	177590000	322410000	225990000	172130000	2.14601	2.18801	0.33196	-0.0894909	-0.0348976	-0.161361	-0.119362	1.21687	0.043913	1.84659	2.45165							No	No
P51859	Hepatoma-derived growth factor	Hdgf	S128	84.759		0.888829	EVEPEAHEGDGDKKGSAEGSSDEEGKLVIDE	-3.42125			0	0	0	0	6453200	0	0	0	0	0	0	0	0	3525300	0	0	17000000	12048000	-4.08416	-1.96082	0.0541663			-0.66291	1.46043			1.24247	2.42156							No	No
P51859	Hepatoma-derived growth factor	Hdgf	S132	190.79	2.60483	1	EAHEGDGDKKGSAEGSSDEEGKLVIDEPAKE	2.55788	2.30902	2.5506	686400000	769030000	610670000	470050000	360450000	327310000	569790000	585520000	477440000	725270000	582250000	613560000	334410000	273330000	278340000	298700000	277650000	252530000	2.40892	2.4346	0.96875	-0.295814	-0.0542254	-0.148957	-0.123282	3.16203	1.00501	2.09516	2.67011							No	No
P51859	Hepatoma-derived growth factor	Hdgf	S133	190.79	2.54812	1	AHEGDGDKKGSAEGSSDEEGKLVIDEPAKEK	2.55788	2.25495	2.49499	663660000	742230000	581610000	470050000	360450000	327310000	551090000	567670000	455020000	701320000	565720000	581730000	334410000	273330000	278340000	298700000	277650000	252530000	2.40892	2.4346	0.978135	-0.293174	-0.0531357	-0.148957	-0.123282	3.17954	0.741698	2.09516	2.67011							No	No
P51859	Hepatoma-derived growth factor	Hdgf	S199	41.935		0.459046	ALEGERPLPVEVEKNSTPSEPDSGQGPPAEE				0	0	0	0	0	0	0	0	0	0	0	0	0	0	0	0	0	0																		No	No
P51859	Hepatoma-derived growth factor	Hdgf	S202	58.963	-2.87352	0.760584	GERPLPVEVEKNSTPSEPDSGQGPPAEEEEG	-3.55212	-3.0856	-2.44162	13753000	15706000	16843000	0	5577000	5970100	12030000	11942000	14894000	17692000	18884000	24053000	0	7014200	5673500	0	6865700	6008500	-3.1996	-3.11671	0.155133	-0.212076	0.431904	0.352522	0.435413	2.17206	2.20311	1.82678	2.35756							No	No
P51912	Neutral ami acid transporter B(0)	Slc1a5	S518	116.61		1	MPSSEPELIQVKNEVSLNPLPLATEEGNPLL	-3.16804			0	0	0	0	0	1307700	0	0	0	0	0	0	0	0	0	0	0	0			0.458197							1.24247	1.24247							No	No
P52293	Importin subunit alpha-1	Kpna2	S62	133.16	-2.93967	0.5	MLKRRNVSSFPDDATSPLQENRNNQGTVNWS		-2.80771	-2.93035	10657000	0	12850000	0	0	0	13757000	0	18576000	6528100	0	10465000	0	0	0	0	0	0			0.106599	0.131957	0.00931829			1.17058	0.119492						Yes			No	Yes
P52479	Ubiquitin carboxyl-terminal hydrolase 10	Usp10	S570	107.25	-0.503903	0.99741	SDLIEDEELEDTGKGSEDEWEQVGPKNKTSI	0.275652	-0.67969	-0.533299	13100000	0	22739000	17467000	16737000	0	8879300	0	21463000	12296000	0	23635000	10957000	10896000	0	12728000	12402000	0	-0.406596	-0.104923	0.947861	-0.175788	-0.0293961	-0.682248	-0.380575	1.0592	0.0908151	2.44611	2.44306							No	No
P52483	Ubiquitin-conjugating enzyme E2 E3	Ube2e3	S8	79.016		0.999981	________MSSDRQRSDDESPSTSSGSSDAD				0	0	0	0	0	0	0	0	0	0	0	0	0	22161000	0	0	0	0	0.667219		0.458197							1.24247								No	No
P52483	Ubiquitin-conjugating enzyme E2 E3	Ube2e3	S12	49.588		0.424809	____MSSDRQRSDDESPSTSSGSSDADQRDP				0	0	0	0	0	0	0	0	0	0	0	0	0	0	0	0	0	0																		No	No
P52483	Ubiquitin-conjugating enzyme E2 E3	Ube2e3	S14	42.367		0.544728	__MSSDRQRSDDESPSTSSGSSDADQRDPAA		0.125867		0	0	0	0	0	0	0	24930000	0	0	0	0	0	0	0	0	0	0			0.458197					1.24247										No	No
P52800	Ephrin-B2	Efnb2	S263	86.575		0.998952	LVVLLLKYRRRHRKHSPQHTTTLSLSTLATP				0	0	0	0	0	0	0	0	0	0	0	0	0	0	1716100	5346000	3109900	7794600	-2.79796	-1.34653	0.000650321							1.24247	3.70487							No	No
P52927	High mobility group protein HMGI-C	Hmga2	S100	308.39		0.923132	QQVVQKKPAQETEETSSQESAEED_______				0	0	0	0	0	0	0	0	0	0	0	0	0	0	108060000	0	0	0	-0.557643		0.458197							1.24247					Yes			No	Yes
P52927	High mobility group protein HMGI-C	Hmga2	S101	240.13	-5.64578	0.995679	QVVQKKPAQETEETSSQESAEED________	-3.47729			0	4092700	0	0	9692400	0	0	0	0	0	0	0	0	0	0	0	0	0			0.503328					1.24247	1.24247	1.24247	1.24247				Yes			No	Yes
P52927	High mobility group protein HMGI-C	Hmga2	S104	308.39	-1.79397	1	QKKPAQETEETSSQESAEED___________	-3.05119	-2.09043	-2.02338	57212000	96810000	27679000	8019600	0	8178600	57987000	63793000	38764000	67841000	44839000	26692000	11274000	23300000	130050000	6043200	0	10853000	-2.33003	-3.75355	0.353903	-0.296456	-0.229404	0.721163	-0.70236	1.41148	0.997111	1.43578	2.2154				Yes			No	Yes
P52927	High mobility group protein HMGI-C	Hmga2	S44	155.09	-3.19063	0.999888	RGRPRKQQQEPTCEPSPKRPRGRPKGSKNKS	-2.93253	-2.4093	-3.31401	18884000	18938000	23487000	8507300	0	0	36596000	37428000	53943000	17295000	14773000	21706000	8386400	7194400	8316900	5251400	5590000	6120100	-4.35974	-4.53486	0.0054493	0.781327	-0.123388	-1.42722	-1.60233	6.85548	3.00768	0.247219	0.0261914	2	TRUE		Yes	2	TRUE	No	Yes
P52963	Band 4.1-like protein 4A	Epb41l4a	S402	89.747		1	APSPVKSFKKAKNENSPDPQRSKSHAPWEEN	-3.04294			0	0	0	2264800	1480400	1249300	0	0	0	0	0	0	5780100	2614400	2353500	5987300	2487800	2079800	-2.0458	-2.03472	0.000993139			0.997132	1.00821			3.15231	2.596							No	No
P53349	Mitogen-activated protein kinase kinase kinase 1	Map3k1	S517	58.83		0.496094	SPVESPASLRAVQQPSSPQQPVAGSQRRNQE				0	0	0	0	0	0	0	0	0	0	0	0	0	0	0	0	0	0														Yes				Yes	No
P53349	Mitogen-activated protein kinase kinase kinase 1	Map3k1	S518	64.224	-3.11291	0.510332	PVESPASLRAVQQPSSPQQPVAGSQRRNQES		-2.97013	-3.10954	2644800	0	0	0	0	0	2561300	0	0	2714100	0	0	0	0	0	0	0	0			0.700361	0.142784	0.00336981			1.24247	1.24247					Yes				Yes	No
P53349	Mitogen-activated protein kinase kinase kinase 1	Map3k1	S138	61.345	-1.43869	0.630404	SRCGSHSAELAAARDSGARSPAGAEPPSAAA		-1.83863	-1.34073	0	0	9657400	0	0	0	0	0	6811500	0	0	10259000	0	0	0	0	0	0			0.693134	-0.399938	0.0979583			1.24247	1.24247					Yes				Yes	No
P53351	Serine/threonine-protein kinase PLK2	Plk2	S163	59.585		0.999876	DKENIYILLEYCSRRSMAHILKARKVLTEPE	4.564			0	0	0	348450000	0	0	0	0	0	0	0	0	0	0	0	0	0	0			0.458197							1.24247	1.24247			Yes				Yes	No
P53564	Homeobox protein cut-like 1	Cux1	S1467	59.372		0.422461	LPSTSAPANAPARRPSSLQSLFGLPEAAGAR				0	0	0	0	0	0	0	0	0	0	0	0	0	0	0	0	0	0																		No	No
P53564	Homeobox protein cut-like 1	Cux1	S1468	59.372		0.422461	PSTSAPANAPARRPSSLQSLFGLPEAAGARD				0	0	0	0	0	0	0	0	0	0	0	0	0	0	0	0	0	0																		No	No
P53564	Homeobox protein cut-like 1	Cux1	S1471	68.525		0.431599	SAPANAPARRPSSLQSLFGLPEAAGARDNPV				0	0	0	0	0	0	0	0	0	0	0	0	0	0	0	0	0	0																		No	No
P53986	Mocarboxylate transporter 1	Slc16a1	S477	147.06		0.868059	TDVDEKPKETMKAAQSPQQHSSGDPTEEESP				0	0	0	0	0	0	0	0	0	0	0	0	0	0	0	0	0	0																		No	No
P53986	Mocarboxylate transporter 1	Slc16a1	S482	152.13		0.776503	KPKETMKAAQSPQQHSSGDPTEEESPV____				0	0	0	0	0	0	0	0	0	0	0	0	0	0	0	0	0	0																		No	No
P53986	Mocarboxylate transporter 1	Slc16a1	S491	274.68		1	QSPQQHSSGDPTEEESPV_____________				0	0	0	0	0	0	0	0	0	0	0	0	0	0	0	0	0	0																		No	No
P53986	Mocarboxylate transporter 1	Slc16a1	S461	297.55	3.78967	1	KAEEKQKREGKEDEASTDVDEKPKETMKAAQ	3.29354	3.66299	3.5202	492670000	496720000	441020000	150760000	124380000	88926000	341970000	268380000	305040000	471260000	432440000	132660000	50077000	45602000	28722000	24322000	23525000	15709000	2.41862	2.11284	0.0163592	-0.12668	-0.269464	-0.874926	-1.18071	0.887156	0.508999	3.54139	5.1028	4	TRUE			4	TRUE	No	No
P53986	Mocarboxylate transporter 1	Slc16a1	S210	166.9	4.07515	1	MRPIGPEQVKLEKLKSKESLQEAGKSDANTD	5.00017	5.01184	4.75812	711240000	363390000	756060000	484230000	358500000	334010000	809360000	587450000	973020000	975180000	422570000	860780000	372930000	280750000	248620000	167680000	139760000	131090000	5.29612	4.91849	0.445422	0.936692	0.682965	0.295956	-0.0816769	3.72471	3.88986	1.96726	1.93428							No	No
P53986	Mocarboxylate transporter 1	Slc16a1	S213	202.61	5.22503	1	IGPEQVKLEKLKSKESLQEAGKSDANTDLIG	5.56054	5.64507	5.36055	1308700000	1212800000	1345100000	736690000	537360000	469700000	1211700000	1121300000	1270500000	1317300000	802470000	1174400000	497450000	363660000	309700000	247390000	195880000	173750000	5.66475	5.40334	0.81408	0.420042	0.135529	0.104206	-0.157203	3.82777	2.00243	0.467613	3.33687							No	No
P53986	Mocarboxylate transporter 1	Slc16a1	S220	53.551	-1.26977	0.682499	LEKLKSKESLQEAGKSDANTDLIGGSPKGEK		-0.465844	-0.367124	0	14818000	15106000	0	0	0	0	0	13201000	0	0	15509000	0	0	0	0	0	0			0.55083	0.803928	0.902648			0.376437	0.210009									No	No
P53995	Anaphase-promoting complex subunit 1	Anapc1	S375	54.094	-2.21169	0.495865	VHSFSGAQRFNLSSHSQSPKRHSISHSPSGS		-1.8691	-2.76413	0	5269100	0	0	0	0	0	6254300	0	0	3107100	0	0	0	0	0	0	0			0.678285	0.342598	-0.552441			1.24247	1.24247									No	No
P53995	Anaphase-promoting complex subunit 1	Anapc1	S377	54.094		0.495865	SFSGAQRFNLSSHSQSPKRHSISHSPSGSFN				0	0	0	0	0	0	0	0	0	0	0	0	0	0	0	0	0	0																		No	No
P54103	DnaJ homolog subfamily C member 2	Dnajc2	S60	61.101	-2.44181	1	NASTSFQELEDKKELSEESEDEELQLEEFPM	-0.93938	-1.98969	-1.62481	4888300	3870100	0	4531900	13815000	5310600	6740900	4312800	0	8720000	5961900	0	4396300	11808000	2479600	3048700	7911500	2117100	-1.42723	-1.79438	0.270659	0.452117	0.816999	-0.487853	-0.855002	1.73219	2.39898	2.58582	3.15641				Yes			No	Yes
P54103	DnaJ homolog subfamily C member 2	Dnajc2	S63	61.101	-2.44181	1	TSFQELEDKKELSEESEDEELQLEEFPMLKT	-1.36534	-1.98969	-1.62481	4888300	3870100	0	4531900	5697300	5310600	6740900	4312800	0	8720000	5961900	0	4396300	4431000	2479600	3048700	4367800	2117100	-1.89859	-2.08006	0.222966	0.452117	0.816999	-0.533245	-0.714722	1.73219	2.39898	2.24047	2.89983				Yes			No	Yes
P54103	DnaJ homolog subfamily C member 2	Dnajc2	S47	91.969	-1.17646	0.999405	GRWFEAFVKRRNRNASTSFQELEDKKELSEE	-0.210669	-0.922474	-1.06044	15048000	8885800	9469400	0	0	10157000	15744000	11296000	9225700	18099000	8976400	8717900	0	0	5913200	0	0	4553800	-1.01315	-1.35803	0.376217	0.253984	0.116019	-0.802484	-1.14736	2.9052	1.52155	1.24247	1.24247				Yes			No	Yes
P54103	DnaJ homolog subfamily C member 2	Dnajc2	S49	50.865	-1.11534	0.870429	WFEAFVKRRNRNASTSFQELEDKKELSEESE	-0.949926	-0.940383	-0.974978	11903000	12756000	9469400	4531900	5697300	12598000	13358000	12827000	9225700	12991000	14938000	8717900	4396300	4431000	8392800	3048700	4367800	6670900	-1.31224	-1.52813	0.86255	0.174956	0.140361	-0.362313	-0.578207	2.10139	1.27562	1.91014	2.04416				Yes			No	Yes
P54227	Stathmin	Stmn1	S38	134.21	-4.35918	1	ILSPRSKESVPDFPLSPPKKKDLSLEEIQKK	-5.65495	-4.18174	-5.50734	0	5814800	12867000	2891300	1757000	0	0	5074900	14357000	4861700	2840300	11551000	0	0	0	0	0	0			0.136057	0.177444	-1.14816			1.19205	0.754904	2.29866	2.29866							No	No
P54227	Stathmin	Stmn1	S16	112.62	-5.95544	1	MASSDIQVKELEKRASGQAFELILSPRSKES	-6.02986		-7.29002	0	2061100	0	2053700	1515700	1622500	0	0	0	0	0	2382100	0	770070	0	0	0	0	-4.65696		0.325243		-1.33458	1.3729		1.24247	0.564679	0.166074	7.35987							No	No
P54227	Stathmin	Stmn1	S25	94.671		1	ELEKRASGQAFELILSPRSKESVPDFPLSPP				0	0	0	0	0	0	0	0	0	0	0	0	0	0	0	0	0	0																		No	No
P54227	Stathmin	Stmn1	S63	102.87	-1.23501	1	EEIQKKLEAAEERRKSHEAEVLKQLAEKREH	-2.82101	-1.10852	-2.08522	65944000	43341000	135610000	14705000	0	17255000	48406000	60084000	124420000	58284000	29155000	115610000	3631300	0	4930300	2579500	0	3362800	-2.31441	-1.5895	0.013438	0.126492	-0.850201	0.506596	1.2315	0.653354	5.88207	1.68338	2.3741	6	TRUE			6	TRUE	No	No
P54276	DNA mismatch repair protein Msh6	Msh6	S62	141.34	5.08254	0.722476	WSEAEPGSRSAAVSASSPEAKDLNGGLRRAS		5.08365	5.21391	50456000	0	0	0	0	0	49742000	0	0	52033000	0	0	0	0	0	0	0	0			0.70049	0.00111124	0.131367			1.24247	1.24247						Yes			No	Yes
P54276	DNA mismatch repair protein Msh6	Msh6	S63	155.14	4.01505	0.993873	SEAEPGSRSAAVSASSPEAKDLNGGLRRASS	3.86824	3.94604	4.17592	0	51710000	73580000	16901000	11093000	0	0	59731000	84894000	0	40209000	76134000	7586700	6430000	0	4296700	2923400	0	3.90189	3.37381	0.997617	-0.0690132	0.160861	0.0336437	-0.494432	0.706183	1.18535	0.361407	0.390293				Yes			No	Yes
P54276	DNA mismatch repair protein Msh6	Msh6	S252	61.709	1.08203	0.992279	GPRRSSRQVKKRRVISDSESDIGGSDVEFKP	2.28243	1.06871	0.904306	4395800	7359400	6356800	6075700	0	0	6046800	6059100	7887100	5310700	2334300	6947800	3603400	0	0	2294400	0	0	3.66799	3.33675	0.970794	-0.0133278	-0.177727	1.38557	1.05432	0.404544	0.0435843	1.24247	1.24247				Yes			No	Yes
P54276	DNA mismatch repair protein Msh6	Msh6	S254	76.817	1.01211	0.882544	RRSSRQVKKRRVISDSESDIGGSDVEFKPDT	2.28243	0.347929	0.0484849	0	7359400	0	6075700	0	0	0	6059100	0	0	2334300	0	3603400	0	0	2294400	0	0	3.66799	3.33675	0.768366	-0.664178	-0.963622	1.38557	1.05432	1.24247	1.24247	1.24247	1.24247				Yes			No	Yes
P54276	DNA mismatch repair protein Msh6	Msh6	S256	67.251	1.01211	0.609168	SSRQVKKRRVISDSESDIGGSDVEFKPDTKQ		0.347929	0.0484849	0	7359400	0	0	0	0	0	6059100	0	0	2334300	0	0	0	0	0	0	0			0.669467	-0.664178	-0.963622			1.24247	1.24247						Yes			No	Yes
P54276	DNA mismatch repair protein Msh6	Msh6	S261	76.817	0.89242	0.988716	KKRRVISDSESDIGGSDVEFKPDTKQEGSSD	2.28243	0.853162		0	6773500	0	6075700	0	0	0	8600000	0	0	0	0	3603400	0	0	2294400	0	0	3.66799	3.33675	0.748565	-0.039258		1.38557	1.05432	1.24247	1.24247	1.24247	1.24247				Yes			No	Yes
P54726	UV excision repair protein RAD23 homolog A	Rad23a	S123	66.432		0.506119	ASGMSHPPPTSREDKSPSEESTTTTSPESIS			-1.10083	0	0	0	0	0	0	0	0	0	0	0	12115000	0	0	0	0	0	0			0.458197						1.24247									No	No
P54726	UV excision repair protein RAD23 homolog A	Rad23a	S125	47.12		0.139433	GMSHPPPTSREDKSPSEESTTTTSPESISGS				0	0	0	0	0	0	0	0	0	0	0	0	0	0	0	0	0	0																		No	No
P54726	UV excision repair protein RAD23 homolog A	Rad23a	S128	47.12		0.139433	HPPPTSREDKSPSEESTTTTSPESISGSVPS				0	0	0	0	0	0	0	0	0	0	0	0	0	0	0	0	0	0																		No	No
P55012	Solute carrier family 12 member 2	Slc12a2	S76	40.81		0.375278	AGDGLGRPLGPTPSQSRFQVDPVSENAGRAA				0	0	0	0	0	0	0	0	0	0	0	0	0	0	0	0	0	0																		No	No
P55012	Solute carrier family 12 member 2	Slc12a2	S987	49.326	-3.72785	1	EEDGKTPTQPLLKKESKGPIVPLNVADQKLL		-3.57791	-3.74127	0	3631500	3432200	0	0	0	0	3491200	5830600	0	2604900	6372600	0	0	0	0	0	0			0.149762	0.149937	-0.0134285			0.533178	0.12803									No	No
P55194	SH3 domain-binding protein 1	Sh3bp1	S456	68.034	-1.44178	0.499996	MAVRERTEADLPKPTSPKVSRNPTETAASAE	-2.6879	-1.63701	-1.34931	8017100	6468400	14063000	2877600	1698700	1792900	6325300	6906800	8499400	9360100	8602300	9647100	2678800	1498500	1368600	2776400	2174700	1872700	-2.94399	-2.51941	0.00041068	-0.195238	0.0924653	-0.256094	0.168491	1.15511	0.099134	3.85337	1.88338	1	FALSE			1	FALSE	No	No
P55200	Histone-lysine N-methyltransferase 2A	Kmt2a	S3032	85.837		0.979466	DLTRNSGTPGLQVPVSPTVPVQNQKYVPSST			-2.3369	0	0	0	0	0	0	0	0	0	3598500	5383400	0	0	0	0	0	0	0			0.0390752						2.26848						Yes			No	Yes
P55937	Golgin subfamily A member 3	Golga3	S381	52.061	-2.14337	1	AQHQDQNQEANGEVRSRRDSICSSVSMESSL		-2.05555	-1.3328	5179100	0	0	0	0	0	4828100	0	0	9299900	0	0	0	0	0	0	0	0			0.673735	0.0878204	0.810568			1.24247	1.24247									No	No
P55937	Golgin subfamily A member 3	Golga3	S60	103.44	-0.515385	1	QDASVEVNRGFKEEGSPDRSSQVAICQNGQI	-1.29555	-0.410331	-0.667177	21123000	13529000	17518000	7913300	5325000	3762200	21354000	14000000	15920000	21711000	9859100	14990000	6173900	3682000	2207600	6245100	4298000	3099500	-1.88021	-1.55965	0.0207054	0.105054	-0.151792	-0.584661	-0.2641	1.69656	2.31708	11.3627	5.59765	4	FALSE			4	FALSE	No	No
P56183	Ribosomal RNA processing protein 1 homolog A	Rrp1	S434	265.56	5.00626	1	KKRLPKPQPQNKEAGSEAESSSADPGPGRKR	3.74761	4.87512	5.04229	63381000	61204000	57948000	23592000	15090000	12191000	55788000	58917000	54371000	67212000	36126000	62137000	5054300	2979900	2105500	4574500	1768100	1871000	1.27664	1.67157	0.00124266	-0.131144	0.0360211	-2.47097	-2.07603	0.743539	0.154561	11.6769	6.3912	3	TRUE			3	TRUE	No	No
P56212	cAMP-regulated phosphoprotein 19	Arpp19	S23	60.401	-2.23668	0.846036	AASAEEQKEMEDKVTSPEKAEEAKLKARYPH		-1.25265	-2.30926	9769700	3693800	0	0	0	0	14083000	7196500	0	7982500	3468100	0	0	0	0	0	0	0			0.3047	0.98403	-0.0725776			2.18531	1.33516									No	No
P56212	cAMP-regulated phosphoprotein 19	Arpp19	S62	105.65	-1.96184	0.999996	DFLRKRLQKGQKYFDSGDYNMAKAKMKNKQL		-2.23161	-2.96745	0	0	7430100	0	0	0	0	0	5939600	0	2809800	5246200	0	0	0	0	0	0			0.560802	-0.269775	-1.00561			1.24247	0.278588									No	No
P56395	Cytochrome b5	Cyb5a	S5	77.597	-6.86354	1	___________MAGQSDKDVKYYTLEEIQKH				20816000	0	14194000	0	0	0	0	0	0	0	0	0	0	0	0	0	0	0			0.0279469					2.38025	2.38025									No	No
P56812	Programmed cell death protein 5	Pdcd5	S119	217.66		1	EKKTTVKFNRRKVMDSDEDDADY________				0	0	0	0	0	0	0	0	0	0	0	0	0	0	0	0	0	0																		No	No
P56960	Exosome component 10	Exosc10	S321	71.98		0.99999	GCQEFAVDLEHHSYRSFLGLTCLMQISTRTE			-3.77116	0	0	0	0	0	0	0	0	0	0	1546000	0	0	0	0	0	0	0			0.458197						1.24247									No	No
P57016	Ladinin-1	Lad1	S328	156.72	2.67506	0.999894	QATTREPRGRALPDKSPPSSAEQSTPAPPTK	0.998349	2.42396	2.27661	521330000	467680000	447750000	208250000	189430000	32698000	231810000	201960000	222130000	297030000	198410000	242630000	93077000	83624000	14811000	96763000	86470000	16416000	-0.0537106	-0.642835	4.91351e-05	-0.251099	-0.398443	-1.05206	-1.64118	3.32071	4.27543	2.98999	3.06108	4	TRUE			4	TRUE	No	No
P57016	Ladinin-1	Lad1	S332	104.86		0.698068	REPRGRALPDKSPPSSAEQSTPAPPTKASRF	1.20038			0	0	0	0	0	114150000	0	0	0	0	0	0	0	0	45370000	0	0	58469000	0.126677	-0.316736	0.630005			-1.07371	-1.51712			1.24247	1.24247							No	No
P57016	Ladinin-1	Lad1	S518	51.643	-0.863549	0.931898	EVRKEASVTKRAQWGSKPSTSLDAEV_____		-0.703584	-0.566868	27508000	0	70840000	0	0	0	17901000	0	38216000	24976000	0	56802000	0	0	0	0	0	0			0.177498	0.159965	0.296682			0.817209	2.44382									No	No
P57016	Ladinin-1	Lad1	S521	174.24	-0.617882	0.749694	KEASVTKRAQWGSKPSTSLDAEV________	0.503196	-0.830978	-0.667849	0	38871000	61149000	79770000	0	0	0	19700000	28501000	0	21348000	45501000	29774000	0	0	33524000	0	0	-0.895609	-1.38411	0.894717	-0.213096	-0.0499675	-1.3988	-1.88731	2.25205	0.349443	1.24247	1.24247							No	No
[truncated: 6,503 more rows]

## Sheet: (B) Predicted Kinases
Kinase name	5 min	60 min	1 day	2 days
CDK2	86.17	28.95	81.55	89.71
ERK2	85.42	59.14	81.55	95.83
ERK3	72.89	52.21	58.78	60.89
p38a	72.89	56.56	68.45	74.49
ERK1	68.74	52.21	58.78	60.89
p38d	68.74	52.21	58.78	60.89
[truncated: 310 more rows]

## Sheet: (C) Annotation
Gene	original_id	Cluster_1	Cluster_2	Cluster_3	Cluster_4	Cluster_5	Cluster_6	Gene Symbol	Synonyms	Description	Biological Process (GO)	Cellular Component (GO)	Molecular Function (GO)	GO:0016071 mRNA metabolic process	GO:0030036 actin cytoskeleton organizatio	GO:0010608 posttranscriptional regulation	GO:0006323 DNA packaging	GO:0006368 transcription elongation from	GO:0048010 vascular endothelial growth fa	GO:0033044 regulation of chromosome organ	GO:0045104 intermediate filament cytoskel	GO:0071897 DNA biosynthetic process	GO:0000904 cell morphogenesis involved in	GO:0034330 cell junction organization	GO:0006974 cellular response to DNA damag	GO:0019058 viral life cycle	GO:0006402 mRNA catabolic process	GO:0033182 regulation of histone ubiquiti	GO:0043488 regulation of mRNA stability	GO:1900363 regulation of mRNA polyadenyla	GO:2000369 regulation of clathrin-depende	GO:0003401 axis elongation	GO:0022613 ribonucleoprotein complex biog	TotalEvidenceCount
[truncated: 493 more rows]

[truncated: 1 more sheets: (D) BP Enrichment]
