# Supplementary material for: Coordination between TGF-β cellular signaling and epigenetic regulation during epithelial to mesenchymal transition
Source: Epigenetics Chromatin. 2019 Feb 8;12:11. doi: 10.1186/s13072-019-0256-y (PMC6368739; doi:10.1186/s13072-019-0256-y)
Supplement: Supplementary file 4 — Additional file 4: Table S3. Quantification of histone modifications during EMT. (A) Relative abundance of histone peptides detected across three time points. (B) Deconvoluted single marks from table A. For simplicity, the relative abundance of single PTMs was extracted by summing all peptides carrying the given mark. Each day has three biological replicates, and each sample has three instrument replicates. For example, D0_1_2 means the second injection of first biological sample for Day 0. [file 13072_2019_256_MOESM4_ESM.xlsx]

## Sheet: (A) Total identified peptides
	Rative peptide abundance																											Average of relative peptide abundance
Peptide	D0_1_1	D0_1_2	D0_1_3	D0_2_1	D0_2_2	D0_2_3	D0_3_1	D0_3_2	D0_3_3	D1_1_1	D1_1_2	D1_1_3	D1_2_1	D1_2_2	D1_2_3	D1_3_1	D1_3_2	D1_3_3	D2_1_1	D2_1_2	D2_1_3	D2_2_1	D2_2_2	D2_2_3	D2_3_1	D2_3_2	D2_3_3	Day 0	Day 1	Day 2
TKQTAR(H3_3_8)
H3_3_8 unmod	0.862225	0.941904	0.881894	0.896109	0.880501	0.947499	0.909256	0.923132	0.937217	0.913298	0.957688	0.947746	0.865595	0.953697	0.914043	0.923984	0.966772	0.946495	0.922783	0.960944	0.949989	0.919258	0.954628	0.945154	0.909168	0.96	0.947859	0.90886	0.9332	0.941087
H3_3_8 K4me1	0.130084	0.047696	0.112588	0.063334	0.013643	0.025917	0.048254	0.015999	0.01566	0.073051	0.027118	0.045104	0.12508	0.038871	0.082423	0.06486	0.023147	0.047406	0.065078	0.023722	0.042465	0.067126	0.021262	0.047897	0.070555	0.01497	0.041255	0.052575	0.0576763	0.0438144
H3_3_8 K4me2	0.005241	0.006847	0.003704	0.027431	0.070459	0.017582	0.028289	0.040765	0.031948	0.008869	0.009503	0.004776	0.006178	0.004884	0.002438	0.007288	0.006534	0.003997	0.008061	0.009747	0.005144	0.008903	0.015457	0.004565	0.013345	0.016379	0.007454	0.0258073	0.00596211	0.009895
H3_3_8 K4me3	0.00245	0.003553	0.001813	0.013126	0.035397	0.009003	0.014201	0.020027	0.015175	0.004782	0.005655	0.002316	0.003147	0.002548	0.001096	0.003868	0.003548	0.002102	0.004078	0.005587	0.002402	0.004714	0.008653	0.002384	0.006932	0.008614	0.003432	0.0127494	0.00315089	0.00519956
H3_3_8 K4ac	0	0	0	0	0	0	0	7.7e-05	0	0	3.6e-05	5.8e-05	0	0	0	0	0	0	0	0	0	0	0	0	0	3.7e-05	0	8.55556e-06	1.04444e-05	4.11111e-06
KSTGGKAPR(H3_9_17)
H3_9_17 unmod	0.06815	0.004302	0.026892	0.024407	0.002398	0.00752	0.020377	0.003424	0.003028	0.039365	0.00405	0.020204	0.046853	0.004141	0.035943	0.031766	0.007868	0.025064	0.028655	0.001739	0.010633	0.029747	0.001532	0.018698	0.019895	0.002278	0.014733	0.0178331	0.0227271	0.0142122
H3_9_17 K9me1	0.053687	0.001023	0.005934	0.013667	0.001198	0.002401	0.012238	0.001097	0.001449	0.016551	0.001113	0.003978	0.020297	0.001464	0.009402	0.015004	0.001415	0.005019	0.010059	0.000448	0.001579	0.008272	0.000592	0.003204	0.008004	0.000855	0.002641	0.0102993	0.00752789	0.00396156
H3_9_17 K9me2	0.346577	0.425067	0.423804	0.381436	0.325918	0.416583	0.383767	0.36102	0.3867	0.409055	0.406858	0.430721	0.375938	0.413933	0.420753	0.373362	0.391696	0.398056	0.38818	0.405868	0.422363	0.390923	0.361315	0.399011	0.36443	0.347082	0.414556	0.38343	0.399944	0.388192
H3_9_17 K9me3	0.207029	0.25417	0.244809	0.261273	0.259304	0.259955	0.25156	0.261813	0.261133	0.219643	0.248034	0.254333	0.252457	0.265151	0.250123	0.261496	0.258142	0.248698	0.264945	0.286291	0.291269	0.273858	0.279367	0.282787	0.294921	0.293363	0.276156	0.251227	0.255931	0.282551
H3_9_17 K9ac	0.000764	0.000138	0.00042	9.8e-05	5.4e-05	0.000255	0.000121	4.8e-05	0.000111	0.000195	0.000122	0.00099	0.00024	0.000141	0.000723	0.00018	0.000176	0.000556	0.000151	9.8e-05	0.00023	0.000231	2.7e-05	0.000576	0.000241	5.5e-05	0.00043	0.000223222	0.000364333	0.000226556
H3_9_17 K14ac	0.032005	0.003227	0.0173	0.010332	0.001596	0.005495	0.007288	0.002216	0.002166	0.021813	0.00377	0.01297	0.022714	0.005437	0.023621	0.017067	0.005864	0.017447	0.012296	0.001424	0.00569	0.008569	0.000944	0.008686	0.007058	0.000934	0.007062	0.00906944	0.0134651	0.00585144
H3_9_17 K9me1K14ac	0.026401	0.000697	0.005123	0.005023	0.000674	0.001717	0.004821	0.000783	0.000759	0.008164	0.000591	0.002239	0.007338	0.000765	0.005476	0.005332	0.001203	0.00329	0.003258	0.000348	0.001089	0.002439	0.000342	0.002615	0.002287	0.000314	0.001952	0.00511089	0.00327689	0.00162711
H3_9_17 K9me2K14ac	0.175706	0.212367	0.194349	0.210951	0.288944	0.216684	0.226771	0.266796	0.244135	0.195229	0.238691	0.19244	0.19292	0.223237	0.182954	0.206557	0.237617	0.211117	0.195156	0.208937	0.17997	0.192524	0.243861	0.191536	0.205699	0.247391	0.192065	0.2263	0.208965	0.206349
H3_9_17 K9me3K14ac	0.07559	0.083062	0.07293	0.085296	0.11872	0.085653	0.086186	0.10018	0.097468	0.080259	0.092032	0.074722	0.07357	0.082723	0.064243	0.082115	0.093945	0.083399	0.091771	0.092524	0.082675	0.089375	0.109121	0.089005	0.092734	0.106846	0.086015	0.0894539	0.0820578	0.0933407
H3_9_17 K9acK14ac	0.001296	0.000316	0.001071	0.000775	6.7e-05	0.000281	0.000459	0.000182	0.000152	0.001128	0.0004	0.001119	0.001158	0.000445	0.001147	0.000959	0.000391	0.001152	0.000879	0.000187	0.000548	0.000722	0.000113	0.000663	0.000679	7.9e-05	0.000624	0.000511	0.00085	0.000499333
KSTGGKAPR(H3_9_17)
H3_9_17 S10ph	9.2e-05	0	2.4e-05	6e-05	0	0	1.9e-05	1e-06	0	0.000119	0	0	0.000126	8e-06	1.2e-05	6.1e-05	0	7e-06	7.7e-05	0	0	0.00012	0	6e-06	9.1e-05	0	0	2.17778e-05	3.23333e-05	3.26667e-05
H3_9_17 K9me1S10ph	0.000374	5e-06	3e-05	4.5e-05	5e-06	2e-05	2.7e-05	8e-06	7e-06	3.5e-05	5e-06	2.2e-05	5.2e-05	7e-06	6.1e-05	4.1e-05	8e-06	3.1e-05	1.1e-05	1e-06	3e-06	1.1e-05	1e-06	1.5e-05	1e-05	0	9e-06	5.78889e-05	2.64444e-05	6.77778e-06
H3_9_17 K9me2S10ph	0.002006	0.003637	0	0.001602	0.000519	0.001473	0.001007	0.000926	0.001079	0.002292	0.002168	0.002284	0.001365	0.001079	0.001401	0.001578	0	0.002166	0	0.001144	0.001334	0.000926	0.000519	0.001121	0.000926	0.000441	0.001123	0.001361	0.00133789	0.000837111
H3_9_17 K9me3S10ph	0	0.004478	0	0	0	0	0	0	0	0	0	0	0	0	0	0	0	0	0	0	0	0	0.000765	0	0	0	0	0.000497556	0	8.5e-05
H3_9_17 K9acS10ph	0	0	0	0	0	0	0	0	0	0	0	0	0	0	0	0	0	0	0	0	0	0	0	0	0	0	0	0	0	0
H3_9_17 S10phK14ac	0	0	0	0	0	0	0	0	0	0	0	0	0	0	0	0	0	0	0	0	0	0	0	0	0	0	0	0	0	0
H3_9_17 K9me1S10phK14ac	0.000447	8e-06	5.3e-05	6.2e-05	6e-06	6e-06	3.4e-05	1e-05	3e-06	7.6e-05	5e-06	6e-06	8.2e-05	9e-06	6.9e-05	6.7e-05	1.1e-05	3.9e-05	2.7e-05	0	2e-06	2.4e-05	1e-06	2.1e-05	2e-05	0	3e-06	6.98889e-05	3.5e-05	1.08889e-05
H3_9_17 K9me2S10phK14ac	0	0.002395	0	0	0	5e-06	0	0	0	0	3.5e-05	7.3e-05	0	0	0	0	0	0	0	0	0	0	0.000464	0	0	0	0	0.000266667	1.2e-05	5.15556e-05
H3_9_17 K9me3S10phK14ac	0	0.0021	0	0	0	0	0	0	0	0	0	0	0	0	0	0	0	0	0	0	0	0	0.000555	0	0	0	0	0.000233333	0	6.16667e-05
H3_9_17 K9acS10phK14ac	2e-05	0	0	6e-06	0	0	0	0	0	6e-06	0	0	0	0	0	0	0	0	0	0	0	0	0	0	0	0	0	2.88889e-06	0	0
KSTGGKAPR(H3_9_17)
H3_9_17 S10ac	0	0	1e-06	0	0	0	0	0	0	0	0	2e-06	0	0	0	0	0	0	0	0	0	0	0	0	0	0	0	1.11111e-07	2.22222e-07	0
H3_9_17 K9me1S10ac	0.000206	2e-06	1e-05	3.1e-05	2e-06	8e-06	3.2e-05	8e-06	8e-06	6e-06	0	8e-06	2.9e-05	0	2.3e-05	3.4e-05	4e-06	1.6e-05	1.2e-05	1e-06	2e-06	1e-06	6e-06	8e-06	9e-06	0	7e-06	3.41111e-05	1.4e-05	5.11111e-06
H3_9_17 K9me2S10ac	0	0	0	0	0	0	0	0	0	0	0	0	0	0	0	0	0	0	0	0	0	0	0	0	0	0	0	0	0	0
H3_9_17 K9me3S10ac	0.006504	0.001541	0.004539	0.003238	0.000284	0.000983	0.003346	0.000795	0.000812	0.003998	0.001011	0.002298	0.003199	0.000815	0.002439	0.002871	0.000834	0.002287	0.00304	0.000439	0.001487	0.001457	0.000188	0.001267	0.001938	0.000213	0.001613	0.00244911	0.00208822	0.00129356
H3_9_17 K9acS10ac	0	0	0	0	0	0	0	0	0	0	0	0	0	0	0	0	0	0	0	0	0	0	0	0	0	0	0	0	0	0
H3_9_17 S10acK14ac	0	0	0	0	0	0	0	0	0	0	0	0	0	0	0	0	0	0	0	0	0	0	0	0	0	0	0	0	0	0
H3_9_17 K9me2S10acK14ac	0.000137	0	5e-06	2.7e-05	0	0	4.8e-05	1e-06	0	3.3e-05	0	0	0	0	0	1.3e-05	0	0	0	0	0	0	0	0	0	1e-06	0	2.42222e-05	1.44444e-06	1.11111e-07
H3_9_17 K9me3S10acK14ac	0.003004	0.001465	0.002707	0.001669	0.000308	0.000962	0.0019	0.000693	0.000992	0.002032	0.001116	0.001592	0.001661	0.000645	0.00161	0.0015	0.000827	0.001654	0.001481	0.000551	0.001126	0.0008	0.000285	0.000782	0.001057	0.000149	0.001012	0.00152222	0.00134289	0.000804778
H3_9_17 K9acS10acK14ac	6e-06	0	0	2e-06	0	0	0	0	0	0	0	0	0	0	0	0	0	0	0	0	0	0	0	0	0	0	0	8.88889e-07	0	0
KQLATKAAR(H3_18_26)
H3_18_26 unmod	0.781321	0.829494	0.850472	0.767782	0.831807	0.898044	0.906287	0.81056	0.865022	0.755024	0.784831	0.854992	0.857472	0.810753	0.852185	0.685429	0.82672	0.872104	0.878025	0.834417	0.844343	0.830396	0.862932	0.84494	0.714667	0.832843	0.836947	0.837865	0.824723	0.831057
H3_18_26 K23me1	0.000661	0.000535	0.001378	0.000529	1e-06	0.000661	0.000154	2e-06	1e-06	0.000468	1e-06	0.000816	0.000301	1e-06	0.000743	0.000114	0.000156	0.000738	0.000113	2e-06	1e-06	0.000668	1e-06	0.002308	0.00066	1e-06	0.001089	0.000435778	0.000331444	0.000538111
H3_18_26 K18me1	0.003206	0.000669	0.001014	0.001386	0.000977	0.000866	0.000579	0.001545	0.00106	0.003222	0.001185	0.001032	0.001393	0.000835	0.001472	0.00185	0.001349	0.000908	0.003578	0.001627	0.001391	0.001706	0.000804	0.002304	0.00172	0.000914	0.001483	0.00125578	0.00151133	0.00172522
H3_18_26 K18me1K23me1	0	0	0	0	0	0	0	0	0	0	0	0	0	0	0	0	0	0	0	0	0	0	0	0	0	0	0	0	0	0
H3_18_26 K18ac	0.026586	0.025063	0.0183	0.047247	0.022423	0.012873	0.006297	0.027487	0.01842	0.017489	0.026407	0.008493	0.016381	0.023371	0.016359	0.037425	0.019183	0.014352	0.011467	0.018143	0.015539	0.035156	0.01644	0.016019	0.038688	0.01677	0.016855	0.022744	0.0192709	0.0205641
H3_18_26 K23ac	0.17875	0.137011	0.12099	0.173247	0.137497	0.082314	0.082268	0.152082	0.109366	0.213671	0.177763	0.112143	0.118735	0.156031	0.120929	0.265175	0.14463	0.105688	0.099196	0.13867	0.132727	0.126174	0.112295	0.127206	0.223133	0.141206	0.135526	0.130392	0.144477	0.137348
H3_18_26 K18acK23ac	0.009476	0.007227	0.007847	0.009809	0.007295	0.005242	0.004415	0.008325	0.006132	0.010126	0.009813	0.022524	0.005717	0.009009	0.008312	0.010006	0.007962	0.00621	0.007621	0.007141	0.005999	0.0059	0.007528	0.007223	0.021132	0.008267	0.0081	0.00730756	0.009686	0.00876789
KSAPATGGVKKPHR(H3_27_40)
H3_27_40 unmod	0.013604	0.001056	0.002423	0.010318	0.005228	0.003551	0.005556	0.002361	0.002892	0.00983	0.002102	0.004797	0.012366	0.003117	0.013909	0.018577	0.002067	0.007056	0.010459	0.000469	0.001566	0.009306	0.000832	0.001859	0.004509	0.00139	0.002798	0.005221	0.00827222	0.00368756
H3_27_40 K36me1	0.0048	0.000253	0.000333	0.000968	0.001217	0.000722	0.000222	0.00058	0.000533	4.6e-05	0.000354	0.000437	0.000124	0.004199	0.000966	2.1e-05	0.000717	0.000685	0.00032	0.000132	0.000191	0.003074	0.000484	0.00033	7e-05	0.000374	0.000756	0.00106978	0.000869222	0.000636778
H3_27_40 K27me1	0.026308	0.001188	0.002465	0.008046	0.006036	0.006627	0.0092	0.004982	0.004541	0.009181	0.001491	0.003431	0.012327	0.00421	0.008861	0.012254	0.003738	0.006643	0.002057	0.000567	0.001057	0.003082	0.001125	0.002158	0.004468	0.001667	0.002532	0.00771033	0.00611244	0.00207922
H3_27_40 K27me2	0.296776	0.188047	0.341815	0.359703	0.180738	0.247843	0.370911	0.169758	0.243345	0.31023	0.149815	0.261756	0.330364	0.172114	0.305431	0.350688	0.271429	0.260479	0.261864	0.093903	0.177661	0.276237	0.120753	0.224031	0.28546	0.084525	0.193945	0.266548	0.26266	0.190931
H3_27_40 K36me2	0.018104	0.002061	0	0.008266	0.004445	0.00493	0.006732	0.00375	0	0.014508	0	0.005713	0.011259	0.003056	0.008694	0.007135	0	0.010588	0.003827	0	0	0.003145	0	0	0.004462	0.001455	0	0.00536533	0.00558578	0.00143211
H3_27_40 K27me3	0.115566	0.090935	0.134899	0.151436	0.074398	0.101741	0.159676	0.07401	0.103798	0.135116	0.079306	0.121471	0.147285	0.080434	0.139344	0.16524	0.145493	0.117179	0.184783	0.060187	0.123856	0.199303	0.107203	0.154658	0.191615	0.057307	0.129395	0.111829	0.131171	0.134256
H3_27_40 K36me3	0.008508	0.003835	0.00705	0.003467	0.011846	0.007656	0.002607	0.011506	0.007479	0.006521	0.004906	0.00548	0.004511	0.007324	0.020071	0.002881	0.005153	0.012616	0.001183	0.001066	0.005365	0.00115	0.001428	0.011254	0.001628	0.00663	0.011312	0.007106	0.007125	0.00455733
H3_27_40 K27me2K36me1	0.130099	0.046919	0.080402	0.074464	0.033622	0.098153	0.055419	0.029941	0.05883	0.092142	0.035643	0.071808	0.077379	0.032939	0.072078	0.074637	0.007084	0.093413	0.082112	0.035556	0.042641	0.052788	0.030827	0.081272	0.056522	0.02942	0.076361	0.0675388	0.0607881	0.0541666
H3_27_40 K27me1K36me2	0.05003	0.004013	0.009572	0.010133	0.017365	0.015041	0.017248	0.016927	0.021453	0.016252	0.008902	0.016514	0.01358	0.009888	0.022338	0.008795	0	0.021929	0.00529	0.002492	0.006237	0.004605	0.003129	0.00483	0.004377	0.009249	0.003586	0.0179758	0.0119151	0.00486611
H3_27_40 K27me1K36me1	0.006063	0.000475	0.000752	0.005733	0.002182	0.00188	0.003325	0.001308	0.001627	0.004523	0.00065	0.001326	0.005157	0.00107	0.003243	0.006005	0.000813	0.002442	0.002456	0.000298	0.000498	0.002216	0.000561	0.001682	0.00291	0.000838	0.001046	0.00259389	0.00257356	0.00138944
H3_27_40 K27me3K36me1	0.033594	0.023601	0.02768	0.031111	0.016309	0.037199	0.021131	0.016665	0.027038	0.040516	0.019703	0.036891	0.036299	0.024289	0.040101	0.036609	0.008779	0.039282	0.045388	0.021273	0.020464	0.038366	0.013931	0.050406	0.041594	0.020996	0.046278	0.0260364	0.0319268	0.0331884
H3_27_40 K27me1K36me3	0.026096	0.001893	0.005055	0.005613	0.009709	0.008818	0.009246	0.009724	0.014253	0.00872	0.005137	0.009621	0.006965	0.005299	0.013195	0.004817	0	0.013006	0.003021	0.001435	0.00369	0.002818	0.00188	0.002935	0.002753	0.006679	0.002246	0.0100452	0.00678456	0.00305078
H3_27_40 K27me2K36me2	0.191244	0.467251	0.286168	0.244871	0.477534	0.344894	0.246547	0.477522	0.372864	0.244938	0.483672	0.322448	0.234879	0.457955	0.245602	0.214651	0.394234	0.291678	0.267398	0.524103	0.414234	0.271442	0.474176	0.311209	0.270032	0.518901	0.355789	0.345433	0.323613	0.378587
H3_27_40 K27me3K36me2	0.066123	0.166662	0.099648	0.081082	0.156964	0.11846	0.085849	0.176409	0.135787	0.103619	0.207173	0.13682	0.104376	0.192352	0.104357	0.09292	0.159973	0.121098	0.126921	0.257936	0.201525	0.129685	0.243141	0.149011	0.127193	0.25977	0.172839	0.120776	0.138443	0.185336
H3_27_40 K27ac	0.00023	3.9e-05	4.1e-05	4.6e-05	0	4e-06	1.6e-05	0	1e-05	0.000115	1.8e-05	3.3e-05	0.000132	4.3e-05	8.7e-05	0.000106	4.2e-05	9.1e-05	2.4e-05	1e-06	0	3e-05	8e-06	2.3e-05	2.6e-05	2e-05	6e-06	4.28889e-05	6.4e-05	1.53333e-05
KSAPATGGVKKPHR(H3_27_40)
H3_27_40 S28ph	4.9e-05	0	0	1e-06	0	0	0	0	0	1e-06	0	0	1.5e-05	0	1.1e-05	2e-06	0	0	0	0	0	1e-06	0	0	2e-06	0	0	5.55556e-06	3.11111e-06	3.33333e-07
H3_27_40 K27me1S28ph	0	0	0	0	0	0	0	0	0	0	0	0	0	0	0	0	0	0	0	0	0	0	0	0	0	0	0	0	0	0
H3_27_40 K27me2S28ph	0.000338	8.4e-05	0	0.000364	0.000114	0.00013	0.000218	0.000131	7.6e-05	0.00016	2.4e-05	8.9e-05	0.000181	3e-05	0.000148	0.000137	4.3e-05	0.000107	2.3e-05	7e-06	7e-06	5.2e-05	5e-06	2.9e-05	3.6e-05	6e-06	3.5e-05	0.000161667	8.68889e-05	2.22222e-05
H3_27_40 K27me3S28ph	0.000504	1.4e-05	5.9e-05	0.000132	0	0	0.000105	0	0	0.000256	1.3e-05	4.2e-05	0.000217	0	5.3e-05	0.000164	3.1e-05	4.1e-05	5.3e-05	0	6e-06	3.8e-05	7e-06	4.6e-05	4.6e-05	0	0	9.04444e-05	6.82222e-05	2.17778e-05
H3_27_40 K27me2S28phK36me2	0.000485	0.000964	0.000348	0.001439	0.000332	0.001501	0.000236	0.000811	0.002482	0.000265	0.000583	0.000523	0.000234	0.000959	0.000622	0.001314	0.000234	0.000656	0.001576	0.000192	0.000435	0.001227	0.000129	0.003618	0.000565	0	0.000265	0.000955333	0.000744556	0.000889667
H3_27_40 K27me3S28phK36me2	0.000128	0.000148	0.000139	6.1e-05	1e-06	0	4.3e-05	9.7e-05	6e-05	0.000209	0.000192	0.000272	8.8e-05	0.000339	8.4e-05	0.000157	6.2e-05	0.000347	5.1e-05	7.8e-05	0.000146	2.3e-05	7.4e-05	8.8e-05	7.3e-05	0	5.9e-05	7.52222e-05	0.000176889	6.57778e-05
H3_27_40 S28ac	0	0	0	0	0	0	0	0	0	0	0	0	0	0	0	0	0	0	0	0	0	0	0	0	0	0	0	0	0	0
H3_27_40 K27me2S28ac	3.3e-05	2e-06	0	0	0	0	1e-06	0	1e-06	1.6e-05	0	0	0	0	0	0	0	2e-06	0	0	0	0	0	2e-06	0	0	0	4.11111e-06	2.22222e-07	2.22222e-07
H3_27_40 K27me3S28ac	0.008201	0.00046	0.001055	0.001013	0.001844	0.000731	0.003398	0.003357	0.002826	0.001933	0.000286	0.000453	0.000964	0.000329	0.000688	0.001191	0.000108	0.000615	0.000567	0.000284	0.000358	0.000419	0.000281	0.000519	0.000502	0.000685	0.00055	0.00254278	0.000577889	0.000462778
H3_27_40 K27me3S28acK36me1	0.003118	0.0001	9.9e-05	0.001731	0.000117	0.000118	0.002311	0.000163	0.000106	0.000902	2.8e-05	7.4e-05	0.0013	5.4e-05	0.000119	0.001699	1e-06	4.6e-05	0.000626	2.2e-05	6.3e-05	0.000992	2.7e-05	3.9e-05	0.001156	8.6e-05	0.000202	0.000873667	0.000438556	0.000357
KSAPSTGGVKKPHR(H33_27_40)
H33_27_40 unmod	0.021092	0.001042	0.001457	0.02625	0.004231	0.003984	0.027888	0.002746	0.003226	0.01883	0.001975	0.002671	0.017482	0.002214	0.007001	0.02054	0.002702	0.003503	0.007677	0.000523	0.00106	0.003797	0.000627	0.00124	0.015523	0.001298	0.001481	0.0102129	0.00730722	0.00369178
H33_27_40 K36me1	0.006962	0.001992	0.001509	0.007735	0.002905	0.004306	0.00039	0.000821	0.002114	0.000723	0.001251	0.001793	0.000861	0.001665	0.004753	0.000446	0.001201	0.003219	0.000294	0.000476	0.000408	0.001906	0.001371	0.001131	0.000122	0.001027	0.000941	0.00319267	0.00172033	0.000852889
H33_27_40 K27me1	0.016765	0.002023	0.001774	0.007809	0.007859	0.006273	0.005671	0.002642	0.004171	0.002714	0.002219	0.002722	0.00572	0.00256	0.004817	0.003947	0.002408	0.004066	0.000771	0.000675	0.00059	0.001907	0.001109	0.000943	0.001816	0.00192	0.001661	0.00610967	0.00324778	0.00126578
H33_27_40 K27me2	0.248675	0.157953	0.236664	0.295668	0.120992	0.174017	0.226067	0.126272	0.184943	0.218495	0.164233	0.23177	0.272824	0.112544	0.250651	0.286359	0.26711	0.220537	0.234236	0.05607	0.15557	0.259048	0.128776	0.129151	0.2362	0.05294	0.147165	0.196806	0.226696	0.155462
H33_27_40 K36me2	0.009648	4.2e-05	0	0.001925	0.001485	0.00255	0.002284	0	0	0.003137	0	0.005506	0.001075	0.004428	0.008388	0.005093	0	0.008402	0.001905	0	0	0.000769	0	0	0.00187	0.000194	0	0.00199267	0.00386633	0.000526444
H33_27_40 K27me3	0.075024	0.092696	0.10052	0.07801	0.060864	0.077818	0.079662	0.09408	0.080682	0.100611	0.109083	0.130109	0.114506	0.049496	0.124778	0.08934	0.13509	0.111311	0.085258	0.046118	0.124076	0.086894	0.099468	0.09364	0.094165	0.050307	0.095618	0.0821507	0.105441	0.0861716
H33_27_40 K36me3	0.004052	5.2e-05	0.004462	0.003429	6.1e-05	0.003418	0.00353	6.5e-05	5.7e-05	0.004683	0.002387	0.005549	0.0056	6.5e-05	0.000108	0.003263	5e-05	7.3e-05	0.002627	0.001564	0.001243	0.002978	0.000748	0.000701	0.003125	0.002172	0.001526	0.00212511	0.00219133	0.00185378
H33_27_40 K27me2K36me1	0.098604	0.052106	0.051857	0.083392	0.053393	0.056565	0.06921	0.06466	0.05744	0.089037	0.050475	0.073638	0.105797	0.064644	0.107879	0.098015	0.046308	0.072643	0.081571	0.012916	0.022	0.065148	0.013918	0.028979	0.084248	0.022328	0.031065	0.0652474	0.0778856	0.0402414
H33_27_40 K27me1K36me2	0.055764	0.005071	0.012755	0.009726	0.02675	0.017517	0.019396	0.02742	0.039783	0.019436	0.007456	0.014197	0.016042	0.007904	0.021813	0.015194	0	0.012958	0.006314	0.004494	0.006715	0.006417	0.005338	0.011014	0.006849	0.012403	0.010336	0.023798	0.0113198	0.00776444
H33_27_40 K27me1K36me1	0.007336	0.000421	0.000788	0.001494	0.002114	0.00296	0.002673	0.001338	0.001761	0.001459	0.000665	0.001259	0.00308	0.000955	0.002839	0.007149	0.000889	0.00186	0.00116	0.000275	0.000458	0.00074	0.000431	0.001106	0.001742	0.000545	0.000818	0.00232056	0.00220622	0.000808333
H33_27_40 K27me3K36me1	0.024386	0.012742	0.013122	0.018366	0.015306	0.012006	0.017701	0.014088	0.009033	0.023913	0.014184	0.023729	0.029348	0.018406	0.028527	0.027029	0.01077	0.019443	0.025459	0.004659	0.007708	0.020551	0.005237	0.011562	0.02614	0.008579	0.010792	0.0151944	0.0218772	0.0134097
H33_27_40 K27me1K36me3	0.033228	0.003424	0.008161	0.005936	0.026414	0.01011	0.011161	0.031365	0.028504	0.013075	0.009034	0.008389	0.011255	0.004893	0.014417	0.010678	0	0.009948	0.004522	0.003073	0.004354	0.004533	0.003844	0.008171	0.004584	0.009221	0.007495	0.0175892	0.00812622	0.005533
H33_27_40 K27me2K36me2	0.320976	0.436424	0.43343	0.372399	0.451191	0.431174	0.433953	0.400687	0.369636	0.401139	0.26558	0.278746	0.374915	0.463422	0.310966	0.34733	0.356701	0.333594	0.426833	0.557806	0.415531	0.420983	0.474122	0.533744	0.388776	0.508477	0.473156	0.405541	0.350899	0.466603
H33_27_40 K27me3K36me2	0.064447	0.232901	0.130427	0.082589	0.224072	0.195024	0.094958	0.231739	0.215084	0.097891	0.370059	0.217531	0.037655	0.265296	0.110287	0.081427	0.176454	0.194917	0.118438	0.310694	0.258978	0.122058	0.26458	0.176974	0.1328	0.327509	0.216116	0.163471	0.174674	0.214239
H33_27_40 K27ac	0.000878	7.4e-05	0.000349	0.0002	0	0	0.0001	0	0	0.000198	1.1e-05	0.000567	0.000195	5e-05	0.000456	0.000172	0	0.000515	0.000126	4e-05	0	9.2e-05	0	0.000166	0.000113	0	1.6e-05	0.000177889	0.000232444	6.14444e-05
KSAPSTGGVKKPHR(H33_27_40)
H33_27_40 S28ph	0	0	0	1e-06	0	0	0	0	0	5e-06	0	0	0	0	0	0	0	0	0	0	0	2e-06	0	0	0	0	0	1.11111e-07	0	2.22222e-07
H33_27_40 K27me1S28ph	0	0	0	0	0	0	0	0	0	0	0	0	0	0	0	0	0	0	0	0	0	0	0	0	0	0	0	0	0	0
H33_27_40 K27me2S28ph	0.000717	3.8e-05	0	0.000213	0	0	0.000287	0	0	0.000332	0	0	0.0002	0	0	0.000143	0	0	2.1e-05	0	0	6e-06	0	0	0	0	0	0.000139444	4.04444e-05	3e-06
H33_27_40 K27me3S28ph	0	0	8.2e-05	0	0	0	0	0	0	0	2.7e-05	0	9e-06	3.4e-05	1.1e-05	0	0	5e-05	0	0	2e-06	8e-06	0	5.6e-05	0	0	1.3e-05	9.11111e-06	1.45556e-05	8.77778e-06
H33_27_40 K27me2S28phK36me2	0.001861	0.000262	0.000521	0.001109	0	0	0.000241	0	0	0.000291	0.00055	0	0.000253	0.000768	0	0.000321	0	0.000713	0.000529	0	0.00028	0.000534	0	6.8e-05	0	0	0	0.000443778	0.000348222	0.000156778
H33_27_40 K27me3S28phK36me2	0	0	0	0	0	0	0	0	0	0	7.2e-05	0	6e-06	9.4e-05	0.000151	0	0	0.000531	0	0	8.8e-05	0	0	0.000144	0	0	0	0	9.48889e-05	2.57778e-05
H33_27_40 S28ac	0	0	3e-05	7.9e-05	0	0	0.000101	0	1.6e-05	1.6e-05	2e-06	0	0.000374	0	0.000139	0	0	7e-06	4e-06	3e-06	2.3e-05	1.1e-05	0	1.6e-05	2e-05	2e-06	7.2e-05	2.51111e-05	5.84444e-05	1.67778e-05
H33_27_40 K27me2S28ac	0	0	0	0	0	0	0	0	1.9e-05	1e-05	0	0	0	0	0	0	0	0	6e-06	0	0	0	0	0	0	0	0	2.11111e-06	6.66667e-07	6.66667e-07
H33_27_40 K27me3S28ac	0.003636	0.000623	0.001392	0.002404	0.002362	0.001798	0.003871	0.002054	0.002788	0.002587	0.000725	0.001214	0.001778	0.000554	0.001544	0.002908	0.000318	0.001425	0.001518	0.000377	0.00066	0.001082	0.000399	0.000962	0.000989	0.000807	0.001133	0.00232533	0.00133156	0.000880778
H33_27_40 K27me3S28acK36me1	0.005948	0.000115	0.000699	0.001266	0	0.000482	0.000856	2.2e-05	0.000742	0.00142	1.3e-05	0.000611	0.001024	9e-06	0.000474	0.000645	0	0.000284	0.000732	0.000238	0.000256	0.000536	3.2e-05	0.000233	0.000917	0.000274	0.000595	0.00112556	0.000421333	0.000423667
YRPGTVALR(H3_41_49)
H3_41_49 unmod	1	1	0.999996	1	0.99998	1	1	0.999985	0.999973	1	0.99998	1	1	0.999986	0.99989	1	0.999981	0.999949	1	1	0.999995	1	0.999799	1	1	0.99998	0.999992	0.999993	0.999976	0.999974
H3_41_49 Y41ph	0	0	4e-06	0	2e-05	0	0	1.5e-05	2.7e-05	0	2e-05	0	0	1.4e-05	0.00011	0	1.9e-05	5.1e-05	0	0	5e-06	0	0.000201	0	0	2e-05	8e-06	7.33333e-06	2.37778e-05	2.6e-05
YQKSTELLIR(H3_54_63)
H3_54_63 unmod	0.055092	0.650361	0.736061	0.18959	0.927513	0.95146	0.273929	0.903411	0.94986	0.090369	0.843327	0.664373	0.160147	0.887238	0.871211	0.251849	0.833344	0.98917	0.223217	0.863761	0.686346	0.391395	0.930594	0.890315	0.347001	0.95414	0.81077	0.626364	0.635986	0.677504
H3_54_63 K56me1	0	0	0	0	0	0	0	0	0	0	0	0	0	0	0	0	0	0	0	0	0	0	0	0	0	0	0	0	0	0
H3_54_63 K56me2	0.944908	0.349639	0.263939	0.81041	0.072487	0.04854	0.726071	0.096589	0.05014	0.909631	0.156673	0.335627	0.835204	0.112762	0.128789	0.748151	0.166656	0.01083	0.776783	0.136239	0.313654	0.608505	0.069406	0.109295	0.652999	0.04586	0.18923	0.373636	0.363497	0.322441
H3_54_63 K56me3	0	0	0	0	0	0	0	0	0	0	0	0	0	0	0	0	0	0	0	0	0	0	0	0	0	0	0	0	0	0
H3_54_63 K56ac	0	0	0	0	0	0	0	0	0	0	0	0	0.004649	0	0	0	0	0	0	0	0	0.0001	0	0.000389	0	0	0	0	0.000516556	5.43333e-05
EIAQDFKTDLR(H3_73_83)
H3_73_83 unmod	0.420557	0.795729	0.575804	0.682812	0.761195	0.646782	0.835348	0.783597	0.851581	0.757226	0.766247	0.747333	0.65453	0.826772	0.752587	0.8636	0.82866	0.824397	0.343236	0.52243	0.723834	0.454073	0.751535	0.869375	0.65946	0.662933	0.629588	0.705934	0.734151	0.624052
H3_73_83 K79me1	0.00135	0.048273	0.030473	0.024014	0.045221	0.03261	0.009498	0.054024	0.049418	0.006086	0.044367	0.036153	0.015252	0.038434	0.022131	0.01042	0.03596	0.041001	0.006192	0.045924	0.03726	0.005637	0.06326	0.03607	0.013588	0.055912	0.033929	0.0327646	0.0277678	0.0330858
H3_73_83 K79me2	0.56192	0.091964	0.370651	0.247795	0.113933	0.294012	0.133913	0.082494	0.038249	0.214191	0.118348	0.174525	0.282387	0.057774	0.205204	0.106136	0.073604	0.098392	0.626309	0.387402	0.205433	0.519419	0.099732	0.0702	0.307067	0.206578	0.310253	0.214992	0.193631	0.303599
H3_73_83 K79me3	0.000578	0	0	0.000434	0	0	0	0	0	0	0	0	0	0	0	0	0	0	0	0	0	0.000632	0	0	0	0	0	0.000112444	0	7.02222e-05
H3_73_83 K79ac	0.015595	0.064034	0.023072	0.044946	0.079651	0.026596	0.021241	0.079885	0.060752	0.022496	0.071037	0.041989	0.047831	0.07702	0.020078	0.019843	0.061775	0.036209	0.024263	0.044243	0.033473	0.020239	0.085472	0.024354	0.019886	0.074578	0.02623	0.0461969	0.0444494	0.0391931
VTIMPKDIQLAR(H3_117_128)
H3_117_128 unmod	1	1	1	1	1	1	1	1	1	1	1	1	1	1	0.999461	1	1	1	1	1	1	1	1	1	1	1	1	1	0.99994	1
H3_117_128 K122ac	0	0	0	0	0	0	0	0	0	0	0	0	0	0	0.000539	0	0	0	0	0	0	0	0	0	0	0	0	0	5.98889e-05	0
GKGGKGLGKGGAKR(H4_4_17)
H4_4_17 unmod	0.470788	0.552106	0.462217	0.362415	0.679405	0.598773	0.416927	0.670611	0.603452	0.349243	0.547619	0.528904	0.225303	0.510244	0.549709	0.503581	0.51599	0.485321	0.20523	0.483568	0.429613	0.356335	0.512125	0.398221	0.533067	0.562918	0.480643	0.535188	0.452433	0.440191
H4_4_17 K5ac	0.017042	0.010317	0.012308	0.004787	0.007562	0.01007	0.008651	0.008528	0.011514	0.016431	0.014435	0.089187	0.016725	0.012574	0.012395	0.020329	0.01185	0.014696	0.020394	0.01073	0.008624	0.008715	0.010182	0.008682	0.005926	0.010162	0.007702	0.0100866	0.0236206	0.0101241
H4_4_17 K8ac	0.027624	0.015758	0.018205	0.011052	0.012043	0.015877	0.018003	0.012816	0.017352	0.021622	0.015805	0.089187	0.024309	0.015593	0.014951	0.02422	0.01484	0.017957	0.030551	0.014491	0.012569	0.014615	0.014801	0.013186	0.010931	0.013774	0.011519	0.0165256	0.0274903	0.0151597
H4_4_17 K12ac	0.026864	0.016036	0.019792	0.007648	0.01085	0.014889	0.010637	0.012345	0.017317	0.020027	0.0182	0.089187	0.021151	0.016574	0.017674	0.026765	0.0171	0.021259	0.03515	0.01679	0.015473	0.014078	0.017518	0.014356	0.006385	0.014074	0.012528	0.0151531	0.0292289	0.0162613
H4_4_17 K16ac	0.360225	0.351203	0.422877	0.57317	0.247393	0.304531	0.496301	0.252576	0.292139	0.492299	0.30842	0.089187	0.583504	0.328468	0.291404	0.353813	0.332068	0.334599	0.648902	0.4096	0.446576	0.530634	0.366297	0.500497	0.393908	0.319536	0.402476	0.366713	0.363374	0.446492
H4_4_17 K5acK8ac	0.003053	0.002135	0.002058	0.001137	0.001339	0.001475	0.001531	0.00091	0.001851	0.00199	0.002957	0.016259	0.003203	0.002921	0.002724	0.001147	0.001933	0.002642	0.001266	0.001459	0.002463	0.001504	0.001509	0.00141	0.001243	0.001771	0.001615	0.001721	0.00389467	0.00158222
H4_4_17 K5acK12ac	0.004754	0.003905	0.003741	0.001602	0.002563	0.002668	0.002031	0.001854	0.003251	0.004083	0.007819	0.016259	0.007585	0.008673	0.006154	0.003852	0.006367	0.006524	0.002526	0.003988	0.004376	0.002199	0.004121	0.002923	0.001997	0.004104	0.003429	0.00292989	0.00730656	0.00329589
H4_4_17 K5acK16ac	0.012311	0.006026	0.007754	0.005887	0.005538	0.007488	0.006635	0.005916	0.007908	0.015329	0.013393	0.016259	0.018466	0.016304	0.016273	0.010706	0.01312	0.018003	0.0077	0.008373	0.011275	0.010208	0.010098	0.0081	0.007202	0.01033	0.011463	0.00727367	0.0144693	0.00941656
H4_4_17 K8acK12ac	0.001549	0.000754	0.000697	0.000481	0.000365	0.000424	0.000541	0.000337	0.00065	0.000252	7.8e-05	0.016259	0.001589	0.001082	0.000774	0.000786	0.000797	0.001176	0.000986	0.000985	0.001247	0.000758	0.000965	0.000474	0.000468	0.000811	0.00061	0.000644222	0.00261411	0.000811556
H4_4_17 K8acK16ac	0.026315	0.015168	0.018327	0.013566	0.01299	0.016961	0.017094	0.012965	0.0174	0.027725	0.0228	0.016259	0.031135	0.028815	0.02766	0.018498	0.025119	0.031663	0.014071	0.015592	0.020781	0.018068	0.020839	0.014713	0.013807	0.020122	0.022089	0.016754	0.0240022	0.0177869
H4_4_17 K12acK16ac	0.032938	0.018108	0.02198	0.014285	0.015941	0.020692	0.016585	0.01516	0.02097	0.034079	0.033198	0.016259	0.045757	0.044414	0.045243	0.025996	0.03264	0.046804	0.021238	0.024417	0.03466	0.028417	0.028238	0.024947	0.018785	0.029377	0.031422	0.0196288	0.0346166	0.0268334
H4_4_17 K5acK8acK12ac	0.001802	0.001063	0.000905	0.000381	0.000385	0.000626	0.000419	0.000737	0.000783	0.001154	0.001336	0.003288	0.002537	0.000982	0.000942	0.000463	0.00295	0.001115	0.000321	0.000441	0.000647	0.000793	0.00067	0.000712	0.000425	0.000891	0.000861	0.000789	0.00154822	0.000640111
H4_4_17 K5acK8acK16ac	0.002879	0.001367	0.001717	0.000337	0.000795	0.001158	0.000378	0.001047	0.001043	0.001569	0.002292	0.003288	0.002012	0.002063	0.002296	0.001121	0.003492	0.003537	0.001249	0.001716	0.002085	0.001337	0.002388	0.002306	0.000616	0.002162	0.002556	0.00119122	0.00237222	0.00182389
H4_4_17 K5acK12acK16ac	0.003091	0.001798	0.001872	0.000301	0.000884	0.001344	0.000371	0.00117	0.001355	0.002368	0.004253	0.003288	0.003985	0.004074	0.004078	0.001381	0.009393	0.005216	0.001112	0.002381	0.00233	0.002117	0.003638	0.002851	0.000723	0.003283	0.003643	0.001354	0.00408667	0.00245311
H4_4_17 K8acK12acK16ac	0.00577	0.002813	0.003204	0.000587	0.001734	0.002129	0.000682	0.002169	0.001822	0.002722	0.004515	0.003288	0.003888	0.004019	0.004432	0.001766	0.009296	0.006207	0.001894	0.003215	0.003533	0.002734	0.00458	0.004173	0.001064	0.004276	0.004797	0.00232333	0.00436722	0.00336289
H4_4_17 K5acK8acK12acK16ac	0.002996	0.001444	0.002346	0.002366	0.000211	0.000895	0.003214	0.000861	0.001193	0.009107	0.002879	0.003642	0.00885	0.0032	0.00329	0.005575	0.003046	0.003282	0.007409	0.002254	0.003746	0.007489	0.002031	0.002448	0.003455	0.002409	0.002647	0.00172511	0.00457478	0.00376533
KVLR(H4_20_23)
H4_20_23 unmod	0.055711	0.003002	0.014059	0.016523	0.003313	0.010622	0.022548	0.004694	0.006325	0.034837	0.005414	0.01633	0.052622	0.007575	0.034248	0.040789	0.009446	0.02198	0.007671	0.001091	0.003232	0.007886	0.001144	0.007328	0.004967	0.001166	0.006817	0.0151997	0.0217861	0.00458911
H4_20_23 K20me1	0.013102	0.00048	0.001955	0.009163	0.001666	0.002736	0.007157	0.002045	0.001624	0.015446	0.002571	0.005257	0.017582	0.002935	0.014393	0.007925	0.005302	0.00979	0.004883	0.000664	0.001268	0.00839	0.000737	0.004535	0.005745	0.001171	0.004197	0.00443644	0.00784867	0.00351
H4_20_23 K20me2	0.891159	0.952688	0.934223	0.928815	0.934327	0.942011	0.92766	0.942793	0.947279	0.901103	0.937939	0.927444	0.880167	0.934239	0.898988	0.901882	0.933611	0.919853	0.92682	0.928786	0.928598	0.919514	0.921147	0.92193	0.929047	0.917203	0.920766	0.933439	0.917883	0.923757
H4_20_23 K20me3	0.039766	0.043821	0.049708	0.045367	0.06069	0.044589	0.042489	0.050456	0.044768	0.047909	0.054003	0.050769	0.049236	0.055213	0.052168	0.049073	0.051599	0.048269	0.060587	0.069459	0.066898	0.064157	0.076971	0.066176	0.060165	0.08046	0.068194	0.0468504	0.0523241	0.0681186
H4_20_23 K20ac	0.000263	1e-05	5.5e-05	0.000131	5e-06	4.1e-05	0.000147	1.2e-05	4e-06	0.000706	7.2e-05	0.0002	0.000394	3.8e-05	0.000202	0.000331	4.2e-05	0.000108	3.9e-05	0	5e-06	5.4e-05	1e-06	3.1e-05	7.6e-05	0	2.6e-05	7.42222e-05	0.000158444	2.57778e-05
RGGVKR(H4_40_45)
H4_40_45 unmod	0.999644	0.999688	0.999678	0.999552	0.999591	0.999762	0.999446	0.999621	0.999664	0.99913	0.999654	0.999683	0.999259	0.999453	0.999471	0.999215	0.999359	0.999584	0.998994	0.99955	0.999558	0.998889	0.998824	0.999429	0.999015	0.999245	0.998995	0.999627	0.999408	0.999167
H4_40_45 K44ac	0.000356	0.000312	0.000322	0.000448	0.000409	0.000238	0.000554	0.000379	0.000336	0.00087	0.000346	0.000317	0.000741	0.000547	0.000529	0.000785	0.000641	0.000416	0.001006	0.00045	0.000442	0.001111	0.001176	0.000571	0.000985	0.000755	0.001005	0.000372667	0.000592	0.000833444
KAAGGAKR(H14_25_32)
H14_25_32 unmod	0.98119	0.940641	0.955003	0.987618	0.904534	0.919546	0.989189	0.908862	0.895732	0.951674	0.952679	0.948162	0.950679	0.953103	0.931599	0.989185	0.94597	0.952967	0.965278	0.957665	0.981976	0.986429	0.928341	0.946664	0.977002	0.947403	0.966785	0.942479	0.954402	0.961949
H14_25_32 K25me1	0.007589	0.038675	0.032632	0.003554	0.086747	0.06672	0.002822	0.081644	0.095087	0.039128	0.031214	0.039937	0.04166	0.030042	0.052077	0.003101	0.027074	0.032511	0.024503	0.024138	0.002357	0.004769	0.026233	0.019773	0.014441	0.038974	0.022759	0.0461633	0.0313466	0.0197719
H14_25_32 K25me2	0.000241	0	0.000123	0.00031	0	0	0.000377	0.00033	0	0.000148	0.000112	0	0	0	0	0	0	0	3.2e-05	0	0	0.000183	0	0	0.000157	0	0	0.000153444	1.6e-05	4.13333e-05
H14_25_32 K25me3	0	0	0	0	0.000783	0.00327	0	0	0	0	0	0	0	0.004589	0.006214	0	0.016286	0.004769	0	0	0	0	0.030023	0.023022	0	0	0.000475	0.000450333	0.00353978	0.00594667
H14_25_32 K25ac	0.002812	0.009647	0.006272	0.001764	0.003002	0.006132	0.001343	0.001777	0.005286	0.001055	0.008518	0.000869	0.001618	0.006282	0.005998	0.00235	0.005536	0.005616	0.002485	0.009996	0.008404	0.001584	0.008853	0.005768	0.00193	0.006509	0.005362	0.00422611	0.00436356	0.00565456
H14_25_32 K31ac	0.008168	0.011038	0.005969	0.006753	0.004933	0.004332	0.006268	0.007387	0.003895	0.007996	0.007477	0.011032	0.006044	0.005984	0.004112	0.005365	0.005135	0.004137	0.007702	0.0082	0.007263	0.007034	0.006549	0.004773	0.006471	0.007114	0.004619	0.006527	0.006332	0.00663611
KASGPPVSELITKAVAASKER(H12_33_53)
H12_33_53 unmod	1	0	0	0	0	0	0	0	0	0	0	0	0	0	0	0	0	0	0	0	0	0	0	0	0	0	0	0.111111	0	0
H12_33_53 K33me1	0	0	0	0	0	0	0	0	0	0	0	0	0	0	0	0	0	0	0	0	0	0	0	0	0	0	0	0	0	0
H12_33_53 K33me2	0	0	0	0	0	0	0	0	0	0	0	0	0	0	0	0	0	0	0	0	0	0	0	0	0	0	0	0	0	0
H12_33_53 K33me3	0	0	0	0	0	0	0	0	0	0	0	0	0	0	0	0	0	0	0	0	0	0	0	0	0	0	0	0	0	0
H12_33_53 K33ac	0	0	0	0	0	0	0	0	0	0	0	0	0	0	0	0	0	0	0	0	0	0	0	0	0	0	0	0	0	0
H12_33_53 S40ac	0	0	0	0	0	0	0	0	0	0	0	0	0	0	0	0	0	0	0	0	0	0	0	0	0	0	0	0	0	0
KATGPPVSELITKAVSASKER(H15_33_53)
H15_33_53 unmod	0.991019	1	1	1	1	0.991894	0.925451	0.998969	1	1	0.990519	0.963075	1	0.974985	0.999581	0.986091	0.994659	0.999827	1	0.993663	1	1	1	1	0.991345	1	0.996374	0.989704	0.98986	0.997931
H15_33_53 K33me1	0	0	0	0	0	0	0	0	0	0	0	0	0	0	0	0	0	0	0	0	0	0	0	0	0	0	0	0	0	0
H15_33_53 K33me2	0.001817	0	0	0	0	0.007048	0.074549	0	0	0	0.009481	0.036925	0	0.025015	0	0	0.005341	0	0	0.006337	0	0	0	0	0.008655	0	0	0.00926822	0.00852911	0.00166578
H15_33_53 K33me3	0.007164	0	0	0	0	0.001058	0	0	0	0	0	0	0	0	0.000419	0.013909	0	0.000173	0	0	0	0	0	0	0	0	0	0.000913556	0.00161122	0
H15_33_53 K33ac	0	0	0	0	0	0	0	0.001031	0	0	0	0	0	0	0	0	0	0	0	0	0	0	0	0	0	0	0.003626	0.000114556	0	0.000402889
H15_33_53 S40ac	0	0	0	0	0	0	0	0	0	0	0	0	0	0	0	0	0	0	0	0	0	0	0	0	0	0	0	0	0	0
unmod(H1_1_35)
H1_1_35 H11.SETAPVAQAASTATEKPAAAKKTKKPAKAAAPR	0	0	0	0	0	0	0	0	0	0	0	0	0	0	0	0	0	0	0	0	0	0	0	0	0	0	0	0	0	0
H1_1_35 H12.SEAAPAAPAAAPPAEKAPAKKKAAKKPAGVR	0	0	0	0	0	0	0	0	0	0	0	0	0	0	0	0	0	0	0	0	0	0	0	0	0	0	0	0	0	0
H1_1_35 H13.SETAPAAPAAPAPVEKTPVKKKAKKTGAAAGKR	0.519501	0.913131	0.209965	0.948927	0.111714	0.041199	0.956602	1	0	0.946842	0	0.099627	0.933083	0.544017	0.037016	0.685511	0.241366	0.065784	0.966643	0	0.665852	0.951053	1	0.11316	0.972567	1	0.621765	0.522338	0.397005	0.699004
H1_1_35 H14.SETAPAAPAAPAPAEKTPVKKKAR	0.480499	0.086869	0.790035	0.051073	0.888286	0.958801	0.043398	0	1	0.053158	1	0.900373	0.066917	0.455983	0.962984	0.314489	0.758634	0.934216	0.033357	0	0.334148	0.048947	0	0.88684	0.027433	0	0.378235	0.477662	0.602995	0.189884
H1_1_35 H15.SETAPAETAAPAPVEKSPAKKKTTKKAGAAKR	0	0	0	0	0	0	0	0	0	0	0	0	0	0	0	0	0	0	0	0	0	0	0	0	0	0	0	0	0	0
unmod(H1_54_81)
H1_54_81 H11.SGVSLAALKKSLAAAGYDVEKNNSR	0	0	0	0	0	0	0	0	0	0	0	0	0	0	0	0	0	0	0	0	0	0	0	0	0	0	0	0	0	0
H1_54_81 H1v234.SGVSLAALKKALAAAGYDVEKNNSR	0.313787	0.265728	0	0.388373	0.27271	0	0.178637	0.234755	0.020314	0.355022	0.168058	0	0.134564	0.270954	0.007792	0.310491	0	0	0.560937	0.397354	0.110209	0.059941	0.262252	0.012637	0	0.273817	0	0.186034	0.161422	0.18635
H1_54_81 H15.GGVSLPALKKALAAGGYDVEKNNSR	0.686213	0.734272	1	0.611627	0.72729	1	0.821363	0.765245	0.979686	0.644978	0.831942	1	0.865436	0.729046	0.992208	0.689509	1	1	0.439063	0.602646	0.889791	0.940059	0.737748	0.987363	1	0.726183	1	0.813966	0.838578	0.81365
H1_54_81 H1T.AGMSLAALKKALAAAGYDVEKNNSR	0	0	0	0	0	0	0	0	0	0	0	0	0	0	0	0	0	0	0	0	0	0	0	0	0	0	0	0	0	0
KGNYAER(H2A1_36_42)
H2A1_36_42 unmod	0.97409	0.634498	0.942958	0.953349	0.843264	0.897122	0.960371	0.903877	0.89325	0.935621	0.621148	0.892783	0.955228	0.774255	0.957014	0.940733	0.794916	0.923439	0.964424	0.724613	0.885011	0.942836	0.751883	0.923226	0.938378	0.751698	0.911339	0.889198	0.869327	0.865934
H2A1_36_42 K36ac	0.020857	0.363689	0.05651	0.0452	0.154732	0.101383	0.037672	0.095348	0.105019	0.061554	0.376853	0.104529	0.038975	0.221246	0.040649	0.055355	0.202391	0.074676	0.034797	0.275088	0.114406	0.055354	0.245827	0.075542	0.06128	0.247488	0.087539	0.108934	0.127719	0.133036
H2A1_36_42 Y39ac	0.005052	0.001814	0.000532	0.001451	0.002004	0.001495	0.001957	0.000775	0.001732	0.002824	0.001999	0.002687	0.005797	0.004498	0.002337	0.003912	0.002693	0.001885	0.000779	0.0003	0.000583	0.00181	0.002289	0.001232	0.000342	0.000814	0.001122	0.001868	0.00295411	0.00103011
KGNYSER(H2A3_36_42)
H2A3_36_42 unmod	0.998702	0.999723	0.999875	0.999349	0.999715	0.99995	0.999602	0.999951	0.999896	0.999416	0.999991	1	0.999416	0.999981	0.999797	0.999595	0.99986	0.999928	0.999965	1	1	0.998516	0.999754	0.999985	0.999955	1	1	0.99964	0.999837	0.999797
H2A3_36_42 K36ac	0.001298	0.000277	0.000125	0.000651	0.000285	5e-05	0.000398	4.9e-05	0.000104	0.000584	9e-06	0	0.000584	1.9e-05	0.000203	0.000405	0.00014	7.2e-05	3.5e-05	0	0	3.3e-05	0.000246	1.5e-05	4.5e-05	0	0	0.000359667	0.000163	4.15556e-05
H2A3_36_42 Y39ac	0	0	0	0	0	0	0	0	0	0	0	0	0	0	0	0	0	0	0	0	0	0.001451	0	0	0	0	0	0	0	0.000161222
KGHYAER(H2AX_36_42)
H2AX_36_42 unmod	0.999986	0.999975	1	0.999824	0.996345	0.999727	0.999526	0.995848	0.997679	0.999941	0.999976	1	0.999974	1	0.999984	0.99996	0.999989	0.999987	0.999856	0.999796	0.999992	0.999876	1	0.99975	0.999686	0.998968	0.999903	0.998768	0.99997	0.999759
H2AX_36_42 K36ac	1.4e-05	0	0	0.000176	0.003655	0.000273	0.000474	0.003147	0.001471	5.9e-05	2.4e-05	0	2.6e-05	0	0	4e-05	1.1e-05	1.3e-05	0.000144	0.000204	8e-06	0.000124	0	0.00025	0.000314	0.001032	9.7e-05	0.00102333	2.86667e-05	0.000241444
H2AX_36_42 Y39ac	0	2.5e-05	0	0	0	0	0	0.001005	0.000849	0	0	0	0	0	1.6e-05	0	0	0	0	0	0	0	0	0	0	0	0	0.000208778	1.77778e-06	0
GKQGGKAR(H2A1_4_11)
H2A1_4_11 unmod	0.962431	0.95061	0.971483	0.964583	0.950326	0.960305	0.964851	0.967029	0.962118	0.96042	0.943464	0.936163	0.962894	0.950375	0.963625	0.95455	0.949447	0.946364	0.960805	0.935761	0.953	0.967381	0.935218	0.958106	0.966573	0.940112	0.956855	0.961526	0.951965	0.952646
H2A1_4_11 K5ac	3.6e-05	4.8e-05	0.017757	3.3e-05	0.022748	0.025059	3.3e-05	3.1e-05	0.024767	3.7e-05	5.3e-05	0.003178	3.5e-05	4.8e-05	0.02069	4.2e-05	0.030259	0.034273	3.6e-05	0.026664	0.021659	3e-05	0.034026	0.023688	3.1e-05	0.032451	0.023742	0.0100569	0.009846	0.0180363
H2A1_4_11 K9ac	0.035673	0.04749	0.009169	0.033093	0.017742	0.0127	0.033395	0.031245	0.011448	0.036739	0.053277	0.042401	0.034937	0.048069	0.013989	0.042387	0.017487	0.016582	0.036118	0.034025	0.022532	0.029889	0.028082	0.01584	0.030894	0.024296	0.016959	0.0257728	0.0339163	0.026515
H2A1_4_11 K5acK9ac	0.000688	0.001299	0.000694	0.001182	0.008705	0.001447	0.000944	0.001411	0.001395	0.001601	0.002716	0.017497	0.000838	0.001055	0.000868	0.001618	0.002308	0.001967	0.001657	0.002984	0.001985	0.001319	0.002112	0.001392	0.001286	0.002611	0.001534	0.00197389	0.00339156	0.00187556
H2A1_4_11 K9me1	0.000727	0.000474	0.000681	0.000762	0.000399	0.000378	0.000576	0.000226	0.000224	0.000896	0.000439	0.000613	0.000843	0.000392	0.000623	0.000962	0.000424	0.000658	0.001056	0.000517	0.000719	0.001107	0.000488	0.000749	0.000988	0.000456	0.000725	0.000494111	0.000667778	0.000756111
H2A1_4_11 K5me1	0.000445	8e-05	0.000215	0.000346	7.9e-05	0.000112	0.0002	5.8e-05	4.9e-05	0.000307	5.1e-05	0.000148	0.000453	6.1e-05	0.000206	0.000442	7.6e-05	0.000155	0.000329	5e-05	0.000106	0.000275	7.3e-05	0.000226	0.000229	7.4e-05	0.000186	0.000176	0.000213444	0.000172
GKQGGKVR(H2AJ_4_11)
H2AJ_4_11 unmod	0.022726	0.0019	0.008267	0.008694	0.00397	0.003543	0.007986	0.002776	0.002142	0.010972	0.687484	0.005185	0.009255	0.002516	0.007056	0.008325	0.002324	0.006218	0.01031	0.002606	0.004744	0.008491	0.003096	0.007076	0.009715	0.003186	0.006435	0.00688933	0.0820748	0.00618433
H2AJ_4_11 K5ac	1e-06	0.000129	0.000146	1e-06	9.1e-05	0.00011	0.000346	0	5.6e-05	1e-06	0.02444	4.3e-05	0.000415	9.5e-05	0.000163	0.000494	8.4e-05	0.000241	1e-06	0.000102	0.000191	1e-06	9.6e-05	0.000194	1e-06	7.2e-05	0.000181	9.77778e-05	0.00288622	9.32222e-05
H2AJ_4_11 K9ac	0.000734	0.000359	0.000548	0.000781	0.000281	0.000281	0.000245	0.000233	0.000173	0.00092	0.204894	0.00056	0.000451	0.000317	0.000478	0.000446	0.000361	0.00045	0.001085	0.000448	0.000559	0.001131	0.000391	0.000581	0.00101	0.000369	0.000571	0.000403889	0.0232269	0.000682778
H2AJ_4_11 K5acK9ac	0.971859	0.997395	0.990695	0.99009	0.994812	0.99566	0.990699	0.996332	0.997042	0.987335	0.002709	0.993845	0.988972	0.996855	0.991667	0.989731	0.996662	0.992555	0.988276	0.996703	0.99434	0.990033	0.996226	0.991889	0.989032	0.996052	0.992567	0.99162	0.882364	0.992791
H2AJ_4_11 K9me1	0.000717	0.000213	0.000343	0.000424	0.000766	0.000309	0.000702	0.00059	0.000578	0.000729	0.075821	2.6e-05	0.000869	0.000207	0.000636	0.000612	1e-06	0.000537	0.000277	1.1e-05	0.00016	0	0.00019	0.000254	0.000241	0.000294	0.000236	0.000515778	0.00877622	0.000184778
H2AJ_4_11 K5me1	0.003963	4e-06	1e-06	1e-05	8e-05	9.7e-05	2.2e-05	6.8e-05	8e-06	4.3e-05	0.004653	0.000341	3.9e-05	1e-05	0	0.000391	0.000569	0	5e-05	0.00013	7e-06	0.000343	0	6e-06	2e-06	2.8e-05	1e-05	0.000472556	0.000672556	6.4e-05
GKTGGKAR(H2AX_4_11)
H2AX_4_11 unmod	0.899164	0.872185	0.883168	0.888718	0.867417	0.9547	0.90103	0.874083	0.862717	0.872981	0.848735	0.858475	0.874536	0.820598	0.87248	0.877691	0.870799	0.880979	0.882774	0.870991	0.886226	0.894278	0.891828	0.884777	0.95934	0.875492	0.901976	0.889242	0.86523	0.894187
H2AX_4_11 K5ac	0.067888	0.080983	0.075973	0.071898	0.095681	0.023945	0.067777	0.085118	0.098372	0.077371	0.08462	0.007269	0.077904	0.117715	0.081178	0.080429	0.076654	0.075507	0.062153	0.075353	0.066751	0.063193	0.069539	0.069432	0.014629	0.08532	0.060482	0.0741817	0.0737143	0.0629836
H2AX_4_11 K9ac	0.028127	0.040173	0.03626	0.034547	0.036896	0.018738	0.026032	0.040047	0.033913	0.046732	0.050476	0.120228	0.046207	0.058066	0.041698	0.03984	0.048618	0.040153	0.053209	0.051556	0.043881	0.041137	0.038168	0.044513	0.025053	0.038819	0.03679	0.0327481	0.0553883	0.0414584
H2AX_4_11 K5acK9ac	0.000823	0.005523	0.004452	0.004097	0	0.002597	0.004279	0.000751	0.004913	0.001776	0.015958	0.013996	0.000338	0.00362	0.003618	0.001711	0.003929	0.003291	0.001736	0.001637	0.001856	0.00137	0.000466	0.001032	0.000823	0.00037	0.000717	0.00304833	0.00535522	0.00111189
H2AX_4_11 K9me1	0.002328	0.000568	5.1e-05	0.00068	0	0	1e-06	0	0	0.000425	0	2e-06	0.000737	0	1e-06	0	0	2.3e-05	0	0.000463	1e-06	0	0	0	6.8e-05	0	0	0.000403111	8.47778e-05	5.91111e-05
H2AX_4_11 K5me1	0.001671	0.000568	9.6e-05	6e-05	6e-06	1.9e-05	0.00088	0	8.5e-05	0.000715	0.000211	2.9e-05	0.000278	0	0.001024	0.000328	0	4.6e-05	0.000128	0	0.001285	2.1e-05	0	0.000247	8.7e-05	0	3.4e-05	0.000376111	0.000227111	0.000200222
SGRGKQGGKAR(H2A1_1_11)
H2A1_1_11 unmod	0.173233	0.171514	0.169854	0.49581	0.390084	0.385251	0.230894	0.243568	0.204736	0.25526	0.240688	0.238269	0.254773	0.22884	0.230973	0.121481	0.100343	0.131142	0.506606	0.507106	0.500981	0.289095	0.255008	0.268905	0.191808	0.140897	0.176353	0.273883	0.228124	0.315195
H2A1_1_11 S1ac	0.015642	0.004632	0.012062	0.02138	0	0	0.034559	0.015862	0.006148	0.012485	0.005123	0.008708	0.012034	0	0.003143	0.00624	0.002042	0	0.024489	0.002944	0.006571	0.011923	0	0	0.006441	0	0	0.0122539	0.00686433	0.00581867
H2A1_1_11 K5ac	0.811125	0.823854	0.818084	0.48281	0.609916	0.614749	0.734546	0.740569	0.789116	0.732255	0.754189	0.753023	0.733193	0.77116	0.765884	0.872278	0.897615	0.868858	0.468905	0.48995	0.492448	0.698982	0.744992	0.731095	0.801751	0.859103	0.823647	0.713863	0.765012	0.678986
AGGKAGKDSGKAKAKAVSR(H2AV_1_19)
H2AV_1_19 unmod	0.977845	1	0.998244	0.98169	1	1	0.999377	1	1	0.997924	1	1	1	1	1	0.938994	1	1	0.970073	1	1	1	1	0.998378	0.99806	1	0.998811	0.99524	0.989896	0.996147
H2AV_1_19 K4ac	0.000466	0	0.001171	0	0	0	0	0	0	0	0	0	0	0	0	0	0	0	0.000545	0	0	0	0	0	0	0	0	0.000181889	6.05556e-05	6.05556e-05
H2AV_1_19 K7ac	0.003237	0	0	0.008615	0	0	0	0	0	0	0	0	0	0	0	0	0	0	0	0	0	0	0	0.000794	0	0	0	0.00131689	0	8.82222e-05
H2AV_1_19 K11ac	0.017684	0	0.000585	0.007366	0	0	0.000346	0	0	0.001989	0	0	0	0	0	0.034572	0	0	0.022305	0	0	0	0	0.000711	0.001819	0	0.000613	0.00288678	0.00631967	0.00282756
H2AV_1_19 K15ac	0.000769	0	0	0.002329	0	0	0.000277	0	0	8.6e-05	0	0	0	0	0	0.026434	0	0	0.007077	0	0	0	0	0.000117	0.000121	0	0.000576	0.000375	0.00372344	0.000876778
H2AV_1_19 K4acK7ac	0	0	0	0	0	0	0	0	0	0	0	0	0	0	0	0	0	0	0	0	0	0	0	0	0	0	0	0	0	0
H2AV_1_19 K4acK11ac	0	0	0	0	0	0	0	0	0	0	0	0	0	0	0	0	0	0	0	0	0	0	0	0	0	0	0	0	0	0
H2AV_1_19 K4acK15ac	0	0	0	0	0	0	0	0	0	0	0	0	0	0	0	0	0	0	0	0	0	0	0	0	0	0	0	0	0	0
H2AV_1_19 K7acK11ac	0	0	0	0	0	0	0	0	0	0	0	0	0	0	0	0	0	0	0	0	0	0	0	0	0	0	0	0	0	0
H2AV_1_19 K7acK15ac	0	0	0	0	0	0	0	0	0	0	0	0	0	0	0	0	0	0	0	0	0	0	0	0	0	0	0	0	0	0
H2AV_1_19 K11acK15ac	0	0	0	0	0	0	0	0	0	0	0	0	0	0	0	0	0	0	0	0	0	0	0	0	0	0	0	0	0	0
H2AV_1_19 K7acK11acK15ac	0	0	0	0	0	0	0	0	0	0	0	0	0	0	0	0	0	0	0	0	0	0	0	0	0	0	0	0	0	0
H2AV_1_19 K4acK11acK15ac	0	0	0	0	0	0	0	0	0	0	0	0	0	0	0	0	0	0	0	0	0	0	0	0	0	0	0	0	0	0
H2AV_1_19 K4acK7acK15ac	0	0	0	0	0	0	0	0	0	0	0	0	0	0	0	0	0	0	0	0	0	0	0	0	0	0	0	0	0	0
H2AV_1_19 K4acK7acK11ac	0	0	0	0	0	0	0	0	0	0	0	0	0	0	0	0	0	0	0	0	0	0	0	0	0	0	0	0	0	0
H2AV_1_19 K4acK7acK11acK15ac	0	0	0	0	0	0	0	0	0	0	0	0	0	0	0	0	0	0	0	0	0	0	0	0	0	0	0	0	0	0
AGGKAGKDSGKAKTKAVSR(H2AZ_1_19)
H2AZ_1_19 unmod	0.97536	0.969791	0.97027	0.93527	0.984826	0.965868	0.977812	0.986492	0.964813	0.952626	0.963036	0.962978	0.935635	0.967838	0.959369	0.986633	0.965133	0.95683	0.958748	0.97336	0.976612	0.968613	0.959486	0.96619	0.94381	0.958648	0.957984	0.970056	0.9618	0.962606
H2AZ_1_19 K4ac	0.005281	0.005334	0.006641	0.010452	0.002567	0.007497	0.002567	0.001854	0.005033	0.008192	0.004779	0.009074	0.018173	0.005358	0.006257	0.00474	0.004561	0.00406	0.00943	0.005875	0.00681	0.008992	0.00546	0.006443	0.010475	0.00596	0.010451	0.00524733	0.00738133	0.00776622
H2AZ_1_19 K7ac	0.008311	0.015321	0.012472	0.028653	0.009454	0.01783	0.004049	0.008083	0.017424	0.018865	0.023154	0.009074	0.027431	0.017293	0.018809	0.005185	0.023511	0.014919	0.01605	0.009075	0.007211	0.00745	0.0168	0.014733	0.012234	0.014696	0.014033	0.0135108	0.0172696	0.0124758
H2AZ_1_19 K11ac	0.008023	0.008744	0.00967	0.020846	0.003088	0.007956	0.012851	0.003267	0.012183	0.017101	0.008199	0.009074	0.010274	0.008915	0.011288	0.001559	0.006187	0.020608	0.013278	0.011168	0.008649	0.011122	0.017634	0.011743	0.012687	0.019488	0.013801	0.00962533	0.00993133	0.0132856
H2AZ_1_19 K15ac	0.001192	0.000809	0.000947	0.003276	6.5e-05	0.000849	0.002023	0.000304	0.000548	0.000685	0.000832	0.009074	0.003089	0.000595	0.001197	0.000775	0.000607	0.00065	0.000745	0.000522	0.000718	0.002972	0.00062	0.000891	0.001779	0.001209	0.001671	0.00111256	0.00195156	0.00123633
H2AZ_1_19 K4acK7ac	0.001647	0	0	0.000898	0	0	0.000465	0	0	0.000977	0	0.000121	0.002054	0	0.000897	0.000434	0	0.00089	0.001749	0	0	0.00068	0	0	0.012668	0	0	0.000334444	0.000682778	0.00167744
H2AZ_1_19 K4acK11ac	6.4e-05	0	0	0.000605	0	0	0.000102	0	0	0.000898	0	0.000121	0.002804	0	0.000794	0.000387	0	0.000128	0	0	0	0	0	0	0.002487	0	0	8.56667e-05	0.000470444	0.000276333
H2AZ_1_19 K4acK15ac	0	0	0	0	0	0	0	0	0	6e-06	0	0.000121	0	0	0.000329	0	0	0	0	0	0	0	0	0	0	0	0	0	5e-05	0
H2AZ_1_19 K7acK11ac	1.2e-05	0	0	0	0	0	0.000131	0	0	0.00064	0	0.000121	0.000539	0	0.00022	0.000221	0	0.001024	0	0	0	0.00017	0	0	0.003861	0	0.001619	1.58889e-05	0.000236111	0.000627778
H2AZ_1_19 K7acK15ac	1.1e-05	0	0	0	0	0	0	0	0	0	0	0.000121	0	0	0.000565	3e-06	0	0.000169	0	0	0	0	0	0	0	0	0	1.22222e-06	9.53333e-05	0
H2AZ_1_19 K11acK15ac	9.9e-05	0	0	0	0	0	0	0	0	1e-05	0	0.000121	0	0	0.000274	6.3e-05	0	0.000721	0	0	0	0	0	0	0	0	0.000441	1.1e-05	0.000131	4.9e-05
H2AZ_1_19 K7acK11acK15ac	0	0	0	0	0	0	0	0	0	0	0	0	0	0	0	0	0	0	0	0	0	0	0	0	0	0	0	0	0	0
H2AZ_1_19 K4acK11acK15ac	0	0	0	0	0	0	0	0	0	0	0	0	0	0	0	0	0	0	0	0	0	0	0	0	0	0	0	0	0	0
H2AZ_1_19 K4acK7acK15ac	0	0	0	0	0	0	0	0	0	0	0	0	0	0	0	0	0	0	0	0	0	0	0	0	0	0	0	0	0	0
H2AZ_1_19 K4acK7acK11ac	0	0	0	0	0	0	0	0	0	0	0	0	0	0	0	0	0	0	0	0	0	0	0	0	0	0	0	0	0	0
H2AZ_1_19 K4acK7acK11acK15ac	0	0	0	0	0	0	0	0	0	0	0	0	0	0	0	0	0	0	0	0	0	0	0	0	0	0	0	0	0	0
AKAKTR(H2A1_12_17)
H2A1_12_17 unmod	0.58913	0.609609	0.504888	0.573883	0.517881	0.563264	0.572523	0.521792	0.591972	0.527049	0.534138	0.558097	0.542812	0.511888	0.514722	0.557298	0.54919	0.559501	0.517761	0.542261	0.534364	0.573531	0.602582	0.553218	0.553335	0.584928	0.543133	0.560549	0.538379	0.556124
H2A1_12_17 K13ac	0.000578	0.000101	0.0002	0.000548	0.000466	0.00034	0.0004	0.000275	0.000219	0.000436	0.000452	0.02949	0.000505	0.000374	0.000223	0.000538	0.00029	0.000366	0.000536	0.00027	0.000258	0.000415	0.000271	0.000228	0.000348	0.000183	0.000456	0.000347444	0.00364156	0.000329444
H2A1_12_17 K15ac	0.365572	0.384434	0.478315	0.396719	0.465722	0.421671	0.399155	0.459561	0.394265	0.439428	0.45173	0.392516	0.422463	0.472452	0.45874	0.413949	0.433738	0.417019	0.462308	0.447137	0.455425	0.409488	0.382401	0.431282	0.430138	0.404034	0.442008	0.418379	0.436102	0.429358
H2A1_12_17 K15me1	0.006293	1e-05	9.1e-05	0.001254	3.1e-05	3.4e-05	0.002792	2.3e-05	1.2e-05	0.005891	3.9e-05	0.001351	0.004462	1.5e-05	6.8e-05	0.002258	0.000385	0.0036	0.002734	5e-06	0.000634	0.004632	1.7e-05	2.5e-05	0.001533	0.000413	1.1e-05	0.00117111	0.00165689	0.00111156
H2A1_12_17 K13me1	0.033508	0.00545	0.015635	0.026537	0.014687	0.013841	0.023831	0.017122	0.012427	0.026097	0.013109	0.017925	0.028767	0.014788	0.02522	0.024961	0.01548	0.018701	0.015746	0.009781	0.00892	0.01121	0.014002	0.014595	0.013726	0.009675	0.013629	0.0181153	0.0194108	0.0123649
H2A1_12_17 T16ac	0.004919	0.000396	0.000872	0.001059	0.001214	0.000851	0.001299	0.001228	0.001105	0.001099	0.000532	0.000621	0.000991	0.000483	0.001027	0.000995	0.000917	0.000813	0.000915	0.000545	0.000398	0.000724	0.000728	0.000652	0.00092	0.000768	0.000764	0.00143811	0.000810444	0.000712667
AKAKSR(H2A3_12_17)
H2A3_12_17 unmod	0.383086	0.380076	0.481126	0.404406	0.439747	0.39752	0.407081	0.434206	0.393022	0.443096	0.434902	0.416952	0.433995	0.447414	0.448805	0.42283	0.419027	0.422751	0.441098	0.422839	0.457372	0.413988	0.382319	0.434847	0.43677	0.403665	0.445365	0.413363	0.431975	0.426474
H2A3_12_17 K13ac	0.00025	1.7e-05	0.002357	0.001306	0.002593	0.00072	0.000431	1.7e-05	1.7e-05	0.001596	0.011965	0.002134	0.000702	0.002783	0.001054	0.000703	0.003274	1.1e-05	0.000437	1e-05	0.000705	0.000584	1.6e-05	0.000276	7.8e-05	0.001673	6.2e-05	0.000856444	0.00256256	0.000426778
H2A3_12_17 K15ac	0.000286	0.017365	0.008875	0.010093	0.014542	0.013278	0.009177	0.016866	0.017183	0.024382	0.039408	0.029503	0.008335	0.015125	0.009391	0.007951	0.012954	0.010543	0.003604	0.009894	0.005577	0.006178	0.015639	0.007382	0.001739	0.010532	0.007878	0.0119628	0.0152016	0.00760256
H2A3_12_17 K15me1	0.61467	0.601473	0.50581	0.583033	0.541807	0.586628	0.582919	0.547919	0.588279	0.528683	0.510863	0.038756	0.556631	0.533365	0.539274	0.56794	0.563574	0.5653	0.554298	0.56484	0.535601	0.57904	0.599559	0.556461	0.561082	0.5827	0.545492	0.572504	0.492222	0.564341
H2A3_12_17 K13me1	0.001708	0.001068	0.001833	0.001163	0.001311	0.001854	0.000389	0.000992	0.001499	0.002237	0.002862	0.512655	0.000333	0.001312	0.001475	0.000576	0.001171	0.001395	0.000561	0.002418	0.000744	0.000207	0.002467	0.001035	0.000331	0.00143	0.001203	0.001313	0.0580378	0.00115511
H2A3_12_17 S16ac	0	0	0	0	0	0	4e-06	0	0	6e-06	0	0	4e-06	0	0	1e-06	0	0	3e-06	0	0	3e-06	0	0	0	0	0	4.44444e-07	8.88889e-07	6.66667e-07
DNKKTR(H2A1_72_77)
H2A1_72_77 unmod	0.999993	0.999447	0.999645	0.999792	1	0.999726	0.999994	0.9999	0.999604	0.99972	1	0.999569	0.99984	0.999995	0.999692	0.999938	0.999971	1	0.999982	1	0.999492	0.999784	1	0.999613	0.99978	0.999965	0.999629	0.999789	0.999887	0.999805
H2A1_72_77 K74ac	7e-06	0.000553	0.000355	0.000208	0	0.000274	6e-06	0.0001	0.000396	0.00028	0	0.000431	0.00016	5e-06	0.000308	6.2e-05	2.9e-05	0	1.8e-05	0	0.000508	0.000216	0	0.000387	0.00022	3.5e-05	0.000371	0.000211	0.000112556	0.000195
unmod(H2A_1_88)
H2A_1_88 H2A14s.HLQLAIR	0.595513	0.230097	0.353148	0.602173	0.642418	0.520084	0.474889	0.445757	0.419872	0.337885	0.003035	0.274454	0.509593	0.32274	0.494965	0.509074	0.251602	0.446807	0.299288	0.297743	0.270954	0.45989	0.373636	0.554374	0.433058	0.370935	0.421867	0.475995	0.345729	0.386861
H2A_1_88 H2AZ.AGGKAGKDSGKAKTKAVSR	0.124617	0.009723	0.011032	0.023635	0.024476	0.023398	0.042174	0.02481	0.02042	0.028218	0.011016	0.012213	0.01552	0.012659	0.016944	0.134539	0.019303	0.014809	0.017096	0.011858	0.010074	0.023389	0.012721	0.015124	0.013032	0.026659	0.013526	0.0338094	0.0282332	0.0159421
H2A_1_88 H2AX.GKTGGKAR	0.27987	0.76018	0.63582	0.374192	0.333106	0.456518	0.482937	0.529434	0.559708	0.633897	0.985949	0.713333	0.474887	0.664602	0.488092	0.356387	0.729095	0.538383	0.683616	0.690399	0.718972	0.516721	0.613643	0.430502	0.55391	0.602406	0.564607	0.490196	0.626038	0.597197
LAHYNKR(H2B1B_80_86)
H2B1B_80_86 unmod	1	1	1	0.999991	0.99998	1	1	1	1	1	1	1	1	1	1	1	1	1	1	1	1	1	1	1	1	1	1	0.999997	1	1
H2B1B_80_86 Y83ac	0	0	0	9e-06	2e-05	0	0	0	0	0	0	0	0	0	0	0	0	0	0	0	0	0	0	0	0	0	0	3.22222e-06	0	0
unmod(H2B_1_29)
H2B_1_29 1C.PEPAKSAPAPKKGSKKAVTKAQKKDGKKR	0.536917	0.708937	0.754222	0.618658	0.717149	0.683678	0.634145	0.70047	0.735127	0.67888	0.716288	0.636051	0.480651	0.767245	0.723568	0.706683	0.75664	0.680543	0.609983	0.603411	0.726586	0.629787	0.709375	0.742798	0.582584	0.72854	0.710963	0.676589	0.675295	0.671559
H2B_1_29 1H.PEPAKSAPAPKKGSKKALTKAQKKDGKKR	0.074739	0.080707	0.048334	0.096365	0.07427	0.061613	0.090373	0.062457	0.059358	0.083539	0.110652	0.137523	0.234101	0.066591	0.052689	0.091204	0.062575	0.058562	0.089044	0.187951	0.073738	0.089308	0.074571	0.043802	0.116196	0.085351	0.05412	0.072024	0.100327	0.0904534
H2B_1_29 2B.PDPAKSAPAPKKGSKKAVTKVQKKDGKKR	0.318935	0.178808	0.155743	0.240125	0.19521	0.197266	0.227344	0.201733	0.168141	0.176573	0.155786	0.17005	0.234101	0.133084	0.150996	0.116932	0.150602	0.206966	0.245931	0.170851	0.1501	0.215178	0.180911	0.147905	0.225706	0.161955	0.167483	0.209256	0.173828	0.185113
H2B_1_29 1B.PEPSKSAPAPKKGSKKAISKAQKKDGKKR	0.002757	0	0	0	0	0.000461	0.000716	0.004334	0.000546	0.002215	0	0.000443	0.000996	0	0.008436	0.006927	0	0.005572	0.001348	0	0	0.011812	0.002332	0.009542	0.000335	0	0.000549	0.000979333	0.00263578	0.00287978
H2B_1_29 3B.PDPSKSAPAPKKGSKKAVTKAQKKDGKKR	0	0	0	0	0	0	0	0	0	0	0	0	0	0	0	0	0	0	0	0	0	0	0	0	0	0	0	0	0	0
H2B_1_29 1M.PEPTKSAPAPKKGSKKAVTKAQKKDGKKR	0.065106	0.030793	0.041702	0.040116	0.013371	0.056748	0.04661	0.03066	0.036829	0.057943	0.015747	0.055934	0.050151	0.033081	0.061399	0.077114	0.030183	0.046571	0.050997	0.037786	0.049251	0.051266	0.032812	0.055081	0.057009	0.024154	0.062922	0.040215	0.0467974	0.0468087
H2B_1_29 1P.PEPVKSVPAPKKGSKKAVTKAQKKDGKKR	0.001546	0.000754	0	0.004736	0	0.000234	0.000813	0.000347	0	0.00085	0.001526	0	0	0	0.002912	0.001139	0	0.001786	0.002697	0	0.000324	0.002649	0	0.000871	0.01817	0	0.003962	0.000936667	0.00111778	0.00318589
H2B_1_29 2E.PELAKSAPAPKKGSKKAVTKAQKKDGKKR	0	0	0	0	0	0	0	0	0	0	0	0	0	0	0	0	0	0	0	0	0	0	0	0	0	0	0	0	0	0

## Sheet: (B) Single PTMs
	Rative PTM abundance																											Average of relative PTM abundance			Standard deviation of relative PTM abundance			Log2 Fold change		- Log2 p-value
Singal Marks	D0_1_1	D0_1_2	D0_1_3	D0_2_1	D0_2_2	D0_2_3	D0_3_1	D0_3_2	D0_3_3	D1_1_1	D1_1_2	D1_1_3	D1_2_1	D1_2_2	D1_2_3	D1_3_1	D1_3_2	D1_3_3	D2_1_1	D2_1_2	D2_1_3	D2_2_1	D2_2_2	D2_2_3	D2_3_1	D2_3_2	D2_3_3	Day 0	Day 1	Day 2	Day 0	Day 1	Day 2	Day 1 /Day 0	Day 2/Day 0	Day 1 /Day 0	Day 2/Day 0
H3K4me1	0.130084	0.047696	0.112588	0.063334	0.013643	0.025917	0.048254	0.015999	0.01566	0.073051	0.027118	0.045104	0.12508	0.038871	0.082423	0.06486	0.023147	0.047406	0.065078	0.023722	0.042465	0.067126	0.021262	0.047897	0.070555	0.01497	0.041255	0.052575	0.0576763	0.0438144	0.0428578	0.0316333	0.0208566	0.133603	-0.26297	0.43186	0.76372
H3K4me2	0.005241	0.006847	0.003704	0.027431	0.070459	0.017582	0.028289	0.040765	0.031948	0.008869	0.009503	0.004776	0.006178	0.004884	0.002438	0.007288	0.006534	0.003997	0.008061	0.009747	0.005144	0.008903	0.015457	0.004565	0.013345	0.016379	0.007454	0.0258073	0.00596211	0.009895	0.0212211	0.0021773	0.00427477	-2.11389	-1.38301	5.40986	4.15701
H3K4me3	0.00245	0.003553	0.001813	0.013126	0.035397	0.009003	0.014201	0.020027	0.015175	0.004782	0.005655	0.002316	0.003147	0.002548	0.001096	0.003868	0.003548	0.002102	0.004078	0.005587	0.002402	0.004714	0.008653	0.002384	0.006932	0.008614	0.003432	0.0127494	0.00315089	0.00519956	0.0105966	0.0013316	0.00242662	-2.0166	-1.29397	5.18785	3.89004
H3K4ac	0	0	0	0	0	0	0	7.7e-05	0	0	3.6e-05	5.8e-05	0	0	0	0	0	0	0	0	0	0	0	0	0	3.7e-05	0	8.55556e-06	1.04444e-05	4.11111e-06	2.56667e-05	2.14424e-05	1.23333e-05	0.287802	-1.05733	0.204932	0.630537
H3K9me1	0.081115	0.001735	0.011151	0.018828	0.001886	0.004152	0.017152	0.001906	0.002225	0.024832	0.001714	0.006252	0.027797	0.002245	0.015031	0.020477	0.002641	0.008396	0.013367	0.000798	0.002675	0.010747	0.000942	0.005862	0.01033	0.001169	0.004613	0.0155722	0.01088	0.00561144	0.0255015	0.00905367	0.00478511	-0.517296	-1.47253	0.481473	1.83346
H3K9me2	0.524426	0.643465	0.618157	0.594016	0.615382	0.634744	0.611593	0.628742	0.631913	0.606609	0.647752	0.625518	0.570223	0.638249	0.605108	0.581508	0.629313	0.611339	0.583337	0.615949	0.603666	0.584373	0.606159	0.591667	0.571056	0.594914	0.607744	0.611382	0.610261	0.595429	0.0357471	0.0273108	0.0142856	-0.00264821	-0.0381435	0.117909	2.05372
H3K9me3	0.292126	0.346816	0.324984	0.351477	0.378616	0.347553	0.342992	0.363481	0.360405	0.305933	0.342192	0.332945	0.330888	0.349334	0.318415	0.347981	0.353747	0.336039	0.361238	0.379805	0.376558	0.36549	0.390281	0.373841	0.390651	0.400571	0.364795	0.345383	0.34142	0.378137	0.024899	0.0131905	0.0134844	-0.0166514	0.130709	1.6601	8.30749
H3K9ac	0.002086	0.000454	0.001492	0.000881	0.000122	0.000536	0.000579	0.000231	0.000263	0.001329	0.000522	0.002109	0.001398	0.000587	0.00187	0.00114	0.000567	0.001709	0.001029	0.000285	0.000778	0.000953	0.000141	0.001239	0.00092	0.000134	0.001054	0.000738222	0.00121456	0.000725889	0.000653351	0.000595876	0.0004245	0.718301	-0.0243064	3.28998	0.0548237
H3S10ph	0.00294	0.012623	0.000107	0.001775	0.000531	0.001504	0.001086	0.000944	0.001088	0.002528	0.002213	0.002384	0.001625	0.001103	0.001543	0.001746	1.9e-05	0.002244	0.000115	0.001144	0.001338	0.001081	0.002307	0.001162	0.001048	0.000441	0.001135	0.00251089	0.00144356	0.00108567	0.00387626	0.00087763	0.000604795	-0.798572	-1.20962	0.836737	1.70797
H3K14ac	0.314611	0.305636	0.293538	0.314143	0.410317	0.310803	0.327507	0.37086	0.345675	0.308741	0.336639	0.285161	0.299443	0.313262	0.27912	0.313609	0.339858	0.318099	0.304869	0.303971	0.2711	0.294454	0.355687	0.293309	0.309534	0.355713	0.288732	0.332566	0.310007	0.308597	0.0372373	0.0206117	0.0289568	-0.10134	-0.107917	2.85689	2.76677
H3K18me1	0.003206	0.000669	0.001014	0.001386	0.000977	0.000866	0.000579	0.001545	0.00106	0.003222	0.001185	0.001032	0.001393	0.000835	0.001472	0.00185	0.001349	0.000908	0.003578	0.001627	0.001391	0.001706	0.000804	0.002304	0.00172	0.000914	0.001483	0.00125578	0.00151133	0.00172522	0.000793153	0.000835569	0.000825751	0.267241	0.458201	0.848403	2.08027
H3K18ac	0.036062	0.032291	0.026146	0.057056	0.029718	0.018115	0.010711	0.035812	0.024551	0.027615	0.03622	0.031017	0.022098	0.03238	0.024671	0.047431	0.027145	0.020561	0.019088	0.025284	0.021538	0.041055	0.023968	0.023242	0.05982	0.025037	0.024955	0.0300513	0.0289568	0.0293319	0.0130658	0.0089902	0.0130023	-0.0535279	-0.034959	0.0327446	0.138846
H3K23me1	0.000661	0.000535	0.001378	0.000529	1e-06	0.000661	0.000154	2e-06	1e-06	0.000468	1e-06	0.000816	0.000301	1e-06	0.000743	0.000114	0.000156	0.000738	0.000113	2e-06	1e-06	0.000668	1e-06	0.002308	0.00066	1e-06	0.001089	0.000435778	0.000331444	0.000538111	0.000454614	0.000338111	0.000774703	-0.394826	0.304311	0.447182	0.440332
H3K23ac	0.188226	0.144238	0.128837	0.183055	0.144792	0.087556	0.086683	0.160407	0.115497	0.223797	0.187575	0.134666	0.124452	0.165041	0.129241	0.275181	0.152591	0.111898	0.106817	0.145811	0.138726	0.132073	0.119823	0.134429	0.244265	0.149473	0.143626	0.137699	0.154162	0.146116	0.0369244	0.0521949	0.039171	0.162933	0.085595	2.37562	0.631856
H31K27me1	0.108497	0.007569	0.017843	0.029525	0.035292	0.032366	0.03902	0.032941	0.041874	0.038676	0.01618	0.030892	0.038029	0.020467	0.047636	0.031871	0.004551	0.04402	0.012825	0.004791	0.011482	0.012722	0.006695	0.011604	0.014508	0.018434	0.00941	0.0383252	0.0273857	0.0113857	0.0284028	0.0147451	0.00407335	-0.484873	-1.75108	1.13236	5.52429
H31K27me2	0.618975	0.703268	0.708733	0.680842	0.692339	0.692521	0.673333	0.678161	0.677598	0.647752	0.669737	0.656624	0.643036	0.663998	0.623881	0.641428	0.673024	0.646334	0.612973	0.653761	0.634978	0.601746	0.625889	0.620162	0.612615	0.632852	0.626395	0.680641	0.647893	0.624597	0.0261024	0.0203351	0.0152146	-0.0711392	-0.123969	6.42652	14.5159
H31K27me3	0.227233	0.281919	0.263578	0.266567	0.249633	0.25825	0.272513	0.270701	0.269615	0.282552	0.306702	0.296024	0.290528	0.297796	0.284746	0.297979	0.314446	0.278609	0.358389	0.33978	0.346418	0.368827	0.364664	0.354768	0.36218	0.338845	0.349323	0.262223	0.302802	0.353688	0.0159673	0.0234439	0.010786	0.20758	0.431683	12.5672	32.4868
H31K27ac	0.00023	3.9e-05	4.1e-05	4.6e-05	0	4e-06	1.6e-05	0	1e-05	0.000115	1.8e-05	3.3e-05	0.000132	4.3e-05	8.7e-05	0.000106	4.2e-05	9.1e-05	2.4e-05	1e-06	0	3e-05	8e-06	2.3e-05	2.6e-05	2e-05	6e-06	4.28889e-05	6.4e-05	1.53333e-05	7.2487e-05	4.0694e-05	1.15434e-05	0.577468	-1.48393	1.85311	1.77998
H31S28ph	0.001504	0.00121	0.000546	0.001997	0.000447	0.001631	0.000602	0.001039	0.002618	0.000891	0.000812	0.000926	0.000735	0.001328	0.000918	0.001774	0.00037	0.001151	0.001703	0.000277	0.000594	0.001341	0.000215	0.003781	0.000722	6e-06	0.000359	0.00128822	0.00107967	0.000999778	0.000727359	0.000458424	0.00117922	-0.254796	-0.365702	1.76033	0.886135
H31K36me1	0.177673	0.071349	0.109265	0.114008	0.053446	0.138072	0.082409	0.048657	0.088134	0.138129	0.056378	0.110536	0.120259	0.06255	0.116506	0.118972	0.017394	0.135869	0.130902	0.057281	0.063857	0.097436	0.045829	0.133728	0.102251	0.051715	0.124643	0.0981126	0.0965962	0.089738	0.0415438	0.0409576	0.0356385	-0.022471	-0.128719	0.0417518	0.616154
H31K36me2	0.326114	0.641098	0.395873	0.345852	0.65664	0.484826	0.356656	0.675515	0.532645	0.379791	0.700523	0.48229	0.364415	0.664549	0.381696	0.324971	0.554503	0.446296	0.405064	0.7848	0.622577	0.410127	0.720648	0.468757	0.406702	0.789375	0.53254	0.49058	0.480479	0.571177	0.141922	0.133253	0.162325	-0.030016	0.219449	0.241423	1.84335
H31K36me3	0.034604	0.005727	0.012104	0.009079	0.021555	0.016474	0.011853	0.02123	0.021732	0.015241	0.010043	0.015101	0.011476	0.012623	0.033265	0.007698	0.005153	0.025622	0.004203	0.002501	0.009055	0.003968	0.003308	0.014189	0.004382	0.013309	0.013558	0.0171509	0.0139093	0.00760811	0.00874136	0.00965168	0.00491337	-0.30223	-1.17267	0.654542	6.4469
H33K27me1	0.113093	0.010938	0.023479	0.024965	0.063137	0.03686	0.038902	0.062765	0.074219	0.036685	0.019373	0.026568	0.036097	0.016313	0.043886	0.036968	0.003297	0.028832	0.012767	0.008518	0.012117	0.013598	0.010722	0.021233	0.014991	0.024089	0.02031	0.0498176	0.0249001	0.0153717	0.0317299	0.0130762	0.00529144	-1.0005	-1.69638	3.68211	6.43848
H33K27me2	0.670832	0.646783	0.722473	0.752781	0.625577	0.661756	0.729758	0.59162	0.612038	0.709304	0.480837	0.584153	0.753989	0.641378	0.669497	0.732168	0.670119	0.627487	0.743195	0.626792	0.593381	0.745719	0.616816	0.691942	0.709223	0.583744	0.651387	0.66818	0.655869	0.662467	0.0561598	0.086789	0.0622018	-0.0268281	-0.0123887	0.649803	0.250639
H33K27me3	0.173442	0.339077	0.246241	0.182635	0.302605	0.287126	0.197048	0.341983	0.30833	0.226421	0.494162	0.373194	0.184327	0.333888	0.265772	0.201349	0.322631	0.327962	0.231405	0.362086	0.391767	0.231129	0.369716	0.283571	0.255012	0.387474	0.324267	0.264276	0.303854	0.315159	0.0664516	0.0964067	0.066192	0.201333	0.254031	1.58273	3.02134
H33K27ac	0.000878	7.4e-05	0.000349	0.0002	0	0	0.0001	0	0	0.000198	1.1e-05	0.000567	0.000195	5e-05	0.000456	0.000172	0	0.000515	0.000126	4e-05	0	9.2e-05	0	0.000166	0.000113	0	1.6e-05	0.000177889	0.000232444	6.14444e-05	0.000287959	0.000222059	6.37791e-05	0.38591	-1.53362	0.710624	1.90346
H33K36me1	0.143236	0.067377	0.067976	0.112254	0.073718	0.076318	0.09083	0.080929	0.071091	0.116552	0.066588	0.101029	0.140111	0.08568	0.144473	0.133284	0.059168	0.09745	0.109216	0.018562	0.03083	0.088881	0.020989	0.043011	0.11317	0.032752	0.044211	0.087081	0.104111	0.0557358	0.0253533	0.03087	0.0375665	0.257693	-0.643754	2.31505	4.19787
H33K36me2	0.452696	0.674699	0.577133	0.467748	0.703498	0.646264	0.550832	0.659846	0.624503	0.521894	0.643717	0.51598	0.429945	0.741912	0.451606	0.449365	0.533155	0.551116	0.554018	0.872995	0.681591	0.550761	0.74404	0.721944	0.530295	0.848582	0.699608	0.595247	0.541202	0.689315	0.0898194	0.100372	0.125558	-0.137321	0.211676	2.19875	3.53527
H33K36me3	0.03728	0.003476	0.012624	0.009365	0.026475	0.013528	0.014691	0.03143	0.028562	0.017758	0.011421	0.013938	0.016855	0.004958	0.014525	0.013941	5e-05	0.01002	0.007149	0.004637	0.005597	0.007512	0.004592	0.008872	0.007708	0.011393	0.009021	0.0197146	0.0103174	0.00738678	0.0114802	0.00538715	0.00222703	-0.934176	-1.41624	3.7782	6.3602
H3K56me1	0	0	0	0	0	0	0	0	0	0	0	0	0	0	0	0	0	0	0	0	0	0	0	0	0	0	0	0	0	0	0	0	0
H3K56me2	0.944908	0.349639	0.263939	0.81041	0.072487	0.04854	0.726071	0.096589	0.05014	0.909631	0.156673	0.335627	0.835204	0.112762	0.128789	0.748151	0.166656	0.01083	0.776783	0.136239	0.313654	0.608505	0.069406	0.109295	0.652999	0.04586	0.18923	0.373636	0.363497	0.322441	0.359118	0.328995	0.281952	-0.0396887	-0.212597	0.0315883	0.432543
H3K56me3	0	0	0	0	0	0	0	0	0	0	0	0	0	0	0	0	0	0	0	0	0	0	0	0	0	0	0	0	0	0	0	0	0
H3K56ac	0	0	0	0	0	0	0	0	0	0	0	0	0.004649	0	0	0	0	0	0	0	0	0.0001	0	0.000389	0	0	0	0	0.000516556	5.43333e-05	0	0.00154967	0.000129784
H3K79me1	0.00135	0.048273	0.030473	0.024014	0.045221	0.03261	0.009498	0.054024	0.049418	0.006086	0.044367	0.036153	0.015252	0.038434	0.022131	0.01042	0.03596	0.041001	0.006192	0.045924	0.03726	0.005637	0.06326	0.03607	0.013588	0.055912	0.033929	0.0327646	0.0277678	0.0330858	0.01849	0.0143906	0.0208574	-0.238724	0.0140752	0.914247	0.0397143
H3K79me2	0.56192	0.091964	0.370651	0.247795	0.113933	0.294012	0.133913	0.082494	0.038249	0.214191	0.118348	0.174525	0.282387	0.057774	0.205204	0.106136	0.073604	0.098392	0.626309	0.387402	0.205433	0.519419	0.099732	0.0702	0.307067	0.206578	0.310253	0.214992	0.193631	0.303599	0.170523	0.177075	0.184691	-0.150975	0.497883	1.72352	1.70839
H3K79me3	0.000578	0	0	0.000434	0	0	0	0	0	0	0	0	0	0	0	0	0	0	0	0	0	0.000632	0	0	0	0	0	0.000112444	0	7.02222e-05	0.000226011	0	0.000210667		-0.679213		0.541057
H3K79ac	0.015595	0.064034	0.023072	0.044946	0.079651	0.026596	0.021241	0.079885	0.060752	0.022496	0.071037	0.041989	0.047831	0.07702	0.020078	0.019843	0.061775	0.036209	0.024263	0.044243	0.033473	0.020239	0.085472	0.024354	0.019886	0.074578	0.02623	0.0461969	0.0444494	0.0391931	0.0256512	0.0216802	0.0244827	-0.0556303	-0.237196	0.209418	0.83195
H3K122ac	0	0	0	0	0	0	0	0	0	0	0	0	0	0	0.000539	0	0	0	0	0	0	0	0	0	0	0	0	0	5.98889e-05	0	0	0.000179667	0
H4K5ac	0.047927	0.028055	0.032701	0.016796	0.019278	0.025724	0.02323	0.021023	0.028898	0.05203	0.049364	0.15147	0.063364	0.050791	0.048153	0.044575	0.05215	0.055014	0.041977	0.031342	0.035547	0.034362	0.034636	0.029433	0.021587	0.035112	0.033916	0.0270702	0.0618731	0.0331013	0.00928997	0.0341578	0.00550615	1.19261	0.290183	6.31922	3.14208
H4K8ac	0.071987	0.040502	0.047459	0.029906	0.029862	0.039544	0.041861	0.031841	0.042094	0.06614	0.052661	0.15147	0.077524	0.058674	0.05707	0.053577	0.061472	0.067578	0.057747	0.040154	0.047071	0.047297	0.047783	0.039422	0.032009	0.046216	0.046694	0.0416729	0.0708637	0.0449326	0.0129091	0.0311886	0.00713677	0.765937	0.108652	5.56886	0.952335
H4K12ac	0.079764	0.04592	0.054536	0.02765	0.032933	0.043667	0.034479	0.034632	0.047341	0.073792	0.072279	0.15147	0.095343	0.083018	0.082588	0.066585	0.081589	0.091582	0.070636	0.054471	0.066014	0.058584	0.061762	0.052885	0.0333	0.059225	0.059937	0.0445469	0.0883433	0.0574238	0.0156945	0.0254868	0.0105437	0.987797	0.366324	11.297	4.11109
H4K16ac	0.446525	0.397927	0.480076	0.610498	0.285487	0.355198	0.54126	0.291863	0.34383	0.585198	0.39175	0.15147	0.697598	0.431358	0.394677	0.418856	0.428174	0.44931	0.703576	0.467548	0.524986	0.601004	0.438109	0.560036	0.439559	0.391496	0.481092	0.416963	0.451863	0.511934	0.111929	0.166937	0.0969918	0.115968	0.29604	0.454042	3.7885
H4K20me1	0.013102	0.00048	0.001955	0.009163	0.001666	0.002736	0.007157	0.002045	0.001624	0.015446	0.002571	0.005257	0.017582	0.002935	0.014393	0.007925	0.005302	0.00979	0.004883	0.000664	0.001268	0.00839	0.000737	0.004535	0.005745	0.001171	0.004197	0.00443644	0.00784867	0.00351	0.00434224	0.00518816	0.00270426	0.823044	-0.337933	3.82962	0.750495
H4K20me2	0.891159	0.952688	0.934223	0.928815	0.934327	0.942011	0.92766	0.942793	0.947279	0.901103	0.937939	0.927444	0.880167	0.934239	0.898988	0.901882	0.933611	0.919853	0.92682	0.928786	0.928598	0.919514	0.921147	0.92193	0.929047	0.917203	0.920766	0.933439	0.917883	0.923757	0.0179124	0.0197732	0.00455722	-0.0242469	-0.0150434	4.12334	2.73337
H4K20me3	0.039766	0.043821	0.049708	0.045367	0.06069	0.044589	0.042489	0.050456	0.044768	0.047909	0.054003	0.050769	0.049236	0.055213	0.052168	0.049073	0.051599	0.048269	0.060587	0.069459	0.066898	0.064157	0.076971	0.066176	0.060165	0.08046	0.068194	0.0468504	0.0523241	0.0681186	0.00615162	0.00385614	0.00683209	0.159413	0.539985	3.39329	18.1969
H4K20ac	0.000263	1e-05	5.5e-05	0.000131	5e-06	4.1e-05	0.000147	1.2e-05	4e-06	0.000706	7.2e-05	0.0002	0.000394	3.8e-05	0.000202	0.000331	4.2e-05	0.000108	3.9e-05	0	5e-06	5.4e-05	1e-06	3.1e-05	7.6e-05	0	2.6e-05	7.42222e-05	0.000158444	2.57778e-05	8.8987e-05	0.00013287	2.71467e-05	1.09405	-1.52572	3.85921	2.72736
