# Supplementary material for: Coordination between TGF-β cellular signaling and epigenetic regulation during epithelial to mesenchymal transition
Source: Epigenetics Chromatin. 2019 Feb 8;12:11. doi: 10.1186/s13072-019-0256-y (PMC6368739; doi:10.1186/s13072-019-0256-y)
Supplement: Supplementary file 5 — Additional file 5: Table S4. Quantification of histone modifications under different inhibitors treatment. (A) Relative abundance of histone peptides detected across three time points. (B) Deconvoluted single marks from table A. For simplicity, the relative abundance of single PTMs was extracted by summing all peptides carrying the given mark. Each treatment has four biological replicates. For example, D1_D0 means DMSO control for Day 0. A1_D1 indicates AZD6244 treatment at Day 1. U: UNC1999; AU: AZD6244 plus UNC1999; G: GSK126; AG: AZD6244 plus GSK126. [file 13072_2019_256_MOESM5_ESM.xlsx]

## Sheet: (A) Total identified peptides
	Relative peptide abundance
Peptide	D1_D0	D1_D1	D1_D2	D1_D3	D2_D0	D2_D1	D2_D2	D2_D3	D3_D0	D3_D1	D3_D2	D3_D3	D4_D0	D4_D1	D4_D2	D4_D3	A1_D0	A1_D1	A1_D2	A1_D3	A2_D0	A2_D1	A2_D2	A2_D3	A3_D0	A3_D1	A3_D2	A3_D3	A4_D0	A4_D1	A4_D2	A4_D3	U1_D0	U1_D1	U1_D2	U1_D3	U2_D0	U2_D1	U2_D2	U2_D3	U3_D0	U3_D1	U3_D2	U3_D3	U4_D0	U4_D1	U4_D2	U4_D3	AU1_D0
TKQTAR(H3_3_8)
H3_3_8 unmod	0.891744	0.823868	0.729383	0.725833	0.864125	0.729105	0.676501	0.689007	0.929466	0.754599	0.693072	0.877523	0.912357	0.717106	0.710031	0.740563	0.898676	0.730431	0.822147	0.73569	0.892262	0.704799	0.808681	0.813493	0.922859	0.752493	0.881198	0.773109	0.909214	0.766673	0.703275	0.839112	0.833611	0.727935	0.682216	0.780922	0.859948	0.848273	0.765753	0.760578	0.810892	0.723821	0.833633	0.860549	0.901097	0.711386	0.761639	0.758693	0.880579
H3_3_8 K4me1	0.103329	0.171364	0.267509	0.271209	0.129744	0.266969	0.321362	0.30891	0.064408	0.241528	0.304027	0.119594	0.080103	0.279032	0.287352	0.256335	0.092757	0.266773	0.175675	0.262613	0.100858	0.291457	0.188443	0.184347	0.071442	0.245023	0.116071	0.224907	0.082191	0.229229	0.294511	0.158556	0.161741	0.268525	0.314661	0.216996	0.13579	0.146338	0.23095	0.23654	0.185092	0.272414	0.162737	0.136268	0.09122	0.285655	0.23503	0.23867	0.114189
H3_3_8 K4me2	0.003338	0.003276	0.002109	0.002049	0.004185	0.00272	0.001496	0.00142	0.004231	0.00265	0.001964	0.001953	0.005133	0.002748	0.001811	0.0022	0.005816	0.001949	0.001457	0.001151	0.004695	0.002616	0.001932	0.001455	0.003792	0.00172	0.001861	0.001336	0.005852	0.002923	0.001491	0.001547	0.003159	0.00246	0.002125	0.001354	0.002871	0.003654	0.002206	0.001923	0.002733	0.002629	0.002407	0.002061	0.005225	0.002029	0.002232	0.001751	0.003502
H3_3_8 K4me3	0.001588	0.001491	0.000999	0.000909	0.001946	0.001205	0.000641	0.000664	0.001895	0.001223	0.000937	0.00093	0.002407	0.001114	0.000806	0.000903	0.002752	0.000846	0.000721	0.000546	0.002184	0.001128	0.000945	0.000705	0.001907	0.000765	0.00087	0.000649	0.002743	0.001175	0.000723	0.000785	0.001489	0.00108	0.000999	0.000727	0.001391	0.001736	0.00109	0.00096	0.001283	0.001137	0.001223	0.001123	0.002458	0.00093	0.001099	0.000886	0.00173
H3_3_8 K4ac	0	0	0	0	0	0	0	0	0	0	0	0	0	0	0	0	0	0	0	0	0	0	0	0	0	0	0	0	0	0	0	0	0	0	0	0	0	0	0	0	0	0	0	0	0	0	0	0	0
KSTGGKAPR(H3_9_17)
H3_9_17 unmod	0.068591	0.043864	0.040341	0.051491	0.060709	0.059364	0.07129	0.063613	0.067273	0.066416	0.061869	0.040463	0.047066	0.0454	0.044753	0.051672	0.050918	0.064657	0.050356	0.064786	0.050505	0.05337	0.048426	0.051258	0.07566	0.05757	0.041688	0.054194	0.056025	0.037412	0.103263	0.042414	0.06521	0.074363	0.044119	0.047232	0.061778	0.037946	0.032345	0.042887	0.088135	0.059937	0.029454	0.031354	0.058399	0.051702	0.035305	0.046953	0.06724
H3_9_17 K9me1	0.041912	0.031633	0.033491	0.038116	0.037856	0.050891	0.060218	0.059594	0.030281	0.048501	0.053737	0.035985	0.028177	0.032794	0.032612	0.040856	0.029045	0.050739	0.038786	0.058949	0.030439	0.043959	0.03848	0.043965	0.032146	0.048137	0.033411	0.05357	0.030647	0.03291	0.076918	0.041094	0.036696	0.059137	0.037977	0.04116	0.029556	0.024738	0.028212	0.033949	0.04428	0.051332	0.0258	0.0268	0.025001	0.034581	0.031861	0.056012	0.036177
H3_9_17 K9me2	0.327822	0.330971	0.348648	0.404974	0.310945	0.354625	0.361781	0.405766	0.350241	0.403574	0.376498	0.36937	0.31619	0.360463	0.354452	0.400943	0.346511	0.364451	0.323559	0.429244	0.325981	0.35808	0.325406	0.401731	0.333017	0.358889	0.333731	0.400171	0.310019	0.333962	0.314411	0.412958	0.337088	0.341418	0.363872	0.358341	0.325271	0.306213	0.328299	0.379959	0.359622	0.37635	0.302239	0.350176	0.296947	0.359453	0.325277	0.397937	0.318182
H3_9_17 K9me3	0.179683	0.186638	0.195678	0.213561	0.177878	0.200312	0.198495	0.210968	0.192332	0.199238	0.207072	0.203993	0.172492	0.203836	0.19909	0.21535	0.16628	0.192892	0.183257	0.213139	0.179949	0.199894	0.180752	0.197865	0.181136	0.18901	0.181367	0.209059	0.175616	0.192638	0.165949	0.208359	0.178896	0.199213	0.224009	0.219591	0.180903	0.18246	0.208963	0.232992	0.188207	0.207521	0.20664	0.226146	0.170022	0.200684	0.205727	0.22514	0.180607
H3_9_17 K9ac	4.5e-05	0.000842	3.1e-05	0.001027	4.5e-05	0.001509	0.001711	3e-05	3.6e-05	4.6e-05	0.000941	1.8e-05	0.000641	0.00138	0.000709	0.000487	0.001054	0.001824	0.000496	1.9e-05	0.000877	0.001271	2.8e-05	1.8e-05	4.2e-05	4.1e-05	2.8e-05	0.000545	4.2e-05	2.9e-05	5.7e-05	1.6e-05	0.001453	4.7e-05	0.001023	0.000827	0.001374	2.6e-05	0.000522	2e-05	5.6e-05	0.001495	1.9e-05	0.000577	0.001119	0.001477	0.000589	0.001129	0.001477
H3_9_17 K14ac	0.045151	0.028794	0.030696	0.022736	0.044888	0.040816	0.045758	0.029539	0.035785	0.045946	0.033845	0.017984	0.036625	0.032837	0.032901	0.020167	0.039678	0.043673	0.028142	0.01898	0.038918	0.035444	0.028208	0.017885	0.041827	0.040497	0.027865	0.01999	0.042442	0.029263	0.056591	0.015976	0.04341	0.046978	0.030927	0.018465	0.043279	0.026105	0.023446	0.020233	0.056301	0.036913	0.019097	0.016483	0.046345	0.03192	0.027066	0.021932	0.043688
H3_9_17 K9me1K14ac	0.031519	0.024468	0.02572	0.029289	0.030989	0.037682	0.048924	0.031512	0.021285	0.03352	0.042091	0.024712	0.025218	0.030134	0.032906	0.025847	0.02364	0.044035	0.036793	0.028021	0.023144	0.036585	0.035079	0.023643	0.023775	0.038535	0.0273	0.029511	0.028548	0.029666	0.073302	0.01814	0.030944	0.051031	0.034422	0.026922	0.023417	0.022387	0.026787	0.023928	0.031857	0.038479	0.024365	0.019567	0.030592	0.034098	0.033257	0.032233	0.03126
H3_9_17 K9me2K14ac	0.198567	0.221789	0.216571	0.148481	0.217862	0.162685	0.134219	0.115219	0.189925	0.120155	0.140915	0.202791	0.243668	0.171194	0.204255	0.150724	0.224271	0.138363	0.235652	0.112026	0.234989	0.175572	0.239023	0.175631	0.200734	0.162857	0.237988	0.151548	0.232059	0.238417	0.127569	0.169876	0.211438	0.131958	0.156944	0.179924	0.21674	0.259535	0.236478	0.16353	0.142215	0.128425	0.259529	0.202017	0.239513	0.169573	0.225001	0.125868	0.207881
H3_9_17 K9me3K14ac	0.069866	0.079811	0.07674	0.049398	0.075927	0.052023	0.03909	0.035517	0.060835	0.036653	0.045921	0.075538	0.091484	0.056615	0.069214	0.049664	0.084235	0.04251	0.076039	0.033141	0.081541	0.057179	0.077736	0.057007	0.061554	0.05083	0.07861	0.04814	0.080234	0.080824	0.037353	0.055156	0.067547	0.047392	0.059378	0.072782	0.073281	0.100631	0.093208	0.062139	0.043143	0.042588	0.107857	0.08747	0.086323	0.058386	0.085097	0.04657	0.073471
H3_9_17 K9acK14ac	0.002844	0.002793	0.002289	0.001632	0.003026	0.002948	0.002264	0.001723	0.00197	0.002318	0.001652	0.001069	0.00315	0.003148	0.002483	0.001479	0.002854	0.00285	0.001942	0.000988	0.002598	0.003035	0.002023	0.001101	0.002118	0.003031	0.001896	0.001381	0.002974	0.002941	0.002106	0.000956	0.002387	0.002965	0.002221	0.001392	0.003024	0.00248	0.001845	0.001671	0.003076	0.00202	0.001859	0.00133	0.003291	0.002892	0.002213	0.001514	0.002837
KSTGGKAPR(H3_9_17)
H3_9_17 S10ph	1.9e-05	5.7e-05	3.9e-05	0.000163	2.5e-05	1.1e-05	0.000237	7.1e-05	8.7e-05	2.3e-05	6.3e-05	4.3e-05	0.000206	2.9e-05	4.2e-05	4.7e-05	1.8e-05	6.5e-05	6e-05	5.1e-05	2.6e-05	3.5e-05	3.6e-05	2.9e-05	8.5e-05	8.2e-05	7.9e-05	2.1e-05	0.0001	3.3e-05	7.2e-05	7.5e-05	4.3e-05	3.7e-05	9e-05	1.1e-05	1.4e-05	1.8e-05	6.9e-05	1.4e-05	0.000124	5.9e-05	3e-05	3.7e-05	5.9e-05	3.9e-05	5.8e-05	2.9e-05	4e-05
H3_9_17 K9me1S10ph	0	8.5e-05	0	0	0	0	1e-06	0	0.000455	0	3.7e-05	2.8e-05	0	0	0	0	4.6e-05	0.000166	0.000115	0.00019	4.5e-05	9.9e-05	6.8e-05	4.5e-05	0.000108	9.3e-05	8.8e-05	2.4e-05	0.000236	8.6e-05	0.000359	0.000166	0.000104	0.000111	0.000155	6.6e-05	3.8e-05	9e-05	5.4e-05	6e-05	0.000116	8.3e-05	6.3e-05	6.2e-05	4.7e-05	7.9e-05	7.2e-05	0.000113	6.6e-05
H3_9_17 K9me2S10ph	0.000689	0.0003	0.000259	0.000231	0.000596	0.000261	0.000302	0.000317	0.000894	0.000314	0.000242	0.000478	0.000635	0.00029	0.00023	0.000201	0.001933	0.00025	0.000303	0.000265	0.000564	0.000229	0.000244	0.000192	0.000843	0.000448	0.000222	0.000527	0.000922	0.000507	0.000314	0.000181	0.000647	0.000728	0.000817	0.000481	0.000848	0.001012	0.000689	0.000469	0.000971	0.000242	0.001138	0.000374	0.001002	0.00032	0.000704	0.000541	0.00087
H3_9_17 K9me3S10ph	0.001796	0.000736	0.000417	0.00019	0.001827	0.000405	0.000217	0.000135	0.002284	0.000674	0.000281	0.000674	0.001845	0.000464	0.000397	0.000199	0	0.000296	0.000492	9e-05	0.001879	0.000429	0.0004	0.000179	0.002157	0.000626	0.000446	0.000431	0.001876	0.000132	0.00023	0.000155	0.001206	0	0.000123	0	0.001625	0	0	0	0	0.000646	0	0.000535	0.001717	0.00042	0	0	0.001821
H3_9_17 K9acS10ph	0	1e-06	0	0	1.7e-05	0	0	0	0	0	0	0	0	0	0	0	0	0	0	0	2e-06	1e-06	0	0	0	0	0	0	0	0	0	0	0	0	0	0	0	0	0	0	0	0	0	0	0	0	0	0	0
H3_9_17 S10phK14ac	3.4e-05	6e-06	0.000108	0.000166	0.000153	0.000103	1.1e-05	4.9e-05	2e-05	2.2e-05	0.00011	0	6.5e-05	4.3e-05	4.8e-05	1.5e-05	0	6e-06	0	0	1.4e-05	9e-06	0	0	0	2e-06	0	0	5.7e-05	0	0	1.5e-05	0	0	0	0	0	0	0	2e-06	0	0	0	0	0	0	0	0	0
H3_9_17 K9me1S10phK14ac	1e-05	0	0	0	7e-06	1.5e-05	6e-06	9e-06	0	7.3e-05	0.00015	0	2.3e-05	1.7e-05	0.000108	0	2.3e-05	0	0	3e-06	0	0	0	0	2.5e-05	0	0	0.000239	0	2.4e-05	0	0.0003	0	4.8e-05	9e-06	9e-06	0	1.7e-05	6e-06	0	7.8e-05	0	4.7e-05	0	0	0	0	6e-06	0
H3_9_17 K9me2S10phK14ac	0.000479	0.00013	0.000138	4.2e-05	0.000436	6.1e-05	3e-05	0.000158	0.00066	5.6e-05	6.7e-05	0.000391	0.000816	8.4e-05	0.000167	3.5e-05	0	2.7e-05	0.000217	0.000116	0.000587	7.7e-05	0.000156	9.1e-05	0.000601	0.000117	0.000155	0	0.000743	0	0.000247	0.000229	0.000254	0	0	0	0.000451	0	0	0	0	0	0	0.000248	0.000852	6e-05	0	0	0.000544
H3_9_17 K9me3S10phK14ac	0.001398	0.000914	0.0008	0.000445	0.001452	0.000762	0.0006	0.000531	0.001427	0.000859	0.000749	0.000757	0.001621	0.000739	0.000656	0.000448	0	0.000652	0.000694	8.1e-05	0.001478	0.000713	0.000628	0.000174	0.001394	0.000633	0.000504	0	0.001346	0	0.000676	0.000235	0.000983	0	0	0	0.001169	0	0	0	0	0.000835	0	0.000852	0.001595	0.000617	0	0	0.001343
H3_9_17 K9acS10phK14ac	0	0	6e-06	3e-05	0	4e-06	0	7e-06	0	0	0	0	0	4e-06	2e-06	7e-06	3e-06	0	0	0	0	9e-06	0	0	0	0	0	0	0	1e-06	0	0	0	0	1e-06	4.9e-05	7e-06	0	0	2.9e-05	0	0	0	0	0	0	0	5e-06	0
KSTGGKAPR(H3_9_17)
H3_9_17 S10ac	2e-06	7.3e-05	0.000257	1e-06	0.000185	0.000382	1e-06	2e-06	0	2e-06	1e-06	0.000435	0.000102	0.000155	1e-06	7e-06	1.3e-05	0.000193	1e-06	0.000472	0.000288	9e-06	1e-06	0	3e-06	4.4e-05	3e-06	0.000241	3e-06	1e-06	1e-06	1e-06	8.3e-05	0.000151	2e-06	4e-06	8e-06	8.6e-05	1e-06	1e-06	6.9e-05	0.0006	1e-06	1e-06	2.1e-05	8e-05	1e-06	1.2e-05	4.8e-05
H3_9_17 K9me1S10ac	0.000918	0.001601	0.001213	0.001555	0.001022	0.001325	0.001607	0.001601	0.002273	0.002156	0.001426	0.0011	0.001548	0.002724	0.000995	0.001451	0.001201	0.002815	0.001217	0.001047	0.001195	0.001012	0.001195	0.000882	0.002462	0.002657	0.001543	0.000922	0.001562	0.001184	0.002403	0.000857	0.001271	0.00194	0.00159	0.001295	0.001358	0.001116	0.0007	0.001243	0.002075	0.001908	0.001168	0.001065	0.001479	0.001762	0.001275	0.001999	0.001142
H3_9_17 K9me2S10ac	0	0	0	4.5e-05	0	0	0	0.00016	0	0	5.8e-05	0	0	0	0	0	3.2e-05	0	0	0	0	0	0	0	0	0	0	0	0	0	0	3.9e-05	0	0	0	6.2e-05	0	0	0	0	0	0	0	0	0	0	0	0	0
H3_9_17 K9me3S10ac	0.018509	0.027187	0.015529	0.024042	0.021431	0.020982	0.01948	0.028766	0.027943	0.024477	0.020051	0.014334	0.016655	0.034857	0.013676	0.02735	0.016788	0.030779	0.012972	0.02769	0.01542	0.020212	0.012881	0.019815	0.025647	0.027284	0.019392	0.019942	0.0203	0.011723	0.022338	0.023662	0.012601	0.026187	0.024758	0.022297	0.02241	0.020934	0.010463	0.023598	0.025993	0.033587	0.01159	0.022711	0.021088	0.029346	0.015718	0.027602	0.019568
H3_9_17 K9acS10ac	0	0	0	0	0	0	0	6.5e-05	0	0	0	0	0	0	0	0	0	1e-06	0	0	0	0	0	0	0	0	0	0	0	0	0	0	0	0	0	0	0	0	0	0	0	0	0	0	0	0	2e-06	0	0
H3_9_17 S10acK14ac	1.9e-05	1.3e-05	0	3e-06	1.4e-05	0	0	1.5e-05	3.3e-05	2.9e-05	1.5e-05	3e-06	0	0	1e-05	4e-06	0	3e-05	2e-06	0	1.4e-05	4.5e-05	1.1e-05	6e-06	2.7e-05	2.8e-05	7e-06	0	2e-05	1.1e-05	4.5e-05	0	2.6e-05	3.4e-05	4e-06	0	2.1e-05	8e-06	2e-05	0	1e-05	7e-06	0	5e-06	1.5e-05	0	4e-05	1.1e-05	4.1e-05
H3_9_17 K9me2S10acK14ac	0.000131	0.00013	0.000161	0.000204	0.000142	0.000217	0.000322	0.000162	0.000306	0.000189	0.000205	0.00018	0.000142	0.000234	0.000144	0.000159	0.000247	0.000187	0.000115	7.9e-05	0.000146	0.000145	0.000187	2e-05	0.000316	8.4e-05	0.000131	0.000127	0.000211	0.000213	0.000285	6.2e-05	9.6e-05	0.000293	0.00014	8.7e-05	0.000124	0.000216	0.000172	0.000163	0.000173	0.000172	6.5e-05	0.000136	0.000161	0.00024	0.000113	0.00016	0.000163
H3_9_17 K9me3S10acK14ac	0.009996	0.017165	0.010868	0.012177	0.012568	0.012615	0.013436	0.014473	0.013655	0.014758	0.012005	0.009654	0.01163	0.022559	0.010149	0.012886	0.011211	0.018541	0.008787	0.010623	0.009401	0.012588	0.009031	0.008464	0.01432	0.018506	0.013545	0.009418	0.014018	0.008022	0.015511	0.009078	0.007617	0.015968	0.017421	0.009003	0.013304	0.013983	0.00772	0.013112	0.013499	0.016801	0.00904	0.012055	0.014411	0.02227	0.010623	0.014186	0.011536
H3_9_17 K9acS10acK14ac	0	0	0	0	0	0	0	0	0	0	0	0	0	0	0	0	0	0	0	0	0	0	0	0	0	0	0	0	0	0	0	0	0	0	0	0	0	0	0	0	0	0	0	0	0	0	0	4.9e-05	0
KQLATKAAR(H3_18_26)
H3_18_26 unmod	0.798356	0.79859	0.790366	0.825849	0.797791	0.797292	0.769053	0.823845	0.827205	0.831275	0.812621	0.829143	0.782475	0.726985	0.775229	0.836236	0.790636	0.799957	0.791742	0.841412	0.807635	0.803019	0.798133	0.832384	0.825412	0.816968	0.802571	0.829186	0.797623	0.789679	0.78332	0.83569	0.81431	0.79079	0.719191	0.821981	0.808598	0.796312	0.797448	0.808499	0.816902	0.827883	0.783184	0.819666	0.784445	0.78513	0.79092	0.82016	0.794118
H3_18_26 K23me1	0.001856	0.001147	0.002729	0.000896	0.001136	0.001149	0.002852	0.000883	0.002499	0.001246	0.000964	0.001744	0.001136	0.001507	0.000905	0.000757	0.001288	0.001111	0.000453	0.000491	0.001243	0.002825	0.000544	0.000588	0.00249	0.004174	0.000632	0.00042	0.001665	0.001094	0.001567	0.000724	0.001947	0.002755	0.000173	0.000939	0.001389	0.001292	0.00115	0.001868	0.001322	0.001982	0.001536	0.000552	0.001299	0.001336	0.001218	7.4e-05	0.001365
H3_18_26 K18me1	0.003983	0.002662	0.002981	0.003335	0.002795	0.002238	0.003013	0.003182	0.003093	0.002626	0.003131	0.00423	0.002368	0.00317	0.00283	0.00336	0.002571	0.003156	0.002527	0.002401	0.001902	0.003141	0.002805	0.003337	0.003195	0.003197	0.003254	0.003848	0.002893	0.002817	0.003138	0.002636	0.002697	0.004009	2e-06	0.003332	0.002648	0.002963	0.001958	0.004565	0.003027	0.002895	0.002865	0.003076	0.003136	0.002826	0.002086	3e-06	0.003121
H3_18_26 K18me1K23me1	0	0	3.3e-05	1e-06	0	1.5e-05	1e-06	4.9e-05	4.2e-05	0	2.6e-05	0	4.3e-05	1.5e-05	3.2e-05	1e-06	8e-06	0	0	0	9e-06	0	0	0	2e-06	0	0.000161	0	1e-05	0	3.5e-05	0	3.8e-05	0	1.2e-05	0	9e-06	0	0	0	8e-05	1.2e-05	0	2.7e-05	9e-06	1.5e-05	1.5e-05	2.1e-05	1.6e-05
H3_18_26 K18ac	0.025687	0.024013	0.021603	0.020045	0.02451	0.024778	0.023063	0.020047	0.024096	0.022241	0.020402	0.01814	0.025635	0.031507	0.023048	0.018172	0.029705	0.026581	0.022205	0.017584	0.026519	0.024943	0.020353	0.018475	0.023971	0.024637	0.02154	0.019844	0.024673	0.024999	0.023577	0.017342	0.023396	0.025072	0.031052	0.01844	0.025169	0.025629	0.021218	0.020501	0.02409	0.021614	0.02284	0.019994	0.025846	0.022824	0.021742	0.021581	0.027598
H3_18_26 K23ac	0.159998	0.164792	0.171072	0.14069	0.163804	0.166205	0.192177	0.14194	0.133558	0.134208	0.153606	0.13606	0.17701	0.223661	0.186587	0.133267	0.16612	0.159859	0.171722	0.128037	0.153491	0.156215	0.167573	0.136205	0.135811	0.142106	0.159338	0.139094	0.163182	0.17177	0.175703	0.132601	0.1484	0.167551	0.239693	0.147541	0.152573	0.163209	0.168077	0.154936	0.144506	0.137569	0.178464	0.14741	0.173947	0.177345	0.172941	0.149216	0.16334
H3_18_26 K18acK23ac	0.01012	0.008796	0.011216	0.009185	0.009964	0.008323	0.009841	0.010053	0.009509	0.008404	0.00925	0.010683	0.011334	0.013155	0.011368	0.008206	0.009672	0.009337	0.011351	0.010074	0.009201	0.009856	0.010593	0.009011	0.009119	0.008917	0.012504	0.007609	0.009955	0.009641	0.012659	0.011008	0.009212	0.009824	0.009877	0.007767	0.009614	0.010594	0.01015	0.009631	0.010073	0.008045	0.01111	0.009274	0.011319	0.010524	0.011078	0.008945	0.010443
KSAPATGGVKKPHR(H3_27_40)
H3_27_40 unmod	0.026576	0.013461	0.002894	0.001621	0.026359	0.013289	0.004103	0.002348	0.023169	0.016196	0.004431	0.001956	0.019836	0.010245	0.003091	0.002253	0.021564	0.008208	0.002846	0.001094	0.022068	0.00971	0.00237	0.001286	0.032782	0.014262	0.002256	0.001165	0.028054	0.011752	0.002163	0.000869	0.026568	0.06219	0.034435	0.024781	0.019637	0.037577	0.030145	0.018238	0.02992	0.092594	0.047456	0.025719	0.016309	0.038357	0.034088	0.024839	0.027906
H3_27_40 K36me1	0.029913	0.006077	0.014793	0.007583	0.009019	0.024689	0.014683	0.002271	0.058937	0.042807	0.003687	0.009181	0.046985	0.029863	0.011183	0.010452	0.04392	0.006073	0.003232	0.005621	0.043903	0.019806	0.003363	0.002316	0.010507	0.029517	0.010449	0.00212	0.03502	0.026108	0.013404	0.006233	0.009575	0.023015	0.015272	0.015242	0.008793	0.04289	0.047933	0.010482	0.011172	0.034725	0.084752	0.017275	0.031922	0.041658	0.015128	0.014333	0.03648
H3_27_40 K27me1	0.029894	0.020036	0.014781	0.007583	0.029478	0.024689	0.014683	0.008921	0.058937	0.042807	0.011275	0.009181	0.046985	0.029815	0.011183	0.010452	0.04392	0.019913	0.009084	0.005628	0.043903	0.019816	0.010831	0.008159	0.032395	0.029517	0.010437	0.004099	0.03502	0.026108	0.013404	0.006233	0.032179	0.043327	0.037691	0.038475	0.027231	0.04289	0.047933	0.02983	0.036378	0.045102	0.084755	0.036819	0.031922	0.041658	0.036263	0.037486	0.03648
H3_27_40 K27me2	0.283207	0.252877	0.210274	0.201427	0.272382	0.246396	0.219946	0.198163	0.27477	0.241657	0.221024	0.188416	0.246582	0.219921	0.221416	0.184133	0.27209	0.259892	0.212187	0.176852	0.266559	0.250838	0.214263	0.187496	0.288648	0.246059	0.219176	0.188278	0.272006	0.228946	0.214609	0.18952	0.279406	0.208546	0.237759	0.230665	0.288761	0.227807	0.229621	0.238554	0.291366	0.193973	0.166513	0.235398	0.277407	0.192806	0.212035	0.214647	0.273002
H3_27_40 K36me2	0.021205	0.014408	0.007908	0.005554	0.021124	0.013244	0.007382	0.005293	0.01782	0.016798	0.01016	0.006315	0.019546	0.011302	0.007422	0.005807	0.018328	0.011866	0.006965	0.005509	0.018991	0.012606	0.006432	0.004754	0.022754	0.014532	0.006341	0.005576	0.021235	0.01142	0.006711	0.004885	0.021869	0.073636	0.066442	0.056395	0.021345	0.058106	0.053818	0.04208	0.02062	0.095791	0.086073	0.079349	0.021849	0.052845	0.056212	0.039524	0.022187
H3_27_40 K27me3	0.122271	0.142188	0.177552	0.207868	0.115215	0.148301	0.18579	0.204689	0.126635	0.136677	0.177805	0.199182	0.118276	0.147141	0.190079	0.206024	0.117567	0.166141	0.2028	0.223941	0.119725	0.156132	0.19345	0.224817	0.129644	0.145065	0.198808	0.230589	0.121571	0.149227	0.203022	0.230501	0.127606	0.078554	0.08149	0.079599	0.132743	0.088915	0.08	0.086	0.127389	0.073585	0.051978	0.066846	0.123408	0.080613	0.080394	0.083756	0.117331
H3_27_40 K36me3	0.008369	0.011822	0.004277	0.003138	0.008141	0.006713	0.004461	0.002759	0.007377	0.007476	0.019379	0.021035	0.006559	0.005932	0.004108	0.016937	0.006973	0.006366	0.003788	0.011199	0.007939	0.006239	0.01327	0.013359	0.010156	0.01657	0.012005	0.013023	0.01052	0.005444	0.003129	0.013627	0.013438	0.04049	0.048345	0.054148	0.010554	0.02148	0.025382	0.040829	0.026317	0.050438	0.054776	0.050423	0.010051	0.021036	0.045565	0.017432	0.021327
H3_27_40 K27me2K36me1	0.123727	0.105037	0.111724	0.100796	0.125963	0.114507	0.107195	0.107862	0.091013	0.095674	0.100764	0.087227	0.110165	0.103766	0.117874	0.098547	0.109109	0.10834	0.112561	0.098057	0.118571	0.117071	0.102119	0.094987	0.116922	0.100303	0.088072	0.091246	0.104894	0.110445	0.105076	0.088792	0.119407	0.101615	0.086029	0.097036	0.127144	0.105456	0.10636	0.103597	0.092855	0.074255	0.064117	0.093462	0.127244	0.112891	0.093542	0.116061	0.106881
H3_27_40 K27me1K36me2	0.049951	0.036113	0.022513	0.02691	0.049469	0.042271	0.026158	0.020557	0.036441	0.034825	0.035914	0.02758	0.041678	0.034736	0.024952	0.025805	0.040786	0.033866	0.029292	0.02441	0.03786	0.04055	0.027955	0.019845	0.038969	0.043502	0.023546	0.023946	0.044011	0.037081	0.02691	0.017311	0.049558	0.069584	0.073262	0.087185	0.035389	0.045878	0.065351	0.065793	0.040775	0.067426	0.073804	0.08279	0.039088	0.055932	0.079513	0.077939	0.050073
H3_27_40 K27me1K36me1	0.012462	0.011837	0.007114	0.007469	0.012893	0.009199	0.006475	0.006486	0.022972	0.013497	0.007228	0.007814	0.015678	0.010271	0.007444	0.006822	0.01445	0.008653	0.007013	0.006281	0.01441	0.008917	0.008537	0.008827	0.021737	0.01176	0.007476	0.006741	0.013669	0.009982	0.00879	0.006309	0.015135	0.01377	0.018108	0.01984	0.01372	0.014848	0.016949	0.016078	0.018064	0.018382	0.024524	0.020378	0.013937	0.015381	0.015913	0.017145	0.013338
H3_27_40 K27me3K36me1	0.039084	0.043585	0.061311	0.068212	0.040755	0.046614	0.059014	0.070869	0.029111	0.038087	0.062086	0.071585	0.035462	0.045034	0.065462	0.07604	0.035508	0.045416	0.066027	0.082881	0.037792	0.050162	0.064437	0.07804	0.036242	0.044339	0.056433	0.080557	0.033312	0.046717	0.058516	0.080577	0.039558	0.036303	0.027085	0.035465	0.040954	0.033188	0.031617	0.037011	0.034249	0.030334	0.024738	0.029418	0.03978	0.036465	0.035822	0.03721	0.035476
H3_27_40 K27me1K36me3	0.018963	0.01666	0.012541	0.015389	0.019261	0.019834	0.01598	0.012915	0.013791	0.014464	0.019759	0.014964	0.016836	0.016681	0.015426	0.015193	0.015081	0.01542	0.017008	0.013047	0.015046	0.019	0.016999	0.011637	0.014808	0.018707	0.01347	0.013173	0.017429	0.018104	0.016238	0.009784	0.019507	0.022342	0.02019	0.022146	0.013782	0.015727	0.019828	0.019728	0.015398	0.019916	0.017816	0.017865	0.015464	0.019733	0.024034	0.022669	0.019046
H3_27_40 K27me2K36me2	0.160722	0.219165	0.240356	0.224099	0.18302	0.199984	0.225565	0.231009	0.162395	0.207609	0.217787	0.23135	0.195722	0.229742	0.215412	0.215384	0.18255	0.210406	0.216011	0.214914	0.177107	0.197416	0.223539	0.218525	0.163673	0.188821	0.232058	0.21314	0.176673	0.220568	0.217399	0.220738	0.167504	0.154669	0.178419	0.166922	0.176281	0.187431	0.17536	0.205526	0.172923	0.136882	0.155698	0.174945	0.172761	0.197636	0.190762	0.206354	0.162349
H3_27_40 K27me3K36me2	0.052829	0.081705	0.10291	0.107718	0.062411	0.075749	0.097997	0.111432	0.054411	0.076448	0.093106	0.111397	0.063845	0.085406	0.092637	0.104693	0.061494	0.080927	0.099378	0.11373	0.061059	0.074265	0.102474	0.113048	0.055449	0.070351	0.105674	0.111571	0.057862	0.084079	0.099935	0.113037	0.059462	0.053904	0.059083	0.054078	0.062897	0.064537	0.05844	0.067079	0.059431	0.047368	0.050584	0.053419	0.056161	0.067527	0.062132	0.066749	0.056202
H3_27_40 K27ac	0.00053	0.000196	0	0	0.000542	0.000176	8e-06	0	0.000458	0.000271	5e-06	4e-06	0.000388	0.000107	7e-06	0	0.000391	0.000109	1e-06	0	0.000409	0.00014	0	0	0.000523	0.000266	0	0	0.000466	0.000105	0	0	0.00057	0.000955	0.000259	7.7e-05	0.000368	0.000564	0.00022	5.1e-05	0.000493	0.0014	0.000435	0.000101	0.000385	0.000723	0.000253	6.9e-05	0.000602
KSAPATGGVKKPHR(H3_27_40)
H3_27_40 S28ph	0	0	0	0	3e-06	0	0	0	0	0	0	5e-06	0	0	0	0	0	4e-06	0	6e-06	0	0	7e-06	1.7e-05	3e-06	0	0	0	4e-06	0	2e-06	4e-06	9e-06	0	3e-06	1e-06	9e-06	0	0	0	3.9e-05	1e-06	5e-06	0	0	0	0	3e-06	2.1e-05
H3_27_40 K27me1S28ph	2.1e-05	4.6e-05	7e-06	6.3e-05	0	4.1e-05	8e-06	1.9e-05	6.6e-05	4.8e-05	9e-06	0	4e-05	4e-06	3.2e-05	7.1e-05	2.7e-05	0	1.9e-05	3.5e-05	1.3e-05	1.6e-05	1e-06	1.2e-05	5.3e-05	1.3e-05	5.3e-05	0.000284	0	5e-06	0	2.9e-05	2.5e-05	3e-05	0	1.5e-05	0	3.5e-05	4.9e-05	0	0	0	0	7e-06	0.000119	2.5e-05	0.0001	0	0
H3_27_40 K27me2S28ph	0	0	0	1e-05	2.3e-05	6.4e-05	3.2e-05	8e-06	2e-06	5.8e-05	0.000181	1.6e-05	1.6e-05	0	1e-06	9e-06	1.2e-05	0	1.7e-05	8e-06	2e-06	1.6e-05	0	0	2e-06	5.9e-05	5.6e-05	2e-06	8e-06	1.7e-05	4.3e-05	0	3.5e-05	0.000136	0	3e-05	2.6e-05	8e-06	1.7e-05	0	2.1e-05	8e-06	0	3.8e-05	8.2e-05	1.2e-05	1.1e-05	9.7e-05	3e-06
H3_27_40 K27me3S28ph	0.000109	6.9e-05	0.000171	4.6e-05	0.000132	5.8e-05	0.000169	4e-05	8.4e-05	0.000116	0.000148	0.00019	0.000129	8.3e-05	0.00023	2.4e-05	8.8e-05	9.9e-05	0.000177	2.1e-05	9.3e-05	9e-05	0.000158	2.3e-05	0.000112	0.000137	0.000124	0.000155	0.00012	3.3e-05	0.000265	2e-06	0.000104	2.6e-05	2.6e-05	0	0.000129	1e-05	3e-05	0	0.000138	1.9e-05	7e-06	0	0.000138	3.3e-05	7.3e-05	0	0.000118
H3_27_40 K27me2S28phK36me2	0.000452	2.8e-05	0.000118	0.000473	0.000149	0.000167	0.000134	0.000192	0	5.1e-05	0.000445	0.000104	7.2e-05	0.000183	0.000153	0.000674	0.000151	0.000152	5.4e-05	0.001125	0.000101	0.000184	6.9e-05	0.000195	0	5.4e-05	0.000331	0.002229	1.2e-05	0.000227	0.000221	0	3.5e-05	3.7e-05	8.8e-05	0	0.000145	1.3e-05	4.5e-05	0	0.000182	1.3e-05	0.000362	5e-06	5.9e-05	4.8e-05	9.1e-05	7e-06	6.8e-05
H3_27_40 K27me3S28phK36me2	0	0	6.1e-05	4.2e-05	5e-06	0	0.000137	2.2e-05	0	4.9e-05	7.9e-05	7.6e-05	0	3.3e-05	0.000114	1.2e-05	0	3.3e-05	6.4e-05	1.5e-05	0	2.3e-05	2e-05	0.000108	0	2.4e-05	5e-06	5.7e-05	2e-06	0	0.000221	0	1e-06	2.8e-05	3.9e-05	0	1.3e-05	2e-06	2.5e-05	0	2.6e-05	5e-06	0	1e-06	1.7e-05	1e-05	1.4e-05	5e-06	1.4e-05
H3_27_40 S28ac	0	0	0	0	0	4e-06	0	0	0	0	2e-06	0.000226	0	0	0	0	0	0	0	0.000427	0	0	0	0	0.00013	0	0.000289	0.000907	0	0	0.000183	0.000673	0	1e-06	1e-06	0	0	0	0	0.000136	1e-06	2.7e-05	3e-06	0	0	0	0	8.4e-05	0
H3_27_40 K27me2S28ac	4e-06	9.5e-05	3e-06	7e-06	8.9e-05	1.7e-05	3e-06	3e-06	6.1e-05	1e-06	7e-06	0	4.3e-05	2e-05	1e-05	3.3e-05	7.1e-05	0	0	0	2.9e-05	5e-05	0	0	4.4e-05	1.6e-05	0	0	9.8e-05	1.4e-05	0	3e-06	2e-05	2.4e-05	1.3e-05	6e-06	4.2e-05	7.2e-05	1.3e-05	3e-06	1.1e-05	0.000137	2.9e-05	2.3e-05	5e-05	6.8e-05	5.3e-05	8.7e-05	2.5e-05
H3_27_40 K27me3S28ac	0.01476	0.017224	0.005448	0.010171	0.017421	0.009297	0.006664	0.008472	0.015203	0.010111	0.00986	0.007859	0.010159	0.01377	0.008319	0.013466	0.011459	0.012744	0.008123	0.01025	0.010194	0.012233	0.007368	0.008786	0.017349	0.0177	0.008862	0.008071	0.018763	0.008777	0.007086	0.007114	0.013067	0.011361	0.010428	0.01159	0.013312	0.008249	0.007161	0.012276	0.015131	0.011449	0.007018	0.009847	0.016328	0.017464	0.012183	0.013603	0.015973
H3_27_40 K27me3S28acK36me1	0.004952	0.007372	0.003241	0.003823	0.006145	0.004697	0.003415	0.00567	0.006346	0.004274	0.004858	0.004336	0.005	0.005946	0.003446	0.007169	0.00446	0.005372	0.003352	0.004949	0.004228	0.00472	0.002339	0.003765	0.007098	0.008424	0.004078	0.00307	0.009251	0.00484	0.002672	0.003759	0.005358	0.005457	0.005533	0.006303	0.006727	0.004317	0.003702	0.006709	0.007101	0.00617	0.004556	0.005873	0.005517	0.007076	0.005819	0.009901	0.005099
KSAPSTGGVKKPHR(H33_27_40)
H33_27_40 unmod	0.027805	0.016529	0.012147	0.01148	0.021331	0.016409	0.012333	0.010236	0.023416	0.016192	0.015555	0.012905	0.019645	0.010727	0.011069	0.011309	0.018086	0.012975	0.01516	0.013677	0.019356	0.015821	0.016461	0.012863	0.023759	0.01913	0.013086	0.015532	0.029075	0.016394	0.012612	0.00964	0.025464	0.04521	0.032481	0.034399	0.016571	0.030658	0.032205	0.028728	0.026773	0.05931	0.036336	0.028945	0.019379	0.03507	0.032585	0.030164	0.028031
H33_27_40 K36me1	0.055347	0.042725	0.004736	0.018882	0.050862	0.037646	0.015157	0.026655	0.008904	0.011256	0.024112	0.027189	0.068124	0.02486	0.020838	0.010219	0.04671	0.046574	0.007843	0.024025	0.048775	0.029722	0.032405	0.007625	0.113923	0.058673	0.037653	0.008186	0.080635	0.027382	0.021059	0.025171	0.048951	0.068124	0.054147	0.023429	0.066664	0.017958	0.019075	0.018221	0.012704	0.035527	0.069649	0.021772	0.050188	0.046918	0.022789	0.044002	0.065277
H33_27_40 K27me1	0.055125	0.012242	0.004052	0.019975	0.054781	0.037646	0.02915	0.026655	0.146737	0.056174	0.010211	0.028785	0.06799	0.022714	0.020783	0.032071	0.051496	0.046507	0.021084	0.023973	0.05273	0.030456	0.03236	0.027553	0.019127	0.058756	0.037407	0.007918	0.015788	0.036145	0.020978	0.024802	0.021507	0.068096	0.054147	0.022514	0.066616	0.016929	0.019346	0.016805	0.021444	0.023698	0.069508	0.017289	0.054235	0.049657	0.021648	0.019844	0.071568
H33_27_40 K27me2	0.184531	0.150631	0.190591	0.173547	0.21425	0.217031	0.188371	0.141487	0.17803	0.18687	0.20782	0.094869	0.21264	0.20419	0.174167	0.115708	0.202233	0.202885	0.167875	0.097797	0.234162	0.204501	0.13425	0.110032	0.173492	0.149397	0.126164	0.109782	0.185399	0.17015	0.176764	0.117169	0.216162	0.124694	0.145627	0.112928	0.203995	0.138613	0.126625	0.108732	0.19954	0.121337	0.080069	0.107553	0.209644	0.129875	0.114264	0.103899	0.213613
H33_27_40 K36me2	0.010518	0.004811	0.002622	0.005601	0.01164	0.02993	0.002216	0.013911	0.004151	0.005839	0.016297	0.027259	0.011481	0.008041	0.004157	0.007269	0.029877	0.00535	0.012044	0.0121	0.002699	0.021682	0.007097	0.007176	0.01278	0.007013	0.00964	0.007084	0.0058	0.019763	0.007288	0.008497	0.008468	0.148087	0.163589	0.179928	0.005406	0.194387	0.202442	0.202067	0.014884	0.238642	0.234777	0.266344	0.008744	0.147529	0.190708	0.211522	0.007838
H33_27_40 K27me3	0.077443	0.075699	0.106251	0.080648	0.065627	0.074702	0.085444	0.159375	0.077956	0.07645	0.094145	0.076011	0.064323	0.185221	0.096129	0.20947	0.067861	0.079481	0.10062	0.091572	0.06531	0.075656	0.098077	0.096122	0.081061	0.07569	0.097247	0.101993	0.078165	0.077384	0.155198	0.102489	0.075935	0.032651	0.0308	0.026903	0.070036	0.045061	0.02981	0.030005	0.079183	0.035756	0.017511	0.021832	0.078729	0.042206	0.03101	0.026239	0.066472
H33_27_40 K36me3	0.002543	0.001467	7.5e-05	0.002152	0.001414	0.003254	0.000129	7.7e-05	0.00264	0.001719	0.000108	0.002364	0.001064	0.000647	0.0001	9.7e-05	0.000112	0.001405	0.003675	0.004037	0.001723	0.000117	0.002503	0.003179	0.004217	0.002229	0.002945	0.003479	0.002384	0.001194	0.002099	0.003211	0.003359	0.011629	0.019413	0.028191	0.0024	0.011626	0.022571	0.022492	0.004542	0.018878	0.027352	0.033255	0.00305	0.007674	0.019909	0.023513	0.002462
H33_27_40 K27me2K36me1	0.093698	0.078448	0.07464	0.089682	0.074903	0.07569	0.07951	0.068222	0.073834	0.080507	0.083079	0.078449	0.064447	0.052684	0.089385	0.070941	0.078661	0.067848	0.11673	0.099949	0.076999	0.089246	0.098062	0.100734	0.101746	0.081888	0.087201	0.108196	0.090564	0.072944	0.063245	0.102124	0.117296	0.111546	0.122717	0.143735	0.093555	0.121945	0.143817	0.134295	0.104309	0.128998	0.113122	0.135717	0.104495	0.106004	0.134922	0.135656	0.082244
H33_27_40 K27me1K36me2	0.055358	0.048359	0.03187	0.052577	0.053132	0.04932	0.047202	0.041041	0.044149	0.042208	0.061741	0.05397	0.041238	0.03445	0.049284	0.049359	0.03888	0.042542	0.058574	0.057849	0.040708	0.055928	0.055384	0.058806	0.0466	0.058372	0.047151	0.061493	0.055816	0.05343	0.047179	0.044962	0.05929	0.056956	0.062299	0.094367	0.038909	0.043325	0.063173	0.075145	0.053062	0.056661	0.064322	0.070665	0.055254	0.061805	0.083013	0.074964	0.057184
H33_27_40 K27me1K36me1	0.010087	0.008804	0.008594	0.009747	0.007455	0.007162	0.008507	0.007294	0.016405	0.013044	0.010026	0.009412	0.012998	0.007776	0.006968	0.007317	0.010908	0.009787	0.009142	0.006307	0.012266	0.006864	0.01028	0.010052	0.015678	0.010685	0.008828	0.006773	0.009735	0.011844	0.010302	0.006168	0.013336	0.011345	0.012196	0.016924	0.008783	0.009093	0.012584	0.01253	0.014827	0.012799	0.016638	0.012935	0.010706	0.008237	0.013285	0.015293	0.011721
H33_27_40 K27me3K36me1	0.024627	0.023905	0.030045	0.031896	0.020681	0.023208	0.030088	0.02883	0.01755	0.022218	0.03596	0.036123	0.019613	0.016197	0.030964	0.029955	0.022005	0.024145	0.033041	0.037567	0.021694	0.025803	0.03342	0.039189	0.022038	0.02337	0.03108	0.035849	0.024225	0.026591	0.023034	0.038192	0.025486	0.0164	0.011622	0.012597	0.022971	0.016412	0.012745	0.013048	0.020948	0.015466	0.008191	0.009359	0.025625	0.015866	0.013224	0.012298	0.021837
H33_27_40 K27me1K36me3	0.033671	0.027717	0.020377	0.033532	0.029211	0.025971	0.030812	0.028161	0.025953	0.024846	0.03857	0.036454	0.023421	0.019829	0.03236	0.032857	0.023302	0.025558	0.03964	0.041758	0.022792	0.031619	0.036901	0.040279	0.028138	0.032946	0.03117	0.043147	0.033689	0.030399	0.033752	0.031485	0.033759	0.028866	0.024115	0.03171	0.022952	0.020486	0.024875	0.027366	0.032324	0.028099	0.020137	0.021738	0.032624	0.029479	0.029561	0.027037	0.033858
H33_27_40 K27me2K36me2	0.262995	0.377597	0.393602	0.343283	0.283582	0.304227	0.358155	0.329229	0.253811	0.359943	0.28241	0.380218	0.283384	0.30442	0.357075	0.302287	0.300414	0.335029	0.295466	0.35048	0.310891	0.30898	0.323748	0.348601	0.243956	0.296614	0.328856	0.351425	0.26661	0.347562	0.315881	0.348269	0.246072	0.206032	0.196361	0.209225	0.275903	0.24645	0.224801	0.230503	0.299125	0.144135	0.188807	0.196075	0.243476	0.232705	0.224215	0.207194	0.230465
H33_27_40 K27me3K36me2	0.067423	0.088394	0.099102	0.098713	0.06842	0.071334	0.092464	0.093343	0.069974	0.082822	0.089189	0.11005	0.073868	0.071781	0.094173	0.085107	0.076705	0.083095	0.095793	0.111934	0.072111	0.075232	0.098667	0.112746	0.065669	0.074688	0.115458	0.114726	0.0768	0.084821	0.092911	0.113081	0.070185	0.048551	0.046405	0.039877	0.069432	0.061986	0.049909	0.047556	0.078367	0.053041	0.037577	0.035203	0.069828	0.060542	0.047194	0.042494	0.068001
H33_27_40 K27ac	0.000822	0.000263	0	0	0.000574	0.00058	0.000862	0	0.000257	0.000584	0.000725	0.000416	0.000577	0.000274	0.000746	0	0.000741	0.000633	0.000917	0	0.000749	0.000821	0	0	0.000396	0.000772	0	0	0.000567	0.000786	0	0	0.000719	0.00139	0.001299	0.000801	0.000376	0.000923	0.001097	0.000877	0.000774	0.001171	0.001206	0.0007	0.000507	0.001193	0.000885	0.001039	0.001079
KSAPSTGGVKKPHR(H33_27_40)
H33_27_40 S28ph	0	4e-06	1.4e-05	6.7e-05	0	0.000405	0	0	0.002432	0.000209	0	0	0	0	0.001013	1.2e-05	4.7e-05	0	0	0	0	0	0	0.000214	0.001112	0	0	0	0	0	2.7e-05	1.5e-05	0	0	0	0.000452	0.000106	0	0	0.00024	0	0	3.2e-05	0.000381	0	0	1.8e-05	0	0
H33_27_40 K27me1S28ph	0	0	0	0	0	0	0	0	0	0	0	0	0	0	0	0	3e-06	0	0	0	0	0	0	0	0	0	0	0	0	0	0	8.5e-05	0	0	0	0	0	0	0	0	0	0	0	0	4e-06	0	0	0	0
H33_27_40 K27me2S28ph	0	0	0	0	5e-06	0	0	0	0	0	0	0	0	0	0	0	0	0	0	0	0	0	0	0	0	0	0	0	0	0	0	0	0	0	0	0	0	0	0	0	0	0	0	0	0	0	0	0	0
H33_27_40 K27me3S28ph	0	0	0	0	0	0	0	0	0	0	0	0	0	0	0	0	0	0	0	0	0	0	0	0	0	0	0	0	0	0	0	0	0	0	0	0	0	0	0	0	0	0	0	0	0	0	0	0	0
H33_27_40 K27me2S28phK36me2	0	0	0	0	0	0	0	0	0	0	0	0	0	0	0	0	0	0	0	0	0	0	0	0	0	0	0	0	0	0	0	4e-06	0	0	0	0	0	0	0	0	0	0	0	0	0	0	0	0	0
H33_27_40 K27me3S28phK36me2	0	0	0	0	0	0	0	0	0	0	0	0	0	0	0	0	0	1e-06	0	0	0	0	0	0	0	0	0	0	0	0	0	0	0	0	0	0	0	0	0	0	0	0	1e-06	0	0	0	0	0	0
H33_27_40 S28ac	0.003177	0.001194	0.002794	0.000946	0.005797	0.003156	0.001171	0.003286	0.015893	0.007302	0.005006	0.001015	0.008499	0.005708	0.002498	0.004074	0.006795	0.000549	0.001591	0.00051	0.005217	0.000585	0.001636	0.003298	0.002298	0.007821	0.002174	0.00132	0.001439	0.001313	0.001599	0.003319	0.003167	0.005647	0.005518	0.001004	0.004235	0.001576	0.003185	0.000728	0.001174	0.001198	0.001373	0.000169	0.001084	0.004347	0.001594	0.000777	0.000886
H33_27_40 K27me2S28ac	0	0	2.7e-05	0	0	0	2.4e-05	1.3e-05	0	0	1.5e-05	0	8.4e-05	7e-06	6e-06	0	0	2.8e-05	2e-05	0	0	0	6e-06	0	2.8e-05	1.2e-05	1.2e-05	0	0	0	0	0	2.9e-05	9.9e-05	3.3e-05	0.001445	0.000396	1.2e-05	0	4.3e-05	0.000607	0.000244	0.001638	0	0	0	0.000304	0.001414	0
H33_27_40 K27me3S28ac	0.020839	0.023586	0.010459	0.014768	0.021275	0.011533	0.010535	0.010827	0.022867	0.003304	0.014889	0.012596	0.015642	0.017616	0.001207	0.016124	0.015066	0.003667	0.010994	0.013085	0.002618	0.014992	0.009741	0.010948	0.028801	0.023415	0.013489	0.011588	0.026308	0.012963	0.008292	0.011273	0.019865	0.013259	0.002361	0.017904	0.019807	0.010717	0.010849	0.013197	0.022124	0.023245	0.0018	0.018432	0.019347	0.00407	0.002612	0.020631	0.021993
H33_27_40 K27me3S28acK36me1	0.013991	0.017625	0.008004	0.012505	0.015062	0.010794	0.007873	0.011357	0.015042	0.008512	0.010142	0.011913	0.010962	0.012857	0.007078	0.015825	0.010099	0.011939	0.009793	0.013381	0.0092	0.011976	0.008999	0.010583	0.015183	0.018529	0.01044	0.01151	0.016998	0.008934	0.00778	0.010046	0.010949	0.001419	0.01487	0.001667	0.010886	0.011843	0.00089	0.017421	0.013289	0.001796	0.009954	0.001636	0.013081	0.016823	0.01626	0.00202	0.01547
YRPGTVALR(H3_41_49)
H3_41_49 unmod	0.99996	0.999867	0.999972	0.999902	0.999968	0.999938	0.999939	0.999967	0.999999	0.999945	0.999972	0.999953	0.999973	0.999997	0.999954	0.999938	0.999942	0.999974	0.99987	0.999531	0.999941	0.999935	0.99993	0.999919	0.999778	1	0.999597	0.999665	0.999958	0.999951	0.999961	0.999594	0.999999	0.999874	0.999924	0.999888	0.999915	0.999843	0.999948	1	0.999842	0.999887	0.999865	0.99989	0.999804	0.9999	0.999985	0.999973	0.999971
H3_41_49 Y41ph	4e-05	0.000133	2.8e-05	9.8e-05	3.2e-05	6.2e-05	6.1e-05	3.3e-05	1e-06	5.5e-05	2.8e-05	4.7e-05	2.7e-05	3e-06	4.6e-05	6.2e-05	5.8e-05	2.6e-05	0.00013	0.000469	5.9e-05	6.5e-05	7e-05	8.1e-05	0.000222	0	0.000403	0.000335	4.2e-05	4.9e-05	3.9e-05	0.000406	1e-06	0.000126	7.6e-05	0.000112	8.5e-05	0.000157	5.2e-05	0	0.000158	0.000113	0.000135	0.00011	0.000196	0.0001	1.5e-05	2.7e-05	2.9e-05
YQKSTELLIR(H3_54_63)
H3_54_63 unmod	0.920394	0.934288	0.96029	0.966187	0.914994	0.944703	0.99501	0.970328	0.922769	0.951333	0.958252	0.961118	0.933558	0.956181	0.97005	0.961228	0.898026	0.959928	0.957396	0.950345	0.928205	0.94837	0.957406	0.953606	0.932771	0.966878	0.960331	0.964943	0.927603	0.962499	0.951177	0.967137	0.914117	0.921027	0.957868	0.949621	0.93364	0.946554	0.972148	0.951939	0.928297	0.939527	0.958295	0.958532	0.934974	0.950974	0.953019	0.96046	0.872281
H3_54_63 K56me1	0	1.6e-05	0	0	0	0	0	0	0.000103	0	0	0	0	0	0	0	0	0	0	0	0	0	0	0	0	0	0	0	0	0	0	0	0	0	0	0	6.5e-05	0	0	0	0	0	0	0	0	0	0	0	0
H3_54_63 K56me2	0.077976	0.063773	0.038373	0.032117	0.08402	0.05321	0.002595	0.028398	0.071952	0.047584	0.040312	0.037685	0.064884	0.041974	0.028379	0.03715	0.100061	0.039543	0.041559	0.048483	0.070276	0.05042	0.039787	0.045132	0.062526	0.030664	0.037163	0.034877	0.071539	0.035158	0.046416	0.032077	0.084418	0.077464	0.040199	0.046095	0.064693	0.051609	0.025999	0.044501	0.069899	0.05992	0.040881	0.039802	0.063426	0.047045	0.045502	0.036807	0.123829
H3_54_63 K56me3	0	0	0	0	0	0	0	0	0	0	0	0	0	0	0	0	0	0	0	0	0	0	0	0	0	0	0	0	0	0	0	0	0	0	0	0	0	0	0	0	0	0	0	0	0	0	0	0	0
H3_54_63 K56ac	0.00163	0.001923	0.001337	0.001696	0.000986	0.002086	0.002396	0.001274	0.005177	0.001083	0.001436	0.001197	0.001558	0.001845	0.001571	0.001622	0.001914	0.000528	0.001045	0.001172	0.001518	0.00121	0.002807	0.001263	0.004704	0.002458	0.002506	0.00018	0.000858	0.002343	0.002407	0.000786	0.001465	0.001509	0.001933	0.004283	0.001602	0.001836	0.001853	0.00356	0.001804	0.000552	0.000824	0.001666	0.0016	0.001981	0.001479	0.002733	0.00389
EIAQDFKTDLR(H3_73_83)
H3_73_83 unmod	0.8538	0.803065	0.798484	0.791949	0.818081	0.778671	0.778791	0.795725	0.873252	0.826839	0.808327	0.809402	0.830166	0.807368	0.794647	0.801137	0.832418	0.811657	0.817203	0.81625	0.817437	0.81032	0.810649	0.814159	0.899579	0.834038	0.836228	0.814153	0.840878	0.804529	0.802953	0.810255	0.910216	0.795963	0.774537	0.785966	0.911876	0.778117	0.802971	0.793182	0.869578	0.826566	0.754873	0.759572	0.838365	0.821284	0.738341	0.765314	0.858986
H3_73_83 K79me1	0.075124	0.101774	0.108056	0.110975	0.088	0.114047	0.117511	0.108262	0.060148	0.095978	0.102517	0.102412	0.092009	0.110126	0.111672	0.103861	0.087103	0.104049	0.098295	0.096465	0.097686	0.101805	0.100878	0.101025	0.058413	0.088137	0.08114	0.096122	0.082908	0.095432	0.106132	0.106797	0.086334	0.101449	0.117062	0.103755	0.082757	0.116109	0.098903	0.104869	0.061061	0.093872	0.126828	0.111927	0.087326	0.08302	0.126399	0.106625	0.070871
H3_73_83 K79me2	0.037785	0.057244	0.066643	0.071193	0.049742	0.07119	0.075149	0.072561	0.038412	0.048556	0.062123	0.06845	0.046632	0.049453	0.065347	0.073	0.04649	0.051348	0.058051	0.062785	0.046271	0.056581	0.06152	0.059249	0.036812	0.047797	0.05841	0.064254	0.040071	0.069172	0.067194	0.062154	0	0.066766	0.078254	0.085039	0	0.073324	0.06606	0.073218	0.03753	0.054605	0.084542	0.099307	0.04439	0.064008	0.098827	0.100255	0.039097
H3_73_83 K79me3	0	9.2e-05	0.000768	0	0	9.3e-05	0.000179	0	0	0.000156	0.00037	0	9e-05	6.2e-05	0.00027	0	0.000436	1.7e-05	0	0	0	0	0.000134	0	0.000134	0	2e-05	0.000144	7.4e-05	0.000475	0	0	0.000701	0.000121	0.000377	9.6e-05	0.000795	0	0.000298	0	0	0	0.000312	0	2.8e-05	0	0.000453	0	5.1e-05
H3_73_83 K79ac	0.033291	0.037826	0.026049	0.025883	0.044177	0.035999	0.02837	0.023452	0.028188	0.028471	0.026663	0.019736	0.031103	0.03299	0.028065	0.022001	0.033553	0.032929	0.026451	0.0245	0.038605	0.031294	0.026819	0.025566	0.005063	0.030028	0.024202	0.025328	0.036068	0.030392	0.023721	0.020793	0.002749	0.035702	0.02977	0.025143	0.004572	0.032451	0.031768	0.028731	0.031831	0.024957	0.033445	0.029194	0.029892	0.031688	0.035981	0.027806	0.030995
VTIMPKDIQLAR(H3_117_128)
H3_117_128 unmod	1	1	0.99976	1	0.999746	0.999856	0.999983	0.999616	0.999934	0.999905	0.999806	0.996637	1	0.999952	0.999748	1	0.998748	0.999749	0.999911	0.997601	1	0.999829	1	0.999874	0.999218	1	0.998972	0.999771	1	0.999833	0.999185	0.999182	1	0.999703	0.999578	0.999771	0.999538	0.999964	0.999888	0.999676	0.999883	0.999753	0.999796	0.999715	1	1	0.999836	0.99962	1
H3_117_128 K122ac	0	0	0.00024	0	0.000254	0.000144	1.7e-05	0.000384	6.6e-05	9.5e-05	0.000194	0.003363	0	4.8e-05	0.000252	0	0.001252	0.000251	8.9e-05	0.002399	0	0.000171	0	0.000126	0.000782	0	0.001028	0.000229	0	0.000167	0.000815	0.000818	0	0.000297	0.000422	0.000229	0.000462	3.6e-05	0.000112	0.000324	0.000117	0.000247	0.000204	0.000285	0	0	0.000164	0.00038	0
GKGGKGLGKGGAKR(H4_4_17)
H4_4_17 unmod	0.672785	0.62657	0.612633	0.657559	0.630261	0.564949	0.576265	0.628156	0.645028	0.616813	0.621032	0.643483	0.586838	0.577181	0.614243	0.654096	0.588798	0.592309	0.622872	0.725317	0.610182	0.640241	0.589371	0.651908	0.629902	0.584303	0.680682	0.638865	0.660673	0.590519	0.578994	0.718915	0.604676	0.543421	0.529696	0.58089	0.639453	0.576033	0.54642	0.580674	0.610306	0.55237	0.533112	0.653154	0.638563	0.554403	0.548961	0.593639	0.641978
H4_4_17 K5ac	0.01183	0.0103	0.007449	0.006566	0.011512	0.009484	0.007694	0.007283	0.013151	0.01187	0.008072	0.006885	0.013437	0.009612	0.006802	0.00632	0.014193	0.011153	0.007347	0.006136	0.014356	0.008839	0.008474	0.00724	0.015047	0.012044	0.006707	0.008032	0.012362	0.009775	0.008884	0.005569	0.014385	0.010943	0.008404	0.007116	0.015152	0.008843	0.008729	0.007561	0.014799	0.011136	0.009028	0.006046	0.012588	0.009222	0.008213	0.007277	0.014713
H4_4_17 K8ac	0.014104	0.016026	0.015349	0.015004	0.014338	0.017516	0.01493	0.017045	0.014999	0.016436	0.015484	0.015147	0.017577	0.017455	0.013958	0.014181	0.017859	0.018377	0.011991	0.01034	0.016721	0.015178	0.014432	0.012125	0.016356	0.017375	0.011105	0.013413	0.014803	0.018115	0.014873	0.009747	0.017459	0.018215	0.017855	0.015369	0.017017	0.01509	0.018324	0.017113	0.017834	0.017028	0.01887	0.012913	0.015951	0.015051	0.016722	0.017007	0.016555
H4_4_17 K12ac	0.021888	0.015968	0.011377	0.008809	0.023432	0.014391	0.011669	0.010119	0.025727	0.023361	0.013046	0.01197	0.027471	0.014807	0.011831	0.00904	0.028458	0.018804	0.011678	0.008151	0.02717	0.015743	0.012203	0.010091	0.029825	0.023678	0.011138	0.011881	0.022985	0.017439	0.013528	0.008084	0.027434	0.02023	0.013932	0.012814	0.028163	0.018122	0.013752	0.011182	0.028187	0.026016	0.01715	0.011246	0.024054	0.018653	0.01404	0.011112	0.027902
H4_4_17 K16ac	0.208396	0.247647	0.284468	0.276329	0.229329	0.298677	0.31983	0.281994	0.237444	0.25206	0.28266	0.282149	0.257544	0.282491	0.295405	0.269568	0.251883	0.275169	0.297854	0.224751	0.240947	0.246978	0.327932	0.283012	0.245428	0.282547	0.253333	0.291768	0.205585	0.273626	0.330987	0.232357	0.254009	0.289813	0.343816	0.32919	0.223391	0.289867	0.333613	0.324317	0.250906	0.295574	0.340629	0.275022	0.23233	0.310674	0.336083	0.313038	0.220359
H4_4_17 K5acK8ac	0.001349	0.001505	0.001443	0.00083	0.001827	0.001698	0.00134	0.001408	0.001467	0.001586	0.001223	0.001241	0.002018	0.001743	0.001123	0.001167	0.002205	0.001659	0.001224	0.000594	0.001754	0.00134	0.001055	0.000911	0.001353	0.001734	0.000918	0.001057	0.001474	0.001764	0.001283	0.000629	0.001621	0.001768	0.001431	0.001032	0.001383	0.001363	0.0014	0.001272	0.001485	0.001576	0.001662	0.000888	0.001424	0.001375	0.001361	0.001239	0.001565
H4_4_17 K5acK12ac	0.004837	0.002963	0.00134	0.000806	0.005575	0.002927	0.001342	0.001225	0.005191	0.003806	0.001215	0.000986	0.00549	0.003033	0.001221	0.001192	0.006796	0.002666	0.001287	0.000682	0.005886	0.002187	0.001241	0.00101	0.004901	0.003169	0.000896	0.001105	0.00482	0.002484	0.001404	0.000741	0.005546	0.003397	0.001558	0.001215	0.00481	0.002609	0.001477	0.001443	0.0056	0.003624	0.001985	0.000968	0.00421	0.002467	0.001553	0.001388	0.005662
H4_4_17 K5acK16ac	0.00781	0.010087	0.008654	0.004114	0.010318	0.011163	0.008427	0.006295	0.007953	0.009716	0.007617	0.004496	0.010954	0.012377	0.006883	0.005436	0.011841	0.010284	0.00601	0.003159	0.011562	0.008205	0.006409	0.004612	0.006925	0.00894	0.004587	0.004194	0.009056	0.010033	0.00702	0.003281	0.00939	0.012343	0.009774	0.006405	0.009014	0.009893	0.008796	0.006423	0.009009	0.00998	0.008551	0.004493	0.008637	0.009806	0.008352	0.006514	0.008204
H4_4_17 K8acK12ac	0.002724	0.00196	0.001471	0.000844	0.003334	0.002281	0.001298	0.001509	0.002772	0.002753	0.001264	0.001278	0.003808	0.002343	0.001071	0.001192	0.004037	0.002406	0.001115	0.000705	0.002991	0.001865	0.00112	0.000949	0.00275	0.002704	0.000826	0.001265	0.003023	0.002404	0.001144	0.000846	0.003301	0.002789	0.001683	0.001334	0.002652	0.002063	0.001466	0.001421	0.003492	0.00331	0.002081	0.001208	0.002822	0.002068	0.001629	0.001389	0.003151
H4_4_17 K8acK16ac	0.0125	0.018954	0.02043	0.009743	0.018054	0.022058	0.020132	0.015746	0.012181	0.018145	0.017551	0.011275	0.018985	0.024359	0.016521	0.01277	0.019488	0.020562	0.013624	0.007108	0.018381	0.016144	0.013949	0.010596	0.011593	0.016983	0.01054	0.009993	0.014293	0.021668	0.015738	0.007456	0.015385	0.025568	0.022934	0.015436	0.014624	0.020748	0.021979	0.016213	0.014356	0.020405	0.022149	0.011486	0.014641	0.020084	0.020191	0.015724	0.014248
H4_4_17 K12acK16ac	0.022304	0.029807	0.02306	0.011372	0.02999	0.032901	0.023359	0.017692	0.022858	0.029135	0.019757	0.013069	0.033544	0.036404	0.019531	0.015016	0.034305	0.031422	0.015739	0.007279	0.032758	0.025447	0.015564	0.011154	0.020016	0.02813	0.011415	0.010372	0.027168	0.031605	0.018211	0.007643	0.027855	0.042108	0.030322	0.01888	0.02647	0.033177	0.027279	0.020658	0.026004	0.035753	0.028557	0.01432	0.026647	0.033359	0.026612	0.019899	0.024768
H4_4_17 K5acK8acK12ac	0.001709	0.001271	0.001107	0.000775	0.001884	0.001212	0.001174	0.001267	0.00116	0.001245	0.001155	0.000983	0.001647	0.001149	0.000872	0.001186	0.001797	0.001184	0.001034	0.000909	0.00144	0.00144	0.000838	0.000948	0.001677	0.001662	0.00095	0.0012	0.002019	0.001479	0.000825	0.000562	0.001897	0.001857	0.001313	0.001309	0.001728	0.001259	0.001063	0.001145	0.00238	0.001529	0.001176	0.001163	0.001446	0.001295	0.001201	0.001376	0.00194
H4_4_17 K5acK8acK16ac	0.002814	0.003108	0.002484	0.001716	0.003339	0.004024	0.002722	0.002163	0.001633	0.002291	0.002095	0.00148	0.003523	0.003307	0.00239	0.001895	0.002808	0.002575	0.00175	0.001205	0.002578	0.002977	0.001692	0.001287	0.002174	0.002897	0.001481	0.001375	0.003343	0.003583	0.001549	0.000829	0.002571	0.004857	0.003411	0.001893	0.002587	0.003778	0.003192	0.002141	0.002384	0.003401	0.002882	0.001385	0.002695	0.003688	0.002986	0.002132	0.002924
H4_4_17 K5acK12acK16ac	0.005471	0.004267	0.001814	0.001118	0.005926	0.004615	0.002163	0.001473	0.003365	0.003363	0.001573	0.001123	0.005892	0.003818	0.001725	0.001352	0.005581	0.003081	0.001436	0.000695	0.004841	0.003564	0.001243	0.000719	0.004606	0.004057	0.001166	0.001086	0.006615	0.004134	0.001249	0.000705	0.005396	0.006173	0.002927	0.001456	0.005066	0.004363	0.002748	0.001765	0.004746	0.004948	0.002587	0.001162	0.004824	0.004433	0.002414	0.001735	0.00593
H4_4_17 K8acK12acK16ac	0.006777	0.006931	0.005236	0.003151	0.007736	0.008535	0.005578	0.00461	0.003835	0.005416	0.004382	0.003001	0.008391	0.007216	0.004718	0.00394	0.007032	0.005928	0.003674	0.002361	0.006024	0.006812	0.003118	0.002522	0.005645	0.00676	0.002985	0.003025	0.008624	0.008473	0.003077	0.001859	0.006674	0.012327	0.007991	0.00438	0.006243	0.009345	0.007389	0.004928	0.006296	0.009847	0.007112	0.003624	0.006813	0.00932	0.007199	0.004908	0.007278
H4_4_17 K5acK8acK12acK16ac	0.002701	0.002634	0.001686	0.001265	0.003147	0.003568	0.002077	0.002014	0.001235	0.002002	0.001873	0.001434	0.00288	0.002704	0.001706	0.001649	0.00292	0.002421	0.001366	0.000609	0.00241	0.003039	0.001359	0.000915	0.001801	0.003018	0.001271	0.001369	0.003156	0.002898	0.001232	0.000776	0.002402	0.004189	0.002954	0.001281	0.002247	0.003446	0.002371	0.001744	0.002217	0.003505	0.002467	0.000923	0.002354	0.004103	0.002483	0.001623	0.002824
KVLR(H4_20_23)
H4_20_23 unmod	0.079924	0.032942	0.005253	0.004595	0.092591	0.028935	0.00445	0.008072	0.167968	0.077855	0.006311	0.010431	0.089003	0.032153	0.003566	0.006731	0.11905	0.02184	0.008893	0.011045	0.105254	0.016922	0.008518	0.010336	0.136988	0.048404	0.008775	0.024945	0.075118	0.018023	0.008054	0.016212	0.098905	0.038749	0.004276	0.004881	0.090095	0.021502	0.003838	0.004301	0.12463	0.071423	0.006585	0.004222	0.066821	0.021384	0.004828	0.004837	0.106722
H4_20_23 K20me1	0.079357	0.038792	0.01881	0.017088	0.059433	0.028401	0.022008	0.018062	0.09162	0.045296	0.020931	0.013272	0.058524	0.026615	0.00133	0.017173	0.07034	0.028151	0.016483	0.016735	0.064175	0.029174	0.017051	0.015477	0.100517	0.03779	0.01944	0.026388	0.06929	0.02522	0.01862	0.016021	0.063328	0.02879	0.023506	0.01536	0.063249	0.026778	0.014571	0.012606	0.068915	0.037278	0.022473	0.015058	0.062886	0.022678	0.017175	0.017269	0.078634
H4_20_23 K20me2	0.811129	0.873795	0.89133	0.873031	0.811736	0.886602	0.889799	0.866445	0.718895	0.832927	0.899141	0.87452	0.816948	0.88266	0.905612	0.85843	0.776535	0.887081	0.877239	0.841331	0.795122	0.893665	0.878341	0.847331	0.737593	0.860226	0.88115	0.833321	0.823949	0.892099	0.865965	0.839497	0.80721	0.882461	0.895298	0.879017	0.816545	0.890118	0.892452	0.879162	0.775086	0.841456	0.897676	0.885407	0.836945	0.896213	0.889935	0.865272	0.787638
H4_20_23 K20me3	0.028849	0.0539	0.083864	0.104587	0.035712	0.055565	0.083184	0.106694	0.021422	0.043578	0.072891	0.100823	0.035086	0.05827	0.088962	0.116755	0.033561	0.062418	0.096199	0.129377	0.035047	0.05958	0.095302	0.125866	0.02451	0.053164	0.089923	0.113599	0.031116	0.064063	0.106553	0.127088	0.030077	0.049444	0.075999	0.100043	0.029798	0.061156	0.088485	0.103139	0.031067	0.049149	0.072398	0.094029	0.032774	0.059445	0.087251	0.111932	0.02663
H4_20_23 K20ac	0.000741	0.000571	0.000742	0.000699	0.000527	0.000497	0.000558	0.000726	9.4e-05	0.000344	0.000727	0.000955	0.000439	0.000301	0.00053	0.00091	0.000512	0.000509	0.001186	0.001512	0.000402	0.000659	0.000788	0.00099	0.000391	0.000416	0.000712	0.001747	0.000527	0.000595	0.000808	0.001182	0.00048	0.000556	0.000922	0.000699	0.000313	0.000446	0.000655	0.000792	0.000302	0.000694	0.000868	0.001284	0.000575	0.00028	0.000811	0.000689	0.000376
RGGVKR(H4_40_45)
H4_40_45 unmod	0.999655	0.999607	0.999655	0.999596	0.999606	0.999745	0.999813	0.999891	0.999689	0.999875	0.999836	0.999553	0.999559	0.999731	0.999731	0.999578	0.999571	0.999902	0.999738	0.99993	0.999614	0.999808	0.999686	0.999734	0.99967	0.999852	0.99965	0.999863	0.999589	0.999607	0.999901	0.999717	0.999742	0.999869	0.999838	0.999462	0.999756	0.999734	0.999618	0.999525	0.999859	0.999867	0.999711	0.999774	0.999747	0.999867	0.999632	0.999706	0.999724
H4_40_45 K44ac	0.000345	0.000393	0.000345	0.000404	0.000394	0.000255	0.000187	0.000109	0.000311	0.000125	0.000164	0.000447	0.000441	0.000269	0.000269	0.000422	0.000429	9.8e-05	0.000262	7e-05	0.000386	0.000192	0.000314	0.000266	0.00033	0.000148	0.00035	0.000137	0.000411	0.000393	9.9e-05	0.000283	0.000258	0.000131	0.000162	0.000538	0.000244	0.000266	0.000382	0.000475	0.000141	0.000133	0.000289	0.000226	0.000253	0.000133	0.000368	0.000294	0.000276
KTVTAMDVVYALKR(H4_79_92)
H4_79_92 unmod	1	1	1	1	1	1	1	1	1	1	1	1	1	1	1	1	1	1	1	1	1	1	1	1	1	1	1	1	1	1	1	1	1	1	1	1	1	1	1	1	1	1	1	1	1	1	1	1	1
KAAGGAKR(H14_25_32)
H14_25_32 unmod	0.806233	0.828684	0.788478	0.980906	0.826293	0.825891	0.837815	0.976881	0.762207	0.821737	0.787043	0.766292	0.84573	0.840817	0.864192	0.979844	0.823075	0.851067	0.78746	0.746949	0.821048	0.821356	0.798323	0.746808	0.794227	0.985573	0.803491	0.749931	0.843291	0.857347	0.738984	0.974413	0.808124	0.829556	0.801641	0.97887	0.988896	0.881398	0.818718	0.976578	0.815077	0.98715	0.784864	0.782352	0.873641	0.899528	0.978628	0.973519	0.788699
H14_25_32 K25me1	0.186907	0.161516	0.201447	0.010141	0.166297	0.165689	0.155606	0.014089	0.231181	0.172106	0.206669	0.226273	0.145447	0.1484	0.126159	0.01086	0.168714	0.142322	0.204429	0.246458	0.17081	0.169914	0.193326	0.245873	0.19917	0.005379	0.188762	0.242974	0.149716	0.133399	0.254681	0.016976	0.185854	0.164214	0.190036	0.013272	0.002883	0.108519	0.171156	0.012788	0.177389	0.005277	0.205843	0.209862	0.119043	0.09281	0.010514	0.017727	0.203875
H14_25_32 K25me2	2.4e-05	0.000188	0.000251	8.6e-05	0	0	0.000143	0.000194	0	0.00036	0.000308	0	0	0	0.000104	6.4e-05	0	0.000104	0.000313	0.000148	0.000423	0.000241	0.000335	4.1e-05	0.000416	0.000305	0.000215	0	0.000257	0.000226	0.000403	0.000213	0	0.000139	7.5e-05	4.5e-05	0.000145	0.000333	0.000136	0.000297	0	3.6e-05	9e-05	0	0.000134	0.000199	6e-05	0.000489	0.000183
H14_25_32 K25me3	0	0	0	0	0.000166	5.3e-05	0	0	4e-05	0	0	0	1.4e-05	3.9e-05	0	0	0.000121	0	0	0	0	0	0	0	0	0	0	0	0	0	0	0	0	0	0	0	0	0	0	0	0	0	0	0	0	0	0	0	8.7e-05
H14_25_32 K25ac	0.001256	0.000839	0.001907	0.003408	0.001207	0.002273	0.002583	0.002677	0.000877	0.001722	6e-06	0.001131	0.000823	0.002574	0.002307	0.002402	0.001085	0.001801	0.001543	0.001032	0.00105	0.002643	0.001338	0.0009	0.000881	0.002331	0.000719	0.001445	0.000824	0.002229	0.001804	0.000947	0.001399	0.002075	0.002884	0.002746	0.001922	0.001308	0.002751	0.002967	0.001886	0.002078	0.00252	0.001893	0.000638	0.002195	0.002231	0.002685	0.001574
H14_25_32 K31ac	0.00558	0.008773	0.007918	0.005458	0.006038	0.006093	0.003853	0.006158	0.005695	0.004075	0.005974	0.006304	0.007986	0.00817	0.007237	0.006831	0.007004	0.004706	0.006256	0.005413	0.00667	0.005846	0.006678	0.006378	0.005305	0.006412	0.006813	0.00565	0.005912	0.006799	0.004129	0.007452	0.004623	0.004017	0.005363	0.005068	0.006153	0.008442	0.00724	0.007371	0.005648	0.005458	0.006683	0.005893	0.006544	0.005268	0.008567	0.005579	0.005583
KASGPPVSELITKAVAASKER(H12_33_53)
H12_33_53 unmod	0.99834	1	0.999674	0.998122	0.999345	0.998908	0.999157	0.99542	0.999243	0.997963	0.999669	0.999771	0.997714	0.999745	0.999995	0.999054	0.99941	0.996991	0.998469	0.991736	0.999464	0.99857	0.999177	0.994973	0.999662	0.998308	0.996268	0.990608	0.999575	0.998459	0.998033	0.995145	0.998453	0.999571	0.998054	0.99896	0.998494	0.99909	0.998472	0.999858	0.998144	0.99906	0.992972	0.995454	0.999447	0.995021	0.999319	0.995633	0.99858
H12_33_53 K33me1	0.000465	0	0	0.001362	0	0.000263	0	0.0002	3.1e-05	0.000119	0	0	0.000138	0	0	0.000255	0	0	0	0.002937	7.5e-05	0.001325	0	0.0003	0.000209	0	0	0	0.000157	0.000954	0	0	0.000241	6e-05	0	0.000463	0.001067	0.000339	0	9.4e-05	0.000328	0.00094	0.000176	0.001451	0.000326	0.001559	0	0.000324	1.9e-05
H12_33_53 K33me2	0	0	0	0	0.000529	0	0	0.003854	0	0	0	0	0	0	0	0.000327	6.3e-05	5.8e-05	0.0001	0	0.000425	0	0	0.000146	0	0	0	0	7.7e-05	0.000553	0	0	0	0	0	0	0.000197	0.000572	0	0	9.1e-05	0	0	0	4.1e-05	0	0.000128	0	0.000278
H12_33_53 K33me3	0.000393	0	0.000326	0.000367	1.6e-05	0.00056	0.00065	0	0.000459	0.001918	0.000331	7.4e-05	0.000355	0.000255	5e-06	0.000363	0	0	0	0	3.6e-05	0.000106	0.000795	0.000995	0.000129	0	0.001476	0.005032	6.6e-05	3.4e-05	0.000254	0	0.001306	0.00037	0	0.000577	0.000241	0	0.001007	0	0.000419	0	0.002486	0.003019	0	0.000298	0	0.001426	0.001122
H12_33_53 K33ac	0.000802	0	0	0	0.000109	0	0.000194	0.000527	0.000267	0	0	0	0.001792	0	0	0	0.000527	0.002951	0.00143	0.005327	0	0	0	0.003586	0	0.001692	0.002256	0.00436	0.000124	0	0.001713	0.004855	0	0	0.001946	0	0	0	0.000521	0	0.001018	0	0.004365	7.6e-05	0	0.003122	0.000553	0.002558	0
H12_33_53 S40ac	0	0	0	0.00015	0	0.000269	0	0	0	0	0	0.000155	0	0	0	0	0	0	0	0	0	0	2.8e-05	0	0	0	0	0	0	0	0	0	0	0	0	0	0	0	0	4.9e-05	0	0	0	0	0.000186	0	0	5.8e-05	0
KATGPPVSELITKAVSASKER(H15_33_53)
H15_33_53 unmod	0.986052	0.996802	0.992933	0.98405	0.991794	0.994912	0.997861	0.990496	0.991562	0.991458	0.995073	0.9841	0.995053	0.993324	0.985821	0.991435	0.985541	0.994094	0.987759	0.985103	0.996374	0.997049	0.994874	0.977589	0.989425	0.993089	0.988532	0.98831	0.990717	0.996528	0.989564	0.991985	0.998491	0.997364	0.991394	0.993662	0.99583	0.996343	0.99309	0.9958	0.988178	0.997099	0.994311	0.992648	0.994826	0.982447	0.994816	0.98962	0.994192
H15_33_53 K33me1	0.011776	0	0.003518	0.002531	0.005241	0	0.000856	0.003845	0.001071	0.004291	0.000801	0.013198	0.001367	0.003076	0.008151	0.004298	0	0.001401	0.0077	0.014112	0.001749	0.000608	0.000811	0.020064	0.000199	0.00244	0.004065	0.004154	0.001336	0.000691	0.004819	0.003109	0	0.000396	0.000389	0.002396	0.000344	0.000263	0.003315	0.001113	0.000235	0.00114	0.004876	0.002312	0.000449	0.005274	0.002305	0.002807	0.000551
H15_33_53 K33me2	0	0.000656	0.000339	0.009245	0.000203	0	0	0.000134	0	0	0.000155	0	0	0	0	0	0	0	0	0	8.9e-05	0	1.7e-05	0	0	0	0	0	0.000917	1.8e-05	0	0	0	0	0	0	0	0	0	0	0.000543	0	4e-06	0	8.1e-05	4e-06	0	0	0
H15_33_53 K33me3	0.002172	0.002542	0.003211	0.003348	0.002763	0.00235	0.001248	0.005525	0.007367	0.004178	0.000975	0.001965	0.00292	0.0036	0.004795	0.002077	0.014275	0.004505	0.00454	0.000785	3.4e-05	0.002344	0.004297	0.001161	0.010376	0.00372	0.007404	0.007179	0.0042	0.002547	0.0027	0.001268	0.001509	0.001897	0.003175	0.001842	0.003826	0.003348	0.003595	0.003059	0.010423	0.001154	0.000809	0.003907	0.002503	0.007678	0.002879	0.006889	0.005257
H15_33_53 K33ac	0	0	0	0.00044	0	0.001365	3.5e-05	0	0	7.3e-05	0.001341	0.000736	0	0	0.001232	0.00219	0	0	0	0	0.001754	0	0	0.001186	0	0	0	0	0.002161	0	0.002917	0.003638	0	0.000344	0.005041	0.0021	0	4.6e-05	0	2.8e-05	0.000621	0.000432	0	0.001133	0.002141	0.001781	0	0	0
H15_33_53 S40ac	0	0	0	0.000387	0	0.001373	0	0	0	0	0.001656	0	0.00066	0	0	0	0.000185	0	0	0	0	0	0	0	0	0.00075	0	0.000356	0.000669	0.000216	0	0	0	0	0	0	0	0	0	0	0	0.000176	0	0	0	0.002816	0	0.000684	0
unmod(H1_1_35)
H1_1_35 H11.SETAPVAQAASTATEKPAAAKKTKKPAKAAAPR	0	0	0	0	0	0	0	0	0	0	0	0	0	0	0	0	0.004595	0	0.000927	0	0	0	0	0	0	0.00201	0	0	0.000272	0.000858	0	0	0	0	0	0	0	0	0	0	0	0	0	0	0	0	0	0	0
H1_1_35 H12.SEAAPAAPAAAPPAEKAPAKKKAAKKPAGVR	0.040849	0.059719	0.043152	0.058887	0.105399	0.02949	0.049527	0.069994	0.018307	0.038533	0.010844	0.015222	0.011945	0.051979	0.074213	0.006701	0.013059	0.063573	0.012234	0.004367	0.046701	0.065754	0.01815	0.029186	0.014669	0.026777	0.003412	0	0.032373	0.029542	0.004308	0.015362	0.046304	0.097651	0.019147	0.003592	0.092142	0.007485	0.009048	0.003046	0.006733	0.019883	0.001539	0.026771	0.020983	0.024013	0.051755	0.033458	0.103714
H1_1_35 H13.SETAPAAPAAPAPVEKTPVKKKAKKTGAAAGKR	0.554935	0.576049	0.147563	0.168887	0.393462	0.242358	0.171886	0.143602	0.79921	0.377051	0.204634	0.348032	0.662177	0.397561	0.180714	0.282888	0.419302	0.479746	0.7506	0.784213	0.791089	0.347973	0.871465	0.757218	0.745561	0.677483	0.960594	0.843039	0.710475	0.679573	0.908076	0.771354	0.581682	0.393633	0.71886	0.850657	0.449094	0.867498	0.877883	0.607084	0.941966	0.805055	0.970579	0.678993	0.880157	0.721444	0.579596	0.300639	0.479403
H1_1_35 H14.SETAPAAPAAPAPAEKTPVKKKAR	0.358972	0.275286	0.459214	0.409122	0.391064	0.41804	0.364712	0.314969	0.169811	0.423343	0.40927	0.284991	0.205086	0.315765	0.317171	0.255454	0.425682	0.336899	0.20928	0.172725	0.141288	0.293847	0.094059	0.142223	0.2177	0.21058	0.031712	0.150539	0.109666	0.185437	0.075733	0.18698	0.309497	0.457749	0.16904	0.124203	0.383218	0.076878	0.090085	0.315212	0.047654	0.144603	0.024546	0.256881	0.080433	0.141994	0.294383	0.574558	0.385722
H1_1_35 H15.SETAPAETAAPAPVEKSPAKKKTTKKAGAAKR	0.045245	0.088946	0.35007	0.363103	0.110075	0.310112	0.413875	0.471435	0.012673	0.161073	0.375251	0.351756	0.120791	0.234695	0.427902	0.454958	0.137362	0.119782	0.026959	0.038695	0.020923	0.292426	0.016326	0.071373	0.02207	0.083149	0.004281	0.006422	0.147214	0.10459	0.011883	0.026304	0.062517	0.050967	0.092952	0.021548	0.075546	0.048139	0.022985	0.074658	0.003648	0.030458	0.003336	0.037354	0.018427	0.112548	0.074266	0.091345	0.031161
unmod(H1_54_81)
H1_54_81 H11.SGVSLAALKKSLAAAGYDVEKNNSR	0.026702	0.015966	0.020192	0.010478	0.025623	0.015293	0.011814	0.004273	0.022138	0.015713	0.010724	0.008772	0.018638	0.013074	0.011153	0.006271	0.018254	0.02283	0.018236	0.011296	0.015836	0.019544	0.017567	0.006189	0.029378	0.0296	0.01785	0.01686	0.016885	0.01204	0.01951	0.005913	0.020596	0.021274	0.016229	0.010612	0.015825	0.013546	0.013945	0.005107	0.032015	0.030602	0.008798	0.014503	0.027735	0.013332	0.006992	0.000297	0.02581
H1_54_81 H1v234.SGVSLAALKKALAAAGYDVEKNNSR	0.567803	0.639908	0.770083	0.640318	0.67263	0.772065	0.756057	0.734858	0.559995	0.722055	0.714604	0.760021	0.71323	0.704989	0.676297	0.728789	0.526781	0.660283	0.61229	0.561791	0.699783	0.679143	0.654397	0.570361	0.577414	0.626397	0.559482	0.382738	0.643071	0.698732	0.694392	0.532073	0.568292	0.563852	0.710861	0.683586	0.630067	0.6283	0.708452	0.727397	0.489446	0.658637	0.719795	0.690531	0.645271	0.57634	0.731866	0.728793	0.626792
H1_54_81 H15.GGVSLPALKKALAAGGYDVEKNNSR	0.378793	0.329047	0.199021	0.332914	0.277973	0.197348	0.218465	0.256597	0.395729	0.246519	0.263949	0.212964	0.249494	0.27205	0.298561	0.260128	0.436712	0.294057	0.351239	0.401612	0.268544	0.281769	0.31047	0.417261	0.363831	0.318541	0.404818	0.58115	0.317465	0.275612	0.266588	0.454838	0.383983	0.387054	0.256681	0.295189	0.33376	0.344608	0.258111	0.264271	0.446523	0.280158	0.251509	0.278906	0.299259	0.396995	0.24879	0.270612	0.321588
H1_54_81 H1T.AGMSLAALKKALAAAGYDVEKNNSR	0.026702	0.015079	0.010704	0.01629	0.023773	0.015293	0.013665	0.004273	0.022138	0.015713	0.010724	0.018244	0.018638	0.009887	0.013989	0.004811	0.018254	0.02283	0.018236	0.025301	0.015836	0.019544	0.017567	0.006189	0.029378	0.025461	0.01785	0.019252	0.022579	0.013616	0.01951	0.007176	0.027128	0.02782	0.016229	0.010612	0.020348	0.013546	0.019492	0.003225	0.032015	0.030602	0.019898	0.016059	0.027735	0.013332	0.012353	0.000297	0.02581
KGNYAER(H2A1_36_42)
H2A1_36_42 unmod	0.995488	0.988443	0.989934	0.996709	0.99364	0.98578	0.989477	0.99442	0.9913	0.986893	0.985913	0.993077	0.987817	0.985681	0.995208	0.995928	0.982553	0.989138	0.992514	0.997613	0.990092	0.993189	0.994298	0.994978	0.991795	0.995015	0.994381	0.991682	0.993951	0.992809	0.993204	0.995395	0.989883	0.993133	0.991255	0.995583	0.995889	0.992072	0.993406	0.995676	0.993659	0.995983	0.989107	0.994864	0.993187	0.995809	0.990773	0.991172	0.995355
H2A1_36_42 K36ac	0.002542	0.004817	0.000214	1e-06	0.002929	0.002767	0.000126	1.8e-05	0.003372	0.001095	0.000681	0.000419	0.005475	0.002239	0.000255	3e-06	0.012962	0.002274	0.000137	0.000958	0.007479	0.002804	0.000665	0.000893	0.001219	0.000516	0.000201	0.000804	0.003637	0.000543	0.000241	0.000608	0.002912	0.000288	0.000197	0.000116	0.001544	0.003487	0.000648	0.000347	0.002066	0.000351	0.000546	0.000902	0.004178	0.001133	5.1e-05	0.000297	0.002352
H2A1_36_42 Y39ac	0.00197	0.00674	0.009852	0.003289	0.003431	0.011453	0.010397	0.005561	0.005327	0.012013	0.013406	0.006505	0.006707	0.01208	0.004537	0.004069	0.004485	0.008589	0.00735	0.001429	0.002429	0.004007	0.005037	0.004129	0.006986	0.00447	0.005418	0.007514	0.002413	0.006648	0.006555	0.003997	0.007205	0.006579	0.008548	0.004302	0.002567	0.004441	0.005946	0.003977	0.004275	0.003667	0.010347	0.004234	0.002636	0.003057	0.009176	0.008531	0.002293
KGNYSER(H2A3_36_42)
H2A3_36_42 unmod	0.999414	0.999305	0.999609	0.999014	0.999383	0.999382	0.999056	0.998691	0.999252	0.999505	0.999302	0.999266	0.999461	0.999181	0.999086	0.998822	0.999218	0.998613	0.999392	0.999342	0.999154	0.999151	0.999528	0.999286	0.99906	0.999017	0.999801	0.999241	0.998969	0.999657	0.999681	0.996045	0.999567	0.999617	0.999611	0.999584	0.999313	0.999523	0.999454	0.999265	0.999108	0.999401	0.999474	0.999786	0.999582	0.999265	0.99946	0.999149	0.999614
H2A3_36_42 K36ac	0.000586	0.000695	0.000391	0.000986	0.000617	0.000618	0.000944	0.000772	0.000748	0.000495	0.000698	0.000734	0.000539	0.000819	0.000914	0.001178	0.000782	0.001387	0.000608	0.000658	0.000846	0.000839	0.000472	0.000714	0.00094	0.000983	0.000199	0.000759	0.001031	0.000343	0.000319	0.003955	0.000433	0.000383	0.000389	0.000416	0.000687	0.000477	0.000546	0.000735	0.000892	0.0005	0.000526	0.000214	0.000418	0.000689	0.00054	0.000851	0.000386
H2A3_36_42 Y39ac	0	0	0	0	0	0	0	0.000537	0	0	0	0	0	0	0	0	0	0	0	0	0	1e-05	0	0	0	0	0	0	0	0	0	0	0	0	0	0	0	0	0	0	0	0.0001	0	0	0	4.6e-05	0	0	0
KGHYAER(H2AX_36_42)
H2AX_36_42 unmod	0.999607	0.996006	0.996031	0.993886	0.994991	0.986305	0.993968	0.990523	0.985521	0.986778	0.991278	0.995964	0.995571	0.990737	0.995011	0.991391	0.986366	0.988111	0.99991	0.98849	0.994443	0.987621	0.999973	0.999935	0.990002	0.989315	0.999652	0.997684	0.99242	0.990735	0.990765	0.997708	0.984996	0.987407	0.992747	0.992065	0.991588	0.992459	0.999984	0.990758	0.985981	0.98434	0.99912	0.99991	0.99753	0.987208	0.99839	0.989082	0.993502
H2AX_36_42 K36ac	0.000393	0.001136	3.2e-05	2.4e-05	0.000121	0.000314	4e-06	1.2e-05	0.00017	1.7e-05	9e-06	0.000124	0.00021	8.4e-05	1.4e-05	3.5e-05	0.00022	0.00018	4.4e-05	0.00029	0.000171	1.5e-05	2.7e-05	6.5e-05	0.009998	0	0.000348	0.001656	0.000315	4.1e-05	0.000129	0.001939	4.2e-05	0	3.3e-05	6.5e-05	4.4e-05	8e-06	1.6e-05	0	5.3e-05	0	0	6e-05	0.000433	0	2.2e-05	0	8.8e-05
H2AX_36_42 Y39ac	0	0.002858	0.003937	0.006091	0.004888	0.013381	0.006029	0.009465	0.014309	0.013206	0.008712	0.003912	0.004219	0.009179	0.004975	0.008573	0.013414	0.011709	4.5e-05	0.01122	0.005386	0.012364	0	0	0	0.010685	0	0.00066	0.007265	0.009225	0.009106	0.000352	0.014962	0.012593	0.00722	0.00787	0.008368	0.007533	0	0.009242	0.013966	0.01566	0.00088	3e-05	0.002037	0.012792	0.001588	0.010918	0.00641
GKQGGKAR(H2A1_4_11)
H2A1_4_11 unmod	0.960109	0.968511	0.960515	0.975463	0.955622	0.979561	0.969668	0.979295	0.963251	0.981913	0.976316	0.956098	0.941271	0.974316	0.959608	0.974719	0.948152	0.978129	0.95386	0.985454	0.952794	0.974462	0.955216	0.971249	0.961513	0.974536	0.951877	0.975723	0.950981	0.962499	0.972522	0.975262	0.961074	0.979382	0.970301	0.967397	0.959305	0.958004	0.946882	0.973314	0.978263	0.980572	0.936318	0.96066	0.945012	0.973882	0.946373	0.974485	0.953003
H2A1_4_11 K5ac	3.8e-05	0.010101	0.021924	0.004477	0.020389	0.010516	0.00879	1.8e-05	3.5e-05	1.7e-05	0.004238	4.2e-05	0.036465	0.014754	3.8e-05	0.006353	0.02959	2e-05	4.4e-05	1.3e-05	0.019237	2.4e-05	4.3e-05	2.7e-05	3.7e-05	2.4e-05	4.6e-05	2.2e-05	4.7e-05	0.015755	0.013522	2.3e-05	0.023066	0.013137	0.020264	3.1e-05	0.019828	4e-05	5e-05	0.016313	0.01484	0.009585	0.028516	0.021336	0.017799	2.4e-05	5.1e-05	0.009126	0.033195
H2A1_4_11 K9ac	0.038302	0.020109	0.015234	0.018234	0.022649	0.009127	0.018602	0.018017	0.035459	0.016834	0.017264	0.041493	0.019887	0.009562	0.037464	0.016934	0.020406	0.019822	0.043724	0.013157	0.026212	0.024003	0.042518	0.027055	0.037135	0.02402	0.045884	0.022435	0.04687	0.020074	0.010516	0.023213	0.014692	0.005105	0.006484	0.030532	0.019146	0.040102	0.050085	0.008384	0.005931	0.00801	0.032016	0.015848	0.035188	0.024109	0.050567	0.013797	0.012267
H2A1_4_11 K5acK9ac	0.000847	0.000543	0.00056	0.000276	0.000682	0.000244	0.000378	0.000209	0.000799	0.000168	0.000268	0.000826	0.001623	0.000326	0.000514	0.000307	0.001362	0.000269	0.000681	0.000108	0.001128	0.000305	0.000651	0.000302	0.000815	0.000259	0.000816	0.000201	0.001329	0.000508	0.00027	0.000311	0.000392	0.000237	0.000409	0.00034	0.000562	0.000922	0.000778	0.000265	0.000172	0.000141	0.000927	0.000451	0.001145	0.000268	0.000691	0.000205	0.000789
H2A1_4_11 K9me1	1e-06	1e-06	2e-06	2e-06	1e-06	1e-06	3e-06	2e-06	0	1e-06	2e-06	0.000271	1e-06	1e-06	2e-06	2e-06	0	2e-06	2e-06	1e-06	1e-06	1e-06	2e-06	1e-06	0	1e-06	1e-06	2e-06	1e-06	1e-06	3e-06	1e-06	1e-06	0.001444	3e-06	2e-06	0.000815	1e-06	2e-06	2e-06	1e-06	2e-06	2e-06	2e-06	1e-06	0.001265	2e-06	2e-06	1e-06
H2A1_4_11 K5me1	0.000703	0.000736	0.001765	0.001549	0.000658	0.000551	0.002558	0.002458	0.000455	0.001067	0.001912	0.00127	0.000753	0.001042	0.002374	0.001686	0.000489	0.001759	0.00169	0.001266	0.000627	0.001205	0.00157	0.001366	0.000499	0.00116	0.001375	0.001617	0.000772	0.001163	0.003167	0.00119	0.000776	0.000696	0.00254	0.001698	0.000344	0.000932	0.002203	0.001722	0.000793	0.00169	0.002221	0.001704	0.000854	0.000452	0.002316	0.002385	0.000745
GKQGGKVR(H2AJ_4_11)
H2AJ_4_11 unmod	0.014068	0.50774	0.019057	0.03042	0.304263	0.350269	0.035757	0.03538	0.011362	0.021606	0.027397	0.03219	0.012372	0.015199	0.021187	0.027812	0.323952	0.024961	0.023134	0.035507	0.012487	0.017666	0.022395	0.029074	0.013066	0.019207	0.019617	0.031465	0.012459	0.015378	0.04702	0.029795	0.015901	0.028154	0.025875	0.032598	0.013493	0.015755	0.021819	0.03021	0.014408	0.028621	0.023193	0.032056	0.013435	0.01871	0.020566	0.040254	0.012897
H2AJ_4_11 K5ac	0.000406	3e-06	0.001232	0.000994	3e-06	4e-05	0.001821	0.00164	0.000301	0.000623	0.001105	0.001038	0.00049	0.00062	2e-06	2e-06	8e-06	0.001032	0.001091	0.000855	0.000382	0.000728	0.001136	0.000883	0.000325	0.000683	0.00099	0.001182	0.000488	0.000687	0.002357	0.000739	0.000489	0.000959	0.001792	0.000855	0.000495	0.000617	0.001514	0.001058	0.0005	0.000871	0.001603	0.001065	0.000499	0.000738	0.00167	0.001687	0.00044
H2AJ_4_11 K9ac	0.0003	0.002577	0.000515	0.000519	0.003269	0.003395	0.000617	0.000636	0.000156	0.00042	0.000716	0.000448	0.000277	0.000413	0.002351	0.001634	0.007518	0.000693	0.000598	0.00035	0.000256	0.000462	0.000435	0.000447	0.000175	0.000467	0.0004	0.000373	0.000296	0.000455	0.000594	0.000272	0.000282	0.000432	0.000685	0.000687	0.000331	0.000317	0.000707	0.000617	0.000276	0.000439	0.00063	0.000617	0.00038	0.000518	0.000671	0.000582	0.000319
H2AJ_4_11 K5acK9ac	0.963322	9e-06	0.949854	0.95177	2.8e-05	0	0.923533	0.905718	0.963877	0.958775	0.92915	0.922349	0.957147	0.965477	0.950397	0.944856	0	0.958282	0.952386	0.93687	0.967776	0.961432	0.95434	0.94504	0.961243	0.965649	0.961213	0.937493	0.965001	0.95331	0.905454	0.941287	0.953999	0.943446	0.945347	0.944184	0.972818	0.958832	0.953751	0.946356	0.955679	0.936241	0.94078	0.947103	0.971356	0.966848	0.955324	0.925751	0.970524
H2AJ_4_11 K9me1	0.000239	0.127126	2.9e-05	0.00981	0.010968	0.007635	0.004872	0.024441	0.000114	0.01767	4.2e-05	0.002021	0.001038	0.000238	0.01267	0.006611	0.005795	0.01413	0.021667	0.025426	0.002595	0.005215	0.020793	0.023215	2.5e-05	0.01327	0.0171	0.00344	0.003987	0.00369	0.041922	2.8e-05	0.001683	0.001473	0.010905	0.001789	0.001734	0.005677	0.001182	0.000102	0.000627	3.4e-05	0.032373	0.018397	1.4e-05	1.3e-05	0.021094	0.004642	0.00338
H2AJ_4_11 K5me1	0.021665	0.362546	0.029312	0.006487	0.681469	0.638661	0.0334	0.032185	0.024191	0.000907	0.041589	0.041954	0.028676	0.018053	0.013393	0.019085	0.662727	0.000903	0.001125	0.000992	0.016504	0.014497	0.000902	0.001341	0.025167	0.000723	0.00068	0.026046	0.017769	0.02648	0.002653	0.02788	0.027645	0.025537	0.015395	0.019887	0.011129	0.018802	0.021028	0.021657	0.02851	0.033793	0.001421	0.000763	0.014315	0.013173	0.000675	0.027084	0.01244
GKTGGKAR(H2AX_4_11)
H2AX_4_11 unmod	0.955832	0.91744	0.899245	0.950357	0.927895	0.933636	0.936487	0.942315	0.937905	0.959677	0.945899	0.926113	0.906015	0.910594	0.919472	0.950777	0.869244	0.963288	0.938104	0.924971	0.890781	0.943471	0.931107	0.906318	0.931667	0.962368	0.924068	0.944747	0.94534	0.901426	0.96271	0.88687	0.947563	0.957071	0.952077	0.955869	0.945796	0.907556	0.923582	0.95838	0.962747	0.971317	0.915605	0.94778	0.936332	0.933663	0.919699	0.964296	0.941478
H2AX_4_11 K5ac	0.022289	7.2e-05	7e-05	0.016746	5.5e-05	0.02015	4.6e-05	2.6e-05	0.031576	0.019749	0.017709	4.8e-05	0.046962	0.032239	0.03417	3.3e-05	0.073943	0.014225	5.5e-05	0.036664	0.064346	0.022403	5.7e-05	0.051518	0.035492	3.3e-05	6.2e-05	3.5e-05	0.029991	0.037225	3e-05	0.04975	0.015389	0.007747	0.012583	3.5e-05	4.9e-05	8.1e-05	0.031471	0.010156	0.012102	0.008912	6.7e-05	4.3e-05	6.1e-05	0.023118	0.040156	2.8e-05	0.012219
H2AX_4_11 K9ac	0.019263	0.071889	0.069959	0.01865	0.054826	0.023886	0.045678	0.026015	0.019154	0.013389	0.019104	0.047571	0.035548	0.032175	0.025707	0.032655	0.044987	0.019041	0.054636	0.021515	0.039123	0.024737	0.056547	0.031882	0.020539	0.03271	0.062209	0.035164	0.02137	0.034795	0.029941	0.035131	0.030594	0.021134	0.027523	0.035062	0.048988	0.080583	0.040895	0.022565	0.019846	0.015305	0.066851	0.043376	0.060769	0.030778	0.030946	0.027644	0.041044
H2AX_4_11 K5acK9ac	0.000654	0.007298	0.009275	0.008374	0.006033	0.01053	0.008717	0.007337	0.001127	0.005659	0.005854	0.007981	0.002481	0.011373	0.005974	0.01014	0.004881	0.000299	0.000381	0.007252	0.001581	0.007226	0.001357	0.00358	0.001431	0.000389	0.001565	0.000898	0.000921	0.012184	0.000198	0.008272	0.000588	0.000668	0.000299	0.000591	0.000451	0.000485	0.000414	0.000486	0.000136	0.00015	0	0.001196	0.000852	0.010546	0.005009	0.000336	0.000603
H2AX_4_11 K9me1	2e-06	0.001741	0.014054	0.002079	0.008824	1.2e-05	0.004003	0.017264	0.003526	0.001195	0.007806	0.010912	9e-06	0.00637	0.009531	0.002078	7e-06	0.00192	7e-06	0.002802	0.001884	0.001059	0.003908	7e-06	0.003586	0.000326	0.00878	0.009747	0.00098	0.007296	7e-06	0.007513	6e-06	0.005357	8e-06	0.00242	0.000339	1.1e-05	0.001415	0.003367	0.004058	0.000356	0.012272	8e-06	2e-06	0.000967	0.001825	0.002228	0.000453
H2AX_4_11 K5me1	0.00196	0.00156	0.007395	0.003795	0.002366	0.011787	0.00507	0.007043	0.006713	0.000331	0.003628	0.007376	0.008985	0.00725	0.005146	0.004318	0.006938	0.001228	0.006817	0.006795	0.002285	0.001103	0.007023	0.006695	0.007285	0.004175	0.003315	0.009409	0.001399	0.007073	0.007113	0.012464	0.005859	0.008023	0.007511	0.006023	0.004377	0.011284	0.002223	0.005046	0.001111	0.00396	0.005204	0.007597	0.001984	0.000928	0.002365	0.005468	0.004204
SGRGKQGGKAR(H2A1_1_11)
H2A1_1_11 unmod	0.111037	0.187996	0.262335	0.147453	0.191922	0.25178	0.21831	0.291329	0.056631	0.215252	0.196327	0.207951	0.266905	0.190827	0.353151	0.170463	0.204857	0.143467	0.354227	0.210132	0.199034	0.187343	0.179112	0.302163	0.059573	0.11843	0.130112	0.21766	0.091294	0.117161	0.137527	0.292875	0.182678	0.158333	0.274895	0.188137	0.142947	0.238753	0.274107	0.222474	0.132562	0.151968	0.174205	0.192151	0.140262	0.160558	0.210928	0.17909	0.079247
H2A1_1_11 S1ac	0.063305	0.096751	0.081508	0.054946	0.081658	0.100799	0.071731	0.09511	0.059796	0.124182	0.069858	0.060299	0.111538	0.12555	0.100138	0.068419	0.082013	0.072619	0.081562	0.067762	0.065443	0.069849	0.051112	0.085246	0.065076	0.077054	0.064768	0.092445	0.061672	0.034621	0.052311	0.102723	0.066263	0.092289	0.113364	0.060897	0.081445	0.110041	0.058901	0.094617	0.074884	0.102451	0.040329	0.084726	0.088009	0.098696	0.060995	0.07212	0.045337
H2A1_1_11 K5ac	0.825658	0.715252	0.656156	0.797602	0.72642	0.647421	0.709959	0.613561	0.883573	0.660566	0.733816	0.73175	0.621557	0.683624	0.546711	0.761118	0.713129	0.783914	0.56421	0.722106	0.735523	0.742808	0.769776	0.612591	0.875351	0.804516	0.80512	0.689895	0.847034	0.848218	0.810162	0.604402	0.751059	0.749378	0.611741	0.750966	0.775608	0.651206	0.666992	0.682909	0.792554	0.745581	0.785466	0.723123	0.771729	0.740746	0.728077	0.74879	0.875416
AGGKAGKDSGKAKAKAVSR(H2AV_1_19)
H2AV_1_19 unmod	0.965483	0.970654	0.950097	0.959352	0.995657	0.97233	0.927236	0.932004	0.998877	0.964425	0.956283	0.968113	0.946888	0.963528	0.922325	0.964516	0.982239	0.949138	0.94741	0.977248	0.946004	0.961143	0.956774	0.97008	0.98031	0.975202	0.962743	0.980226	0.969583	0.94512	0.942091	0.983306	0.968143	0.946638	0.933921	0.941458	0.976232	0.943863	0.937766	0.969861	0.988171	0.975963	0.953593	0.965954	0.96269	0.96591	0.933217	0.9662	0.981152
H2AV_1_19 K4ac	0.009473	0.007712	0.00581	0.010276	0.002811	0.004968	0.014996	0.004396	0.000374	0.002943	0.00676	0.009684	0	0.010131	0.014818	0.008077	0.002313	0.013657	0.016976	0.002345	0.014921	0.013772	0.022844	0.009978	0.007935	0.008162	0.013062	0.002841	0.017528	0.01731	0.017483	0.005664	0.016674	0.013264	0.019408	0.012249	0.012998	0.016672	0.030371	0.009879	0.003512	0.015173	0.01721	0.016947	0.022521	0.019803	0.0214	0.016374	0.011704
H2AV_1_19 K7ac	0.004793	0.004049	0	0.008005	0	0.006398	4e-05	0.006643	0.000702	0.0005	0.005599	0.008648	0.006064	0.007682	0.014274	0.00162	0.00215	0.007188	0.021657	0.010395	0	0.006157	0.01429	0.011201	0.004819	0.013015	0.017737	0.010092	0.005219	0.003712	0.017224	0.007022	0.000932	0.009039	0.0229	0.002877	0.008193	0.00917	0.024801	0.013491	0.006388	0.003173	0.020855	0.00554	0.005082	0.001971	0.025459	0.008115	0.005265
H2AV_1_19 K11ac	0.002557	0.002954	0.032333	0.009547	4e-06	0.004105	0.031177	0.011032	0	0.005295	0.010248	0.003127	0.018798	0.006213	0.021552	0.014945	0.007603	0.004329	0.006425	0.002995	0.000137	0.006467	0.00228	0.004901	0.004842	0.002111	0.004414	0.003018	0.00442	0.010314	0.008702	0.00249	0.000236	0.006549	0.004493	0.008247	0.002195	0.004356	0.002411	0.003225	0.001161	0.003797	0.002793	0.006287	2.2e-05	0.00525	0.004531	0.005369	0.000724
H2AV_1_19 K15ac	0.000268	0.002325	0.011761	0.007269	0.00038	0.00569	0.014713	0.006868	4.7e-05	0.001943	0.013788	0.006615	0.016599	0.012446	0.018595	0.009565	0.005694	0.007625	0.005378	0.002968	0.013593	0.00837	0.003489	0.003021	0.002094	0.001509	0.002043	0.003288	0.00325	0.003111	0.005022	0.000886	0.001138	0.001392	0.007535	0.002	0.000382	0.003962	0.00465	0.002832	0.000769	0.000296	0.003435	0.001977	0.00459	0.004402	0.00668	0.003942	0.001156
H2AV_1_19 K4acK7ac	0	0	0	0.001851	0	0	0.000855	0.020251	0	0.001334	0.000847	0.000438	0	0	0.000135	0	0	0	0	0	0.016896	0	2e-06	0	0	0	0	0	0	0.006811	0.000977	0	0	0	0	0	0	0.021977	0	0	0	0	0.000298	0	0	0.000888	0	0	0
H2AV_1_19 K4acK11ac	0	0	0	0	0	0	0.000751	0.011573	0	0.015262	0.00215	0	0	0	0.000432	0	0	0.006021	0	0	0	0	1.1e-05	0	0	0	0	0	0	0.013622	0	0	0	0.007706	0.000274	0	0	0	0	1.6e-05	0	0	3.8e-05	0	0	0.001776	0	0	0
H2AV_1_19 K4acK15ac	0	0	0	0.001851	0	0.006508	0.009471	0.007233	0	0.008298	0.001009	0.003375	0.01165	0	0.007421	0.001277	0	0.012042	0.001544	0	0.008448	0.001289	0.000205	0	0	0	0	0	0	0	0.003684	0.000462	0	0.015412	0.011222	0	0	0	0	0.000656	0	0.001598	0.001593	0.003295	0	0	0.008713	0	0
H2AV_1_19 K7acK11ac	0	0	0	0.001851	0	0	7.3e-05	0	0	0	0.001614	0	0	0	4.4e-05	0	0	0	0	0.00135	0	0	0	0	0	0	0	0	0	0	0	0	0	0	0	0	0	0	0	0	0	0	0	0	0	0	0	0	0
H2AV_1_19 K7acK15ac	0	0	0	0	0	0	0.000688	0	0	0	0.000793	0	0	0	0.000405	0	0	0	0.000415	0.002699	0	0.002802	0	0	0	0	0	0	0	0	0.003129	2.6e-05	0	0	0.000247	0	0	0	0	0	0	0	0.000185	0	0	0	0	0	0
H2AV_1_19 K11acK15ac	0	0	0	0	0	0	0	0	0	0	0	0	0	0	0	0	0	0	0.000195	0	0	0	0.000106	0	0	0	0	0	0	0	0.001687	0.000144	0	0	0	0	0	0	0	4.1e-05	0	0	0	0	0	0	0	0	0
H2AV_1_19 K7acK11acK15ac	0	0.004276	0	0	0.000104	0	0	0	0	0	0	0	0	0	0	0	0	0	0	0	0	0	0	0	0	0	0	0	0	0	0	0	0.001119	0	0	0	0	0	0	0	0	0	0	0	0.000485	0	0	0	0
H2AV_1_19 K4acK11acK15ac	0	0.007061	0	0	0.000682	0	0	0	0	0	5.3e-05	0	0	0	0	0	0	0	0	0	0	0	0	0.000273	0	0	0	0	0	0	0	0	0.003301	0	0	0	0	0	0	0	0	0	0	0	0	0	0	0	0
H2AV_1_19 K4acK7acK15ac	0	0.000969	0	0	0.000223	0	0	0	0	0	0.000123	0	0	0	0	0	0	0	0	0	0	0	0	0.000547	0	0	0	0	0	0	0	0	0.007226	0	0	0	0	0	0	0	0	0	0	0	0.003741	0	0	0	0
H2AV_1_19 K4acK7acK11ac	0	0	0	0	0.000139	0	0	0	0	0	0.000732	0	0	0	0	0	0	0	0	0	0	0	0	0	0	0	0	0	0	0	0	0	0.001231	0	0	0	0	0	0	0	0	0	0	0	0.000868	0	0	0	0
H2AV_1_19 K4acK7acK11acK15ac	0.017425	0	0	0	0	0	0	0	0	0	0	0	0	0	0	0	0	0	0	0	0	0	0	0	0	0	0	0.000535	0	0	0	0	0	0	0	0.03317	0	0	0	0	0	0	0	0	0	0	0	0	0
AGGKAGKDSGKAKTKAVSR(H2AZ_1_19)
H2AZ_1_19 unmod	0.9567	0.952392	0.919719	0.947049	0.950978	0.950586	0.908798	0.942291	0.957517	0.952439	0.936309	0.944055	0.942238	0.93948	0.911644	0.94299	0.948146	0.947013	0.939102	0.969134	0.948679	0.950274	0.939169	0.955907	0.957069	0.948026	0.943071	0.958063	0.945707	0.942541	0.931271	0.964058	0.954028	0.945045	0.945499	0.959845	0.947564	0.94171	0.909446	0.94839	0.954449	0.953621	0.925947	0.952283	0.94389	0.939871	0.909521	0.94536	0.952103
H2AZ_1_19 K4ac	0.013537	0.014952	0.026908	0.018673	0.01679	0.016918	0.025707	0.021118	0.012964	0.014677	0.020599	0.018552	0.019944	0.019657	0.029397	0.018629	0.019282	0.01719	0.018399	0.009916	0.017434	0.016268	0.018627	0.015194	0.011002	0.01564	0.018511	0.013283	0.015471	0.020016	0.021899	0.012041	0.013474	0.014676	0.017081	0.011397	0.014733	0.016949	0.027835	0.016816	0.012198	0.010442	0.023085	0.013947	0.015706	0.016691	0.026517	0.017142	0.013809
H2AZ_1_19 K7ac	0.017672	0.019829	0.034723	0.020822	0.018542	0.017338	0.045267	0.02122	0.018514	0.019054	0.025641	0.026107	0.023556	0.023908	0.039289	0.023518	0.019795	0.021443	0.029415	0.011273	0.019977	0.020806	0.028775	0.018446	0.020246	0.02331	0.026515	0.018176	0.025698	0.022474	0.033846	0.013843	0.019688	0.023782	0.024256	0.018772	0.024136	0.024019	0.04408	0.020867	0.021945	0.021879	0.033121	0.024141	0.027555	0.023925	0.046079	0.02541	0.021103
H2AZ_1_19 K11ac	0.008623	0.009229	0.010119	0.007892	0.010158	0.011723	0.010094	0.009746	0.006337	0.008894	0.010162	0.005003	0.009418	0.012106	0.009816	0.009799	0.009996	0.009119	0.005457	0.006883	0.009793	0.008341	0.005384	0.00481	0.006823	0.007321	0.004483	0.006047	0.007156	0.009354	0.004918	0.006674	0.007602	0.010971	0.006445	0.005795	0.008147	0.010998	0.006828	0.008697	0.005492	0.00909	0.007249	0.004115	0.006151	0.014142	0.007381	0.005595	0.008572
H2AZ_1_19 K15ac	0.00116	0.00199	0.002547	0.002287	0.001449	0.001923	0.002425	0.001784	0.0013	0.001958	0.00225	0.00369	0.001649	0.001945	0.002893	0.002146	0.001356	0.00189	0.001746	0.00141	0.001828	0.00186	0.001355	0.002285	0.001035	0.000962	0.001043	0.0017	0.001186	0.001961	0.001121	0.000792	0.001246	0.002337	0.002053	0.001042	0.001327	0.00217	0.003124	0.001469	0.001029	0.000615	0.00271	0.001271	0.001186	0.002151	0.002384	0.001679	0.001583
H2AZ_1_19 K4acK7ac	0.001984	0.001326	0.003397	0.002271	0.001692	3.3e-05	0.003608	0.002977	0.001861	0.001706	0.002518	0.00184	8.7e-05	0.000541	0.003412	0.001271	0.000571	0.002273	0.004731	0.001384	0.001675	0.001069	0.005106	0.002601	0.001979	0.003175	0.004551	0.001272	0.003672	0.002373	0.004586	0.001181	0.00386	0.002556	0.002176	0.002924	0.002722	0.002165	0.005341	0.003643	0.00395	0.003889	0.004615	0.003739	0.003048	0.001299	0.005875	0.003716	0.002425
H2AZ_1_19 K4acK11ac	0.000324	0	0.001058	0.000177	2.5e-05	0.00054	0.001362	0	7.1e-05	7.3e-05	0.000759	0	0.002001	0.000907	0.000764	0.000737	0.000306	0.000405	0.000236	0	0.000356	0.0006	0	0.000161	0	5.1e-05	0.000443	0.000143	2.1e-05	0	0.000335	0	0.000102	0	0.001141	0	7.6e-05	0.001097	0.000526	0	0	0	0.001283	3.9e-05	0.000986	0.001019	0.000276	0.000593	6.5e-05
H2AZ_1_19 K4acK15ac	0	0	0	0	0	0	0	0	0	0	0	0	0	0	0	0	0	0.000101	0	0	0	0	0	0.00012	0	0	0	0	0	0	0.0001	0	0	0	7.7e-05	0	3.2e-05	0	0	0	0.0001	0	4.5e-05	0	6.1e-05	0	0	0	0
H2AZ_1_19 K7acK11ac	0	0.000239	0.000599	0.000776	0.000322	0.00057	0.002073	0.000826	0.001436	0.000926	0.001375	0.000752	0.000993	0.000681	0.001515	0.000574	0.000469	0.00041	0.000884	0	0.000246	0.00074	0.001263	0.000407	0.001501	0.001283	0.001243	0.001176	0.000881	0.001122	0.001914	0.001411	0	0.000478	0.001082	0.000138	0.001186	0.00084	0.00258	8.4e-05	0.000591	0.000438	0.001914	0.00042	0.001373	0.00081	0.001849	0.000363	0.000109
H2AZ_1_19 K7acK15ac	0	0	0.000174	4.8e-05	2.6e-05	2.3e-05	0.000295	3.9e-05	0	0	0.000188	0	0.000114	0.000202	0.00063	0.000178	0	7.9e-05	0	0	0	0	0	2e-06	0	7.4e-05	0	0	0	0.000108	9e-06	0	0	0	0.000164	0	2e-05	0	0	0	0	0	0	0	4e-05	0	5.2e-05	3.9e-05	4e-05
H2AZ_1_19 K11acK15ac	0	4.4e-05	0.000756	5e-06	1.7e-05	0.000345	0.000371	0	0	0.000273	0.000197	0	0	0.000571	0.000641	0.000159	8e-05	7.7e-05	3e-05	0	1.2e-05	4.3e-05	0.000321	6.8e-05	0.000345	0.000158	0.000139	0.000139	0.000208	5.1e-05	0	0	0	0.000155	2.6e-05	8.7e-05	5.6e-05	5.2e-05	0.00024	3.4e-05	0	2.6e-05	3.2e-05	4.6e-05	6e-06	9e-05	6.6e-05	0.000102	0.000191
H2AZ_1_19 K7acK11acK15ac	0	0	0	0	0	0	0	0	0	0	0	0	0	0	0	0	0	0	0	0	0	0	0	0	0	0	0	0	0	0	0	0	0	0	0	0	0	0	0	0	5.1e-05	0	0	0	0	0	0	0	0
H2AZ_1_19 K4acK11acK15ac	0	0	0	0	0	0	0	0	0	0	0	0	0	0	0	0	0	0	0	0	0	0	0	0	0	0	0	0	0	0	0	0	0	0	0	0	0	0	0	0	5.2e-05	0	0	0	0	0	0	0	0
H2AZ_1_19 K4acK7acK15ac	0	0	0	0	0	0	0	0	0	0	0	0	0	0	0	0	0	0	0	0	0	0	0	0	0	0	0	0	0	0	0	0	0	0	0	0	0	0	0	0	0	0	0	0	0	0	0	0	0
H2AZ_1_19 K4acK7acK11ac	0	0	0	0	0	0	0	0	0	0	0	0	0	0	0	0	0	0	0	0	0	0	0	0	0	0	0	0	0	0	0	0	0	0	0	0	0	0	0	0	0.000143	0	0	0	0	0	0	0	0
H2AZ_1_19 K4acK7acK11acK15ac	0	0	0	0	0	0	0	0	0	0	0	0	0	0	0	0	0	0	0	0	0	0	0	0	0	0	0	0	0	0	0	0	0	0	0	0	0	0	0	0	0	0	0	0	0	0	0	0	0
AKAKTR(H2A1_12_17)
H2A1_12_17 unmod	0.549268	0.521661	0.522384	0.49471	0.527681	0.526964	0.540146	0.521274	0.550344	0.531484	0.541701	0.50993	0.529096	0.529246	0.516754	0.491578	0.516356	0.548204	0.515356	0.469102	0.498188	0.543528	0.503751	0.46015	0.559571	0.540828	0.475002	0.451096	0.535038	0.522939	0.617854	0.408011	0.550323	0.568435	0.542275	0.488379	0.556635	0.519865	0.508288	0.507892	0.568714	0.504137	0.525707	0.445717	0.557455	0.55403	0.496002	0.474224	0.575041
H2A1_12_17 K13ac	0.000227	0.000467	0.000455	0.000482	0.000487	0.00045	0.000434	0.00045	0.000769	0.000445	0.000433	0.000455	0.000438	0.000438	0.000714	0.000475	0.000456	0.0003	0.000449	2.1e-05	0.000479	0.000443	0.000465	6.4e-05	0.000392	0.000386	0.000476	0.000472	0.000426	0.000454	0.00034	0.000543	0.000423	0.001001	0.00043	0.000312	0.000418	0.000456	0.00047	0.000461	0.000385	0.000439	0.000433	0.000509	0.000419	0.000421	0.000477	0.000488	0.000395
H2A1_12_17 K15ac	0.420547	0.447194	0.454798	0.481495	0.443234	0.449497	0.433625	0.447938	0.402826	0.444996	0.42829	0.450946	0.437691	0.437663	0.46207	0.474388	0.455471	0.421246	0.448172	0.478657	0.478853	0.430069	0.464379	0.49132	0.391685	0.41682	0.475318	0.471923	0.4256	0.45402	0.339682	0.542266	0.422864	0.394321	0.429814	0.477286	0.41788	0.455961	0.46999	0.460372	0.384833	0.438834	0.4323	0.50801	0.41868	0.420504	0.476419	0.483682	0.394348
H2A1_12_17 K15me1	0.001323	4.9e-05	4.2e-05	0.000259	0.000313	8.1e-05	3.4e-05	0.001205	3.4e-05	0.000364	0.000948	0.001178	0.000866	0.000112	0.000966	0.000791	8.7e-05	0.00103	0.000755	0.003005	6.9e-05	0.000494	0.000391	0.001926	0.000158	0.000195	0.00344	0.004386	4.4e-05	0.000799	0.001884	0.002523	0.000484	0.002136	0.000239	0.000162	0.000435	0.000185	0.001428	0.000408	0.001488	0.003619	0.000212	0.000338	3.2e-05	6.8e-05	0.000171	0.000579	0.000257
H2A1_12_17 K13me1	0.015581	0.007403	0.0098	0.011132	0.009718	0.006385	0.011868	0.011042	0.023362	0.008585	0.012646	0.022183	0.00787	0.006161	0.010107	0.010809	0.011118	0.010375	0.022945	0.037151	0.008927	0.010759	0.019639	0.028368	0.022452	0.019852	0.029731	0.056871	0.015274	0.007329	0.028952	0.031153	0.011744	0.017643	0.010283	0.0174	0.009601	0.007834	0.009133	0.012815	0.021672	0.02949	0.018137	0.028874	0.010057	0.006703	0.010705	0.014432	0.013547
H2A1_12_17 T16ac	0.013053	0.023225	0.01252	0.011923	0.018567	0.016623	0.013892	0.018091	0.022665	0.014127	0.015982	0.015308	0.024038	0.02638	0.009388	0.021959	0.016513	0.018845	0.012323	0.012064	0.013484	0.014707	0.011375	0.018172	0.025743	0.021919	0.016034	0.015252	0.023617	0.01446	0.011287	0.015504	0.014161	0.016464	0.016958	0.016461	0.015031	0.015698	0.010691	0.018052	0.022907	0.023481	0.023211	0.016551	0.013357	0.018275	0.016226	0.026596	0.016412
AKAKSR(H2A3_12_17)
H2A3_12_17 unmod	0.430656	0.449611	0.463519	0.491284	0.45537	0.460421	0.445393	0.460129	0.417622	0.45443	0.431139	0.465186	0.43718	0.42285	0.469611	0.487183	0.46721	0.433422	0.465233	0.500271	0.478975	0.440395	0.475143	0.510112	0.407661	0.435139	0.492957	0.504379	0.440441	0.46357	0.352948	0.570692	0.429649	0.409491	0.440345	0.490902	0.428696	0.461304	0.477533	0.472351	0.403627	0.450828	0.446907	0.528031	0.426687	0.43096	0.480753	0.50189	0.404999
H2A3_12_17 K13ac	9.8e-05	0.000201	0.00017	8e-05	9.9e-05	0	0.000146	2.5e-05	7.2e-05	2.7e-05	6e-05	0.000143	0.00013	8.1e-05	0.000162	0.000109	0.000232	8e-06	6.8e-05	2.4e-05	0.00012	6.6e-05	9.6e-05	3.7e-05	7.1e-05	9.1e-05	7.8e-05	6.8e-05	5.9e-05	0.000131	6e-06	0.000123	8.6e-05	2.5e-05	3.4e-05	7.7e-05	0.000154	0.000197	9.6e-05	4.4e-05	0.000133	0.000287	7.5e-05	6.4e-05	8.6e-05	5.9e-05	9e-05	6e-06	6.3e-05
H2A3_12_17 K15ac	0.006952	0.00449	0.004434	0.004349	0.002998	0.000258	0.000124	0.004821	0.012758	0.003247	8.5e-05	0.009116	0.002541	0.002253	0.005765	0.008319	0.00335	0.002817	0.000228	0.009361	0.003427	0.003451	0.009777	0.01207	0.010353	0.000547	0.014765	0.013852	0.006175	0.002721	0.005528	0.00017	0.005367	0.001595	0.004503	0.006986	0.000638	0.005602	0.006442	0.006974	0.000227	0.000381	0.010092	0.009034	0.005647	0.001724	0.006997	0.005882	0.004892
H2A3_12_17 K15me1	0.561887	0.545114	0.530311	0.503803	0.54049	0.538052	0.553273	0.534441	0.569114	0.541593	0.567776	0.525274	0.559106	0.573411	0.523148	0.50367	0.527639	0.563068	0.534057	0.489203	0.516267	0.554961	0.51451	0.000493	0.580594	0.563736	0.491412	0.47948	0.55285	0.532613	0.641144	0.428352	0.564449	0.588553	0.554346	0.501761	0.570311	0.532348	0.515204	0.520445	0.59553	0.547983	0.542795	0.462092	0.567356	0.566762	0.511397	0.491474	0.589566
H2A3_12_17 K13me1	0.00028	0.000544	0.001557	0.00046	0.001043	0.001179	0.000978	0.000483	0.000358	0.000616	0.000834	0.00023	0.001042	0.001295	0.001229	0.000662	0.001495	0.000581	0.000384	0.00106	0.001198	0.001045	0.000402	0.477196	0.001219	0.000339	0.000724	0.002157	0.000291	0.000792	0.000198	0.000618	0.000375	0.000256	0.00066	0.000221	0.00016	0.000546	0.000724	0.000141	0.000363	0.000493	0.000131	0.000727	0.000192	0.000477	0.000661	0.000107	0.000416
H2A3_12_17 S16ac	0.000128	4e-05	9e-06	2.4e-05	0	8.9e-05	8.6e-05	0.000101	7.6e-05	8.5e-05	0.000105	5.1e-05	0	0.00011	8.6e-05	5.8e-05	7.4e-05	0.000103	3e-05	8.1e-05	1.4e-05	8.1e-05	7.2e-05	9.3e-05	0.000101	0.000149	6.5e-05	6.5e-05	0.000183	0.000172	0.000177	4.5e-05	7.3e-05	7.9e-05	0.000113	5.4e-05	4.2e-05	3e-06	1e-06	4.5e-05	0.000119	2.9e-05	0	5.2e-05	3.2e-05	1.8e-05	0.000102	0.000642	6.5e-05
DNKKTR(H2A1_72_77)
H2A1_72_77 unmod	1	1	0.999983	1	0.99999	0.999986	0.999995	0.999994	0.999987	0.999996	0.999997	0.999989	0.999981	1	0.999999	1	1	0.999983	0.99997	0.999814	1	1	0.999957	0.999983	1	0.999986	0.999982	0.999948	0.999999	0.999993	1	0.999767	0.999988	0.999979	0.999295	0.999912	0.999995	1	1	0.999994	0.999952	1	1	1	0.999981	0.999988	0.999988	0.999917	0.999936
H2A1_72_77 K74ac	0	0	1.7e-05	0	1e-05	1.4e-05	5e-06	6e-06	1.3e-05	4e-06	3e-06	1.1e-05	1.9e-05	0	1e-06	0	0	1.7e-05	3e-05	0.000186	0	0	4.3e-05	1.7e-05	0	1.4e-05	1.8e-05	5.2e-05	1e-06	7e-06	0	0.000233	1.2e-05	2.1e-05	0.000705	8.8e-05	5e-06	0	0	6e-06	4.8e-05	0	0	0	1.9e-05	1.2e-05	1.2e-05	8.3e-05	6.4e-05
unmod(H2A_1_88)
H2A_1_88 H2A14s.HLQLAIR	0.830431	0.85114	0.843888	0.849315	0.848725	0.842527	0.871413	0.862582	0.843123	0.855871	0.849163	0.880722	0.870141	0.859992	0.83702	0.832692	0.785465	0.841169	0.811384	0.845359	0.847006	0.823489	0.841982	0.837471	0.80149	0.812381	0.833058	0.834072	0.833783	0.838118	0.863211	0.833643	0.857444	0.833229	0.834645	0.839307	0.855518	0.834969	0.871057	0.874041	0.847814	0.805756	0.848523	0.852088	0.846509	0.851831	0.841282	0.852939	0.862112
H2A_1_88 H2AZ.AGGKAGKDSGKAKTKAVSR	0.091449	0.097012	0.09442	0.079909	0.090183	0.096334	0.080406	0.07486	0.076606	0.092006	0.081881	0.050042	0.084123	0.087698	0.084444	0.084262	0.134212	0.101722	0.094034	0.075206	0.094914	0.107777	0.075082	0.076544	0.099172	0.099835	0.084462	0.076413	0.096149	0.10506	0.090468	0.073686	0.076038	0.109101	0.103114	0.074294	0.079237	0.085242	0.061723	0.05552	0.081106	0.105831	0.085086	0.067497	0.086501	0.092862	0.085211	0.082735	0.075573
H2A_1_88 H2AX.GKTGGKAR	0.07812	0.051848	0.061692	0.070777	0.061092	0.061139	0.048181	0.062558	0.080271	0.052123	0.068956	0.069236	0.045736	0.05231	0.078536	0.083046	0.080323	0.05711	0.094582	0.079435	0.05808	0.068733	0.082936	0.085985	0.099337	0.087784	0.08248	0.089514	0.070068	0.056823	0.046321	0.092671	0.066518	0.057669	0.062241	0.086399	0.065245	0.079789	0.06722	0.070439	0.071079	0.088413	0.066391	0.080415	0.066989	0.055307	0.073508	0.064326	0.062316
LAHYNKR(H2B1B_80_86)
H2B1B_80_86 unmod	0.999964	0.999996	0.99999	0.999992	1	0.999982	0.999996	0.999784	0.99966	0.999972	0.99998	0.999929	1	0.999994	0.999995	0.999991	0.999969	1	1	0.999886	0.999935	0.999991	0.999951	0.999876	0.999806	0.999976	0.999974	0.999934	1	1	0.999973	0.999973	0.999995	1	0.999988	0.999919	0.999962	0.999996	0.999996	0.999935	0.99997	0.999998	0.999983	0.999986	0.999954	0.999997	0.999997	0.999997	0.999929
H2B1B_80_86 Y83ac	3.6e-05	4e-06	1e-05	8e-06	0	1.8e-05	4e-06	0.000216	0.00034	2.8e-05	2e-05	7.1e-05	0	6e-06	5e-06	9e-06	3.1e-05	0	0	0.000114	6.5e-05	9e-06	4.9e-05	0.000124	0.000194	2.4e-05	2.6e-05	6.6e-05	0	0	2.7e-05	2.7e-05	5e-06	0	1.2e-05	8.1e-05	3.8e-05	4e-06	4e-06	6.5e-05	3e-05	2e-06	1.7e-05	1.4e-05	4.6e-05	3e-06	3e-06	3e-06	7.1e-05
unmod(H2B_1_29)
H2B_1_29 1C.PEPAKSAPAPKKGSKKAVTKAQKKDGKKR	0.561061	0.678831	0.634719	0.666879	0.640247	0.608436	0.655623	0.634015	0.62953	0.618287	0.655058	0.67056	0.667973	0.663247	0.687943	0.693329	0.563116	0.648591	0.668632	0.659122	0.627718	0.614756	0.663816	0.682056	0.645233	0.558779	0.653636	0.684169	0.60781	0.681014	0.678385	0.635374	0.664561	0.658938	0.709741	0.701177	0.60299	0.635526	0.681027	0.68513	0.660503	0.628458	0.594973	0.693137	0.658553	0.663854	0.679365	0.687509	0.643573
H2B_1_29 1H.PEPAKSAPAPKKGSKKALTKAQKKDGKKR	0.147105	0.095879	0.08669	0.092641	0.095177	0.112836	0.087916	0.099564	0.087287	0.079409	0.099821	0.077414	0.072306	0.092908	0.080741	0.072179	0.115906	0.088658	0.07306	0.086457	0.096291	0.096539	0.077106	0.06923	0.086683	0.08573	0.090325	0.064585	0.093635	0.090055	0.076313	0.070793	0.08759	0.092424	0.067634	0.073703	0.080173	0.106722	0.078263	0.089465	0.10182	0.095529	0.081228	0.072681	0.08488	0.07919	0.075557	0.068004	0.087014
H2B_1_29 2B.PDPAKSAPAPKKGSKKAVTKVQKKDGKKR	0.221086	0.178571	0.189504	0.181945	0.186281	0.204809	0.171662	0.199939	0.16807	0.180172	0.177694	0.143707	0.151726	0.161128	0.168581	0.164186	0.217485	0.179237	0.185227	0.181628	0.198093	0.199108	0.180104	0.172849	0.170129	0.183505	0.177504	0.175314	0.208312	0.15791	0.173966	0.175745	0.177943	0.177319	0.151134	0.14587	0.162115	0.184983	0.176665	0.192618	0.204946	0.190727	0.174455	0.154253	0.171682	0.154521	0.182204	0.143555	0.141746
H2B_1_29 1B.PEPSKSAPAPKKGSKKAISKAQKKDGKKR	0.007543	0.016484	0.00917	0.008717	0.011257	0.010107	0.010351	0.00989	0.012929	0.007724	0.0078	0.009431	0.009192	0.008673	0.007148	0.009123	0.011704	0.013801	0.009392	0.011801	0.010041	0.009029	0.010527	0.01239	0.013575	0.010456	0.011868	0.012291	0.011663	0.011966	0.008726	0.010452	0.008116	0.01003	0.007039	0.013996	0.008375	0.009311	0.008462	0.0128	0.010729	0.008568	0.010933	0.012424	0.010744	0.007041	0.009006	0.03819	0.007895
H2B_1_29 3B.PDPSKSAPAPKKGSKKAVTKAQKKDGKKR	0	0	0	0	0	0	0	0	0	0	0	0	0	0	0	0	0	0	0	0	0	0	0	0	0	0	0	0	0	0	0	0	0	0	0	0	0	0	0	0	0	0	0	0	0	0	0	0	0
H2B_1_29 1M.PEPTKSAPAPKKGSKKAVTKAQKKDGKKR	0.044881	0.004796	0.070684	0.038027	0.049902	0.046223	0.069248	0.0432	0.089928	0.097543	0.049071	0.089317	0.084404	0.048584	0.046639	0.04628	0.07024	0.050313	0.051081	0.047005	0.050337	0.066267	0.05628	0.049378	0.061902	0.049021	0.051648	0.050773	0.051553	0.048222	0.049868	0.090785	0.047471	0.046415	0.048785	0.054096	0.044455	0.046607	0.046721	0.005362	0	0.05401	0.125535	0.054553	0.054707	0.076877	0.042894	0.049031	0.096135
H2B_1_29 1P.PEPVKSVPAPKKGSKKAVTKAQKKDGKKR	0.018323	0.025438	0.009234	0.011791	0.017136	0.017588	0.0052	0.013392	0.012256	0.016864	0.010556	0.009571	0.014399	0.02546	0.008948	0.014903	0.021548	0.0194	0.012609	0.013987	0.017521	0.014301	0.012168	0.014097	0.022477	0.021151	0.01502	0.012868	0.027028	0.010833	0.012742	0.016851	0.014318	0.014874	0.015668	0.011158	0.020414	0.016851	0.008863	0.014624	0.022002	0.022708	0.012875	0.012952	0.019433	0.018516	0.010974	0.013711	0.023636
H2B_1_29 2E.PELAKSAPAPKKGSKKAVTKAQKKDGKKR	0	0	0	0	0	0	0	0	0	0	0	0	0	0	0	0	0	0	0	0	0	0	0	0	0	0.091358	0	0	0	0	0	0	0	0	0	0	0.081478	0	0	0	0	0	0	0	0	0	0	0	0
[truncated: 71 more columns]

## Sheet: (B) Single PTMs
	Relative PTM abundance
Single Marks	D1_D0	D1_D1	D1_D2	D1_D3	D2_D0	D2_D1	D2_D2	D2_D3	D3_D0	D3_D1	D3_D2	D3_D3	D4_D0	D4_D1	D4_D2	D4_D3	A1_D0	A1_D1	A1_D2	A1_D3	A2_D0	A2_D1	A2_D2	A2_D3	A3_D0	A3_D1	A3_D2	A3_D3	A4_D0	A4_D1	A4_D2	A4_D3	U1_D0	U1_D1	U1_D2	U1_D3	U2_D0	U2_D1	U2_D2	U2_D3	U3_D0	U3_D1	U3_D2	U3_D3	U4_D0	U4_D1	U4_D2	U4_D3	AU1_D0
H3K4me1	0.103329	0.129744	0.064408	0.080103	0.171364	0.266969	0.241528	0.279032	0.267509	0.321362	0.304027	0.287352	0.271209	0.30891	0.119594	0.256335	0.092757	0.100858	0.071442	0.082191	0.266773	0.291457	0.245023	0.229229	0.175675	0.188443	0.116071	0.294511	0.262613	0.184347	0.224907	0.158556	0.161741	0.13579	0.185092	0.09122	0.268525	0.146338	0.272414	0.285655	0.314661	0.23095	0.162737	0.23503	0.216996	0.23654	0.136268	0.23867	0.114189
H3K4me2	0.003338	0.004185	0.004231	0.005133	0.003276	0.00272	0.00265	0.002748	0.002109	0.001496	0.001964	0.001811	0.002049	0.00142	0.001953	0.0022	0.005816	0.004695	0.003792	0.005852	0.001949	0.002616	0.00172	0.002923	0.001457	0.001932	0.001861	0.001491	0.001151	0.001455	0.001336	0.001547	0.003159	0.002871	0.002733	0.005225	0.00246	0.003654	0.002629	0.002029	0.002125	0.002206	0.002407	0.002232	0.001354	0.001923	0.002061	0.001751	0.003502
H3K4me3	0.001588	0.001946	0.001895	0.002407	0.001491	0.001205	0.001223	0.001114	0.000999	0.000641	0.000937	0.000806	0.000909	0.000664	0.00093	0.000903	0.002752	0.002184	0.001907	0.002743	0.000846	0.001128	0.000765	0.001175	0.000721	0.000945	0.00087	0.000723	0.000546	0.000705	0.000649	0.000785	0.001489	0.001391	0.001283	0.002458	0.00108	0.001736	0.001137	0.00093	0.000999	0.00109	0.001223	0.001099	0.000727	0.00096	0.001123	0.000886	0.00173
H3K4ac	0	0	0	0	0	0	0	0	0	0	0	0	0	0	0	0	0	0	0	0	0	0	0	0	0	0	0	0	0	0	0	0	0	0	0	0	0	0	0	0	0	0	0	0	0	0	0	0	0
H3K9me1	0.074359	0.069874	0.054295	0.054965	0.057787	0.089914	0.08425	0.065668	0.060425	0.110756	0.097442	0.066621	0.06896	0.092715	0.061826	0.068155	0.053955	0.054822	0.058517	0.060992	0.097755	0.081655	0.089422	0.063869	0.076911	0.074823	0.062342	0.152981	0.088211	0.068535	0.084265	0.060558	0.069016	0.054369	0.078405	0.057119	0.112267	0.048347	0.091802	0.07052	0.074152	0.055759	0.051442	0.066465	0.069452	0.059181	0.047494	0.090363	0.068644
H3K9me2	0.527688	0.52998	0.542025	0.561451	0.553321	0.517849	0.524288	0.532266	0.565777	0.496654	0.517984	0.559248	0.553978	0.521782	0.57321	0.552062	0.572994	0.562267	0.535511	0.543953	0.503277	0.534104	0.522394	0.5731	0.559848	0.565016	0.572227	0.442825	0.54173	0.577665	0.552373	0.583344	0.549523	0.543435	0.502981	0.538476	0.474397	0.566976	0.50519	0.529647	0.521773	0.565639	0.56297	0.551095	0.538895	0.544122	0.552951	0.524506	0.52764
H3K9me3	0.281248	0.291084	0.298476	0.295728	0.31245	0.287099	0.276658	0.319071	0.300032	0.271318	0.286079	0.293182	0.299812	0.290389	0.304949	0.305898	0.278514	0.289669	0.286209	0.29339	0.285669	0.291014	0.286889	0.293339	0.282242	0.281428	0.293865	0.242058	0.284763	0.283503	0.28699	0.296646	0.26885	0.292693	0.270841	0.295156	0.28876	0.318008	0.301977	0.311722	0.325689	0.320354	0.335127	0.317166	0.323673	0.331841	0.349768	0.313498	0.288346
H3K9ac	0.00289	0.003088	0.002006	0.003791	0.003636	0.004461	0.002364	0.004531	0.002326	0.003975	0.002593	0.003193	0.002689	0.001825	0.001087	0.001973	0.003911	0.003476	0.00216	0.003016	0.004674	0.004316	0.003072	0.002972	0.002438	0.002052	0.001924	0.002163	0.001007	0.001119	0.001926	0.000972	0.00384	0.004405	0.003133	0.00441	0.003012	0.002507	0.003515	0.00437	0.003245	0.002366	0.001878	0.002804	0.002268	0.00172	0.001907	0.002697	0.004314
H3S10ph	0.004425	0.004513	0.005826	0.005212	0.002229	0.001623	0.002021	0.00167	0.001767	0.001403	0.001698	0.00165	0.001267	0.001277	0.00237	0.000952	0.002023	0.004595	0.005215	0.00528	0.001463	0.001601	0.002	0.000783	0.001882	0.001532	0.001493	0.001898	0.000796	0.000709	0.001241	0.001356	0.003237	0.004152	0.00129	0.005272	0.000925	0.001137	0.001865	0.001535	0.001195	0.000819	0.001278	0.000834	0.000617	0.000574	0.002109	0.000693	0.004684
H3K14ac	0.360014	0.387463	0.325901	0.414442	0.376013	0.309932	0.254579	0.317607	0.364096	0.284661	0.277725	0.353043	0.264604	0.228913	0.333078	0.261436	0.386161	0.39283	0.346692	0.402652	0.290873	0.321401	0.31512	0.389383	0.388385	0.392082	0.388003	0.313684	0.204058	0.284021	0.260354	0.270023	0.364701	0.374815	0.290352	0.423099	0.296668	0.425361	0.26624	0.320057	0.301466	0.389682	0.421859	0.38341	0.308633	0.284808	0.340162	0.242534	0.372762
H3K18me1	0.003983	0.002795	0.003134	0.00241	0.002662	0.002253	0.002626	0.003186	0.003014	0.003014	0.003157	0.002862	0.003336	0.003232	0.00423	0.003361	0.002579	0.001911	0.003197	0.002902	0.003156	0.003141	0.003197	0.002817	0.002527	0.002805	0.003415	0.003173	0.002401	0.003337	0.003848	0.002636	0.002735	0.002657	0.003107	0.003145	0.004009	0.002963	0.002907	0.002841	1.4e-05	0.001958	0.002865	0.002101	0.003332	0.004565	0.003103	2.4e-05	0.003137
H3K18ac	0.035807	0.034474	0.033604	0.036969	0.032809	0.033101	0.030645	0.044662	0.032819	0.032904	0.029652	0.034416	0.02923	0.030099	0.028823	0.026378	0.039377	0.035719	0.03309	0.034628	0.035918	0.034799	0.033554	0.03464	0.033556	0.030945	0.034044	0.036237	0.027659	0.027486	0.027453	0.02835	0.032608	0.034782	0.034163	0.037165	0.034896	0.036224	0.029658	0.033348	0.04093	0.031368	0.03395	0.03282	0.026206	0.030132	0.029268	0.030526	0.03804
H3K23me1	0.001856	0.001136	0.002541	0.001178	0.001147	0.001164	0.001246	0.001523	0.002763	0.002853	0.00099	0.000937	0.000896	0.000932	0.001744	0.000758	0.001296	0.001252	0.002493	0.001674	0.001111	0.002825	0.004174	0.001094	0.000453	0.000544	0.000793	0.001602	0.000491	0.000588	0.00042	0.000724	0.001985	0.001398	0.001401	0.001308	0.002755	0.001292	0.001995	0.001352	0.000184	0.00115	0.001536	0.001233	0.000939	0.001868	0.000579	9.5e-05	0.001381
H3K23ac	0.170118	0.173769	0.143066	0.188344	0.173588	0.174528	0.142612	0.236816	0.182288	0.202018	0.162856	0.197955	0.149875	0.151993	0.146743	0.141474	0.175792	0.162691	0.14493	0.173137	0.169196	0.166071	0.151023	0.181411	0.183073	0.178166	0.171842	0.188363	0.138112	0.145216	0.146703	0.143608	0.157612	0.162187	0.15458	0.185265	0.177374	0.173803	0.145614	0.187869	0.24957	0.178227	0.189574	0.184019	0.155308	0.164568	0.156684	0.158161	0.173782
H31K27me1	0.111291	0.111101	0.132206	0.121217	0.084693	0.096034	0.10564	0.091507	0.056957	0.063304	0.074185	0.059037	0.057414	0.048897	0.059539	0.058343	0.114264	0.111231	0.107962	0.110128	0.077853	0.088298	0.103499	0.09128	0.062417	0.064323	0.054982	0.065343	0.0494	0.04848	0.048244	0.039666	0.116405	0.090121	0.110615	0.10053	0.149054	0.119378	0.150825	0.13273	0.149251	0.150111	0.200899	0.155823	0.167662	0.131428	0.157858	0.155238	0.118936
H31K27me2	0.568111	0.581626	0.528242	0.5526	0.5772	0.561134	0.54505	0.553632	0.562475	0.552874	0.540209	0.554866	0.526811	0.537237	0.507113	0.498781	0.563983	0.562368	0.569289	0.553691	0.578789	0.565574	0.535312	0.560218	0.54083	0.53999	0.539693	0.537348	0.490956	0.501202	0.494895	0.499054	0.566409	0.592399	0.557358	0.577604	0.465027	0.520788	0.405268	0.503462	0.502308	0.511416	0.386718	0.496494	0.49466	0.54768	0.50387	0.537252	0.542328
H31K27me3	0.234004	0.242084	0.23179	0.23287	0.292142	0.284716	0.265762	0.297413	0.350695	0.353186	0.347942	0.360287	0.39788	0.401195	0.394625	0.407427	0.230577	0.233091	0.245894	0.240881	0.310732	0.297625	0.286041	0.293673	0.379921	0.370245	0.373985	0.371717	0.435788	0.428586	0.43407	0.434991	0.245155	0.256775	0.243464	0.24135	0.185633	0.199217	0.16893	0.209189	0.183684	0.180974	0.138882	0.196437	0.187035	0.209074	0.165404	0.211224	0.230214
H31K27ac	0.00053	0.000542	0.000458	0.000388	0.000196	0.000176	0.000271	0.000107	0	8e-06	5e-06	7e-06	0	0	4e-06	0	0.000391	0.000409	0.000523	0.000466	0.000109	0.00014	0.000266	0.000105	1e-06	0	0	0	0	0	0	0	0.00057	0.000368	0.000493	0.000385	0.000955	0.000564	0.0014	0.000723	0.000259	0.00022	0.000435	0.000253	7.7e-05	5.1e-05	0.000101	6.9e-05	0.000602
H31S28ph	0.000582	0.000312	0.000152	0.000257	0.000143	0.00033	0.000322	0.000303	0.000357	0.00048	0.000862	0.00053	0.000634	0.000281	0.000391	0.00079	0.000278	0.000209	0.00017	0.000146	0.000288	0.000329	0.000287	0.000282	0.000331	0.000255	0.000569	0.000752	0.00121	0.000355	0.002727	3.5e-05	0.000209	0.000322	0.000406	0.000415	0.000257	6.8e-05	4.6e-05	0.000128	0.000156	0.000166	0.000374	0.000289	4.6e-05	0	5.1e-05	0.000112	0.000224
H31K36me1	0.210138	0.194775	0.208379	0.21329	0.173908	0.199707	0.194338	0.19488	0.198184	0.190781	0.178623	0.205409	0.187883	0.193159	0.180144	0.19903	0.207446	0.218904	0.192506	0.196145	0.173854	0.200677	0.194344	0.198093	0.192185	0.180794	0.166509	0.188458	0.197789	0.187934	0.183734	0.185671	0.189034	0.197337	0.16344	0.2184	0.18016	0.200699	0.163866	0.213471	0.152027	0.206561	0.202687	0.166225	0.173886	0.173878	0.166406	0.19465	0.197275
H31K36me2	0.285158	0.316179	0.271067	0.320862	0.351418	0.331414	0.335781	0.361402	0.373866	0.357373	0.357492	0.340689	0.364796	0.368505	0.376822	0.352375	0.303309	0.295116	0.280846	0.299795	0.33725	0.325044	0.317284	0.353375	0.351764	0.360489	0.367955	0.351397	0.359704	0.356474	0.356519	0.355971	0.298429	0.29607	0.293957	0.289936	0.351859	0.355968	0.347484	0.373999	0.377332	0.353039	0.366522	0.388724	0.36458	0.380478	0.390508	0.390578	0.290893
H31K36me3	0.027332	0.027402	0.021168	0.023394	0.028482	0.026547	0.02194	0.022613	0.016818	0.020441	0.039139	0.019534	0.018527	0.015674	0.035999	0.032131	0.022054	0.022984	0.024963	0.027948	0.021786	0.025239	0.035278	0.023548	0.020797	0.030269	0.025475	0.019367	0.024246	0.024996	0.026196	0.02341	0.032945	0.024335	0.041715	0.025515	0.062832	0.037206	0.070354	0.04077	0.068535	0.04521	0.072592	0.069599	0.076295	0.060557	0.068288	0.040101	0.040373
H33K27me1	0.154241	0.144578	0.233244	0.145647	0.097122	0.1201	0.136272	0.084769	0.064893	0.11567	0.120548	0.109395	0.11583	0.103151	0.128622	0.121603	0.124588	0.128496	0.109543	0.115029	0.124395	0.124867	0.160759	0.131818	0.12844	0.134926	0.124556	0.112211	0.129887	0.13669	0.119331	0.107502	0.127892	0.13726	0.121657	0.152823	0.165264	0.089833	0.121256	0.149177	0.152757	0.119978	0.170604	0.147508	0.165516	0.131846	0.122628	0.137138	0.174331
H33K27me2	0.541224	0.57274	0.505675	0.560556	0.606676	0.596949	0.627321	0.561301	0.658861	0.62606	0.573324	0.620633	0.606512	0.538951	0.553536	0.488936	0.581308	0.622052	0.519222	0.542573	0.605791	0.602726	0.527911	0.590656	0.58009	0.556067	0.542234	0.55589	0.548226	0.559367	0.569403	0.567566	0.579559	0.573849	0.603581	0.557616	0.44237	0.50702	0.394713	0.468585	0.464738	0.495244	0.383636	0.473705	0.467334	0.473573	0.439344	0.448163	0.526322
H33K27me3	0.204323	0.191064	0.203389	0.184408	0.229209	0.191571	0.193307	0.303672	0.25386	0.226403	0.244326	0.229551	0.23853	0.303733	0.246693	0.356481	0.191737	0.170933	0.212751	0.222496	0.202328	0.203659	0.215691	0.210694	0.250241	0.248905	0.267714	0.287216	0.267539	0.269589	0.275666	0.27508	0.20242	0.193132	0.213911	0.206609	0.112279	0.146018	0.129304	0.139507	0.106058	0.104203	0.075034	0.110299	0.098947	0.121228	0.086462	0.103681	0.193773
H33K27ac	0.000822	0.000574	0.000257	0.000577	0.000263	0.00058	0.000584	0.000274	0	0.000862	0.000725	0.000746	0	0	0.000416	0	0.000741	0.000749	0.000396	0.000567	0.000633	0.000821	0.000772	0.000786	0.000917	0	0	0	0	0	0	0	0.000719	0.000376	0.000774	0.000507	0.00139	0.000923	0.001171	0.001193	0.001299	0.001097	0.001206	0.000885	0.000801	0.000877	0.0007	0.001039	0.001079
H33K36me1	0.19775	0.168963	0.131735	0.176144	0.171507	0.154501	0.135538	0.114374	0.126019	0.141134	0.16332	0.155234	0.162712	0.142359	0.163087	0.134257	0.168382	0.168934	0.268567	0.222158	0.160293	0.16361	0.193146	0.147695	0.176549	0.183168	0.175203	0.125421	0.181229	0.168183	0.170513	0.1817	0.216018	0.202859	0.166077	0.204096	0.208834	0.177251	0.194586	0.193848	0.215553	0.189112	0.217553	0.20048	0.198353	0.195516	0.181419	0.209269	0.196548
H33K36me2	0.396294	0.416774	0.372084	0.409971	0.51916	0.454811	0.490812	0.418692	0.527196	0.500036	0.449636	0.504689	0.500173	0.477523	0.571497	0.444022	0.445876	0.426409	0.369005	0.405026	0.466018	0.461822	0.436687	0.505576	0.461876	0.484897	0.501104	0.46326	0.532362	0.527329	0.534728	0.514812	0.384016	0.38965	0.445437	0.377302	0.459625	0.546148	0.492479	0.502581	0.468653	0.540325	0.525485	0.545131	0.523397	0.55527	0.568289	0.536174	0.363489
H33K36me3	0.036213	0.030624	0.028593	0.024485	0.029184	0.029225	0.026564	0.020476	0.020451	0.030941	0.038678	0.032459	0.035684	0.028238	0.038818	0.032954	0.023413	0.024514	0.032356	0.036073	0.026963	0.031736	0.035175	0.031593	0.043315	0.039405	0.034115	0.03585	0.045795	0.043458	0.046626	0.034696	0.037118	0.025353	0.036866	0.035674	0.040495	0.032113	0.046976	0.037153	0.043528	0.047445	0.047489	0.04947	0.059901	0.049859	0.054993	0.05055	0.03632
H3K56me1	0	0	0.000103	0	1.6e-05	0	0	0	0	0	0	0	0	0	0	0	0	0	0	0	0	0	0	0	0	0	0	0	0	0	0	0	0	6.5e-05	0	0	0	0	0	0	0	0	0	0	0	0	0	0	0
H3K56me2	0.077976	0.08402	0.071952	0.064884	0.063773	0.05321	0.047584	0.041974	0.038373	0.002595	0.040312	0.028379	0.032117	0.028398	0.037685	0.03715	0.100061	0.070276	0.062526	0.071539	0.039543	0.05042	0.030664	0.035158	0.041559	0.039787	0.037163	0.046416	0.048483	0.045132	0.034877	0.032077	0.084418	0.064693	0.069899	0.063426	0.077464	0.051609	0.05992	0.047045	0.040199	0.025999	0.040881	0.045502	0.046095	0.044501	0.039802	0.036807	0.123829
H3K56me3	0	0	0	0	0	0	0	0	0	0	0	0	0	0	0	0	0	0	0	0	0	0	0	0	0	0	0	0	0	0	0	0	0	0	0	0	0	0	0	0	0	0	0	0	0	0	0	0	0
H3K56ac	0.00163	0.000986	0.005177	0.001558	0.001923	0.002086	0.001083	0.001845	0.001337	0.002396	0.001436	0.001571	0.001696	0.001274	0.001197	0.001622	0.001914	0.001518	0.004704	0.000858	0.000528	0.00121	0.002458	0.002343	0.001045	0.002807	0.002506	0.002407	0.001172	0.001263	0.00018	0.000786	0.001465	0.001602	0.001804	0.0016	0.001509	0.001836	0.000552	0.001981	0.001933	0.001853	0.000824	0.001479	0.004283	0.00356	0.001666	0.002733	0.00389
H3K79me1	0.075124	0.088	0.060148	0.092009	0.101774	0.114047	0.095978	0.110126	0.108056	0.117511	0.102517	0.111672	0.110975	0.108262	0.102412	0.103861	0.087103	0.097686	0.058413	0.082908	0.104049	0.101805	0.088137	0.095432	0.098295	0.100878	0.08114	0.106132	0.096465	0.101025	0.096122	0.106797	0.086334	0.082757	0.061061	0.087326	0.101449	0.116109	0.093872	0.08302	0.117062	0.098903	0.126828	0.126399	0.103755	0.104869	0.111927	0.106625	0.070871
H3K79me2	0.037785	0.049742	0.038412	0.046632	0.057244	0.07119	0.048556	0.049453	0.066643	0.075149	0.062123	0.065347	0.071193	0.072561	0.06845	0.073	0.04649	0.046271	0.036812	0.040071	0.051348	0.056581	0.047797	0.069172	0.058051	0.06152	0.05841	0.067194	0.062785	0.059249	0.064254	0.062154	0	0	0.03753	0.04439	0.066766	0.073324	0.054605	0.064008	0.078254	0.06606	0.084542	0.098827	0.085039	0.073218	0.099307	0.100255	0.039097
H3K79me3	0	0	0	9e-05	9.2e-05	9.3e-05	0.000156	6.2e-05	0.000768	0.000179	0.00037	0.00027	0	0	0	0	0.000436	0	0.000134	7.4e-05	1.7e-05	0	0	0.000475	0	0.000134	2e-05	0	0	0	0.000144	0	0.000701	0.000795	0	2.8e-05	0.000121	0	0	0	0.000377	0.000298	0.000312	0.000453	9.6e-05	0	0	0	5.1e-05
H3K79ac	0.033291	0.044177	0.028188	0.031103	0.037826	0.035999	0.028471	0.03299	0.026049	0.02837	0.026663	0.028065	0.025883	0.023452	0.019736	0.022001	0.033553	0.038605	0.005063	0.036068	0.032929	0.031294	0.030028	0.030392	0.026451	0.026819	0.024202	0.023721	0.0245	0.025566	0.025328	0.020793	0.002749	0.004572	0.031831	0.029892	0.035702	0.032451	0.024957	0.031688	0.02977	0.031768	0.033445	0.035981	0.025143	0.028731	0.029194	0.027806	0.030995
H3K122ac	0	0.000254	6.6e-05	0	0	0.000144	9.5e-05	4.8e-05	0.00024	1.7e-05	0.000194	0.000252	0	0.000384	0.003363	0	0.001252	0	0.000782	0	0.000251	0.000171	0	0.000167	8.9e-05	0	0.001028	0.000815	0.002399	0.000126	0.000229	0.000818	0	0.000462	0.000117	0	0.000297	3.6e-05	0.000247	0	0.000422	0.000112	0.000204	0.000164	0.000229	0.000324	0.000285	0.00038	0
H4K5ac	0.038522	0.043528	0.035156	0.045841	0.036135	0.038692	0.03588	0.037744	0.025977	0.026939	0.024824	0.022721	0.017189	0.023129	0.018627	0.020198	0.04814	0.044827	0.038484	0.042846	0.035023	0.031592	0.037521	0.036151	0.021454	0.022311	0.017977	0.023447	0.013988	0.017643	0.019417	0.013092	0.043207	0.041987	0.04262	0.038179	0.045528	0.035555	0.039698	0.036388	0.031771	0.029777	0.030339	0.028562	0.021708	0.023495	0.017027	0.023284	0.043761
H4K8ac	0.044679	0.053657	0.039282	0.05883	0.05239	0.060892	0.049875	0.060277	0.049207	0.04925	0.045027	0.042359	0.033328	0.045762	0.03584	0.03798	0.058145	0.052299	0.043349	0.050734	0.055111	0.048794	0.053133	0.060385	0.035777	0.037564	0.030076	0.039722	0.02383	0.030253	0.032698	0.022705	0.051309	0.04848	0.050444	0.048147	0.07157	0.057092	0.0606	0.056984	0.059572	0.057185	0.0584	0.053772	0.042035	0.045976	0.03359	0.045398	0.050484
H4K12ac	0.068411	0.081023	0.066144	0.089123	0.065802	0.07043	0.071082	0.071474	0.047091	0.048661	0.044265	0.042675	0.028138	0.039909	0.033844	0.034566	0.090926	0.08352	0.071222	0.078411	0.067912	0.060098	0.073177	0.070916	0.037329	0.036685	0.030647	0.040671	0.021391	0.028309	0.031303	0.021216	0.080505	0.077381	0.078922	0.073171	0.093071	0.074384	0.088531	0.075698	0.06268	0.057546	0.063117	0.05713	0.042669	0.044287	0.034614	0.04343	0.079455
H4K16ac	0.268773	0.307839	0.290505	0.341713	0.323435	0.385542	0.322128	0.372676	0.347831	0.384288	0.337508	0.348879	0.308808	0.331989	0.318027	0.311628	0.335858	0.319501	0.298189	0.27784	0.351442	0.313166	0.353333	0.356021	0.341453	0.371266	0.286778	0.379064	0.247167	0.314818	0.323183	0.254906	0.323681	0.289642	0.315918	0.298942	0.397379	0.374618	0.383412	0.395465	0.424129	0.407368	0.414936	0.406321	0.378921	0.37819	0.312414	0.365573	0.286535
H4K20me1	0.079357	0.059433	0.09162	0.058524	0.038792	0.028401	0.045296	0.026615	0.01881	0.022008	0.020931	0.00133	0.017088	0.018062	0.013272	0.017173	0.07034	0.064175	0.100517	0.06929	0.028151	0.029174	0.03779	0.02522	0.016483	0.017051	0.01944	0.01862	0.016735	0.015477	0.026388	0.016021	0.063328	0.063249	0.068915	0.062886	0.02879	0.026778	0.037278	0.022678	0.023506	0.014571	0.022473	0.017175	0.01536	0.012606	0.015058	0.017269	0.078634
H4K20me2	0.811129	0.811736	0.718895	0.816948	0.873795	0.886602	0.832927	0.88266	0.89133	0.889799	0.899141	0.905612	0.873031	0.866445	0.87452	0.85843	0.776535	0.795122	0.737593	0.823949	0.887081	0.893665	0.860226	0.892099	0.877239	0.878341	0.88115	0.865965	0.841331	0.847331	0.833321	0.839497	0.80721	0.816545	0.775086	0.836945	0.882461	0.890118	0.841456	0.896213	0.895298	0.892452	0.897676	0.889935	0.879017	0.879162	0.885407	0.865272	0.787638
H4K20me3	0.028849	0.035712	0.021422	0.035086	0.0539	0.055565	0.043578	0.05827	0.083864	0.083184	0.072891	0.088962	0.104587	0.106694	0.100823	0.116755	0.033561	0.035047	0.02451	0.031116	0.062418	0.05958	0.053164	0.064063	0.096199	0.095302	0.089923	0.106553	0.129377	0.125866	0.113599	0.127088	0.030077	0.029798	0.031067	0.032774	0.049444	0.061156	0.049149	0.059445	0.075999	0.088485	0.072398	0.087251	0.100043	0.103139	0.094029	0.111932	0.02663
H4K20ac	0.000741	0.000527	9.4e-05	0.000439	0.000571	0.000497	0.000344	0.000301	0.000742	0.000558	0.000727	0.00053	0.000699	0.000726	0.000955	0.00091	0.000512	0.000402	0.000391	0.000527	0.000509	0.000659	0.000416	0.000595	0.001186	0.000788	0.000712	0.000808	0.001512	0.00099	0.001747	0.001182	0.00048	0.000313	0.000302	0.000575	0.000556	0.000446	0.000694	0.00028	0.000922	0.000655	0.000868	0.000811	0.000699	0.000792	0.001284	0.000689	0.000376
[truncated: 95 more columns]
